# Supplementary material for: The effect of sodium/glucose cotransporter 2 (SGLT2) inhibition on the urinary proteome
Source: PLoS One. 2017 Oct 30;12(10):e0186910. doi: 10.1371/journal.pone.0186910 (PMC5662219; doi:10.1371/journal.pone.0186910)
Supplement: S1 Table — Original ID of the samples is given on the top. For all peptides or proteins, internal Peptide ID, mass and migration is given. In addition, sequence, original protein, as well as start and stop amino acid position is given, where applicable. (XLSX) [file pone.0186910.s001.xlsx]

## Sheet: Tabelle1
Peptide ID	Mass	Migration time	sequence	Protein	Gene	Ptein ID	Start AA	Stop AA	1001V3	1001V4	1001V12	1001V13	1006V4	1002V3	1002V4	1006V12	1002V12	1006V3	1002V13	1003V3	1006V13	1007V3	1007V12	1007V13	1008V4	1008V12	1008V13	1003V4	1003V12	1003V13	1004V3	1004V4	1004V12	1004V13	1007V4	1009V3	1009V4	1021V3	1009V13	1021V4	1021V12	1008V3	1021V13	1009V12	1022V3	1011V3	1022V4	1011V4	1022V12
1	800.358	34.0805	GGTAQAPSL	Zinc finger protein 628	ZNF628	Q5EBL2	694	702	0	0	0	0	0	0	0	0	0	0	0	5.06611	0	0	0	0	0	0	0	0	0	24.9448	0	0	0	0	0	0	0	5.30373	0	21.1212	0	0	0	0	0	0	0	0	0
2	800.39	19.869	--	--	--	--	--	--	0	0	0	0	0	0	0	0	0	0	0	0	0	0	0	0	0	0	0	0	0	0	0	0	0	0	0	0	0	0	0	0	0	0	0	0	0	0	0	0	0
5	801.38	23.1653	--	--	--	--	--	--	15.2538	0	39.0025	33.0029	35.986	39.9354	52.6675	63.5095	24.4289	30.809	77.0238	0	41.6015	0	0	0	33.2043	40.4796	16.0252	14.6785	0	24.5999	55.9985	34.248	41.4995	37.8028	0	43.315	66.6826	15.3382	26.5709	11.5988	24.6968	11.863	22.6967	74.7932	0	0	0	26.7081	0
7	801.445	21.8834	--	--	--	--	--	--	0	0	0	0	20.4532	0	0	47.7445	0	43.2896	0	0	0	0	17.3877	0	22.5204	21.3018	0	24.5266	0	0	0	0	7.73759	0	0	0	5.43264	0	0	0	0	11.4098	0	0	16.1574	0	12.4054	47.3178	0
8	802.365	21.2598	--	--	--	--	--	--	0	0	0	0	0	0	0	0	0	0	0	0	0	0	0	0	4.03114	0	0	0	0	0	0	0	0	0	0	0	0	0	0	0	0	0	0	0	0	0	0	0	0
9	802.366	34.281	--	--	--	--	--	--	0	0	0	0	0	0	0	0	0	0	17.0117	0	0	0	0	0	0	0	0	0	0	0	0	0	0	0	0	0	0	0	0	0	0	0	0	0	0	0	0	0	0
11	802.389	23.6141	--	--	--	--	--	--	0	0	0	0	0	0	0	0	0	0	0	0	0	0	0	0	0	0	0	0	0	0	0	0	0	0	0	0	0	0	0	0	0	0	0	0	0	0	0	0	0
14	803.293	20.474	--	--	--	--	--	--	0	67.6912	68.7901	32.1895	8.50225	19.8311	0	9.90816	0	0	0	0	0	0	0	0	0	0	59.7126	0	0	0	0	125.137	0	204.091	0	0	0	0	0	0	0	0	0	0	0	0	0	0	31.2213
15	803.386	34.3053	GPEGPPGPP	Collagen alpha-1(XIII) chain	COL13A1	E7EWL8	-1	-1	0	0	0	0	0	0	0	0	0	0	0	32.3572	0	0	0	0	0	0	0	13.0986	0	26.3913	0	7.70126	11.7116	0	0	0	0	23.0777	0	40.3728	5.07767	0	18.4541	0	8.83235	0	11.4482	0	0
17	804.374	24.965	--	--	--	--	--	--	0	0	0	0	0	0	0	0	0	0	0	0	0	0	0	0	0	0	0	18.5493	0	0	0	0	0	0	0	0	0	0	0	0	0	0	0	0	0	0	0	0	0
18	804.42	34.8423	--	--	--	--	--	--	0	0	0	0	0	0	0	0	0	0	0	0	0	0	0	0	0	0	0	0	0	0	0	0	0	0	0	0	0	0	0	0	0	0	0	0	0	0	0	0	0
22	806.31	22.3208	--	--	--	--	--	--	22.1012	0	22.2874	32.4248	60.3029	22.4791	10.9652	49.7902	15.0719	44.4618	0	12.0275	64.0101	41.2064	25.6122	0	36.1738	91.1654	139.544	9.45495	0	16.0042	12.8633	38.6112	12.6435	52.3054	0	34.1299	0	34.9369	53.233	0	0	99.6093	0	52.0434	0	0	0	92.0316	0
28	809.318	34.7555	GEPGPEGPA	Collagen alpha-2(V) chain	COL5A2	P05997	1044	1052	0	0	0	0	0	0	0	0	0	0	0	0	0	0	0	0	0	0	0	0	0	32.8731	8.63764	0	0	0	0	0	0	4.61689	0	0	0	0	9.14245	0	0	0	0	0	0
31	810.241	33.6319	--	--	--	--	--	--	0	33.5809	0	0	0	0	0	3.8158	0	0	0	0	0	0	0	0	6.07266	10.3699	0	0	0	0	0	26.7943	0	18.5817	0	0	0	0	0	0	0	0	0	10.4775	0	0	0	12.3922	69.584
32	810.324	24.5188	--	--	--	--	--	--	0	0	0	0	0	0	0	0	0	0	0	0	0	0	0	0	0	0	0	0	82.6222	60.088	0	67.8038	0	109.427	0	0	0	0	0	0	0	0	0	0	0	0	0	0	0
34	810.409	21.8252	--	--	--	--	--	--	0	0	0	0	3.76237	0	0	14.2858	0	9.54399	28.8929	0	0	0	0	0	15.8624	8.34935	0	24.5664	0	0	0	0	0	0	0	0	14.6654	20.5335	0	0	0	0	0	0	0	0	0	0	0
38	812.302	34.7776	--	--	--	--	--	--	0	0	0	0	0	0	0	0	0	0	0	0	0	0	0	0	0	0	0	0	0	0	0	0	0	0	0	0	0	0	0	0	0	0	0	0	0	0	0	0	0
39	812.355	23.1432	--	--	--	--	--	--	17.1177	0	0	0	0	0	0	11.5182	0	0	0	0	0	0	0	0	13.8935	0	0	0	0	0	0	0	0	0	0	0	0	0	0	0	0	0	0	0	0	0	0	0	0
41	812.422	23.722	--	--	--	--	--	--	0	0	0	0	0	0	0	0	0	0	0	0	0	0	0	0	0	0	0	0	0	0	0	0	0	0	0	0	0	0	0	0	0	0	0	0	0	11.3707	0	0	0
42	812.473	19.9417	--	--	--	--	--	--	21.9769	0	0	0	0	0	0	0	0	0	0	0	0	0	0	0	0	0	0	0	0	0	0	0	0	0	0	0	0	0	0	0	0	0	0	0	0	0	0	0	0
45	814.367	19.9444	--	--	--	--	--	--	0	0	0	0	0	0	0	0	0	16.3912	0	0	0	21.7737	0	0	19.0603	0	0	0	0	0	0	0	0	0	0	0	0	0	21.0339	0	0	0	0	24.8899	0	0	0	14.9707	0
47	814.416	21.5573	--	--	--	--	--	--	0	0	0	0	0	0	0	0	0	0	0	0	0	0	0	0	3.20311	0	0	0	0	0	0	0	25.5899	0	0	0	0	0	0	0	0	0	0	0	0	0	0	0	0
48	815.333	34.2792	--	--	--	--	--	--	0	0	0	0	0	0	0	0	0	0	0	0	0	0	0	0	0	11.3733	0	0	0	25.3653	0	0	0	0	0	15.7495	0	29.56	16.8714	8.77723	0	0	0	5.75725	0	0	0	0	0
50	815.388	21.0279	--	--	--	--	--	--	0	0	0	0	0	0	0	0	0	0	0	0	0	0	0	0	3.04217	0	0	0	0	0	0	0	0	0	0	0	0	0	0	0	0	0	0	0	0	0	0	0	0
53	816.331	34.8138	--	--	--	--	--	--	0	0	0	0	0	15.4348	12.2673	0	0	0	36.4296	0	0	0	0	0	0	0	0	0	0	11.4502	0	0	0	0	0	0	0	0	0	0	11.5866	0	10.158	0	0	0	0	0	0
54	816.377	21.1705	--	--	--	--	--	--	35.9784	0	26.1335	44.1549	34.3922	63.3558	71.309	71.8076	17.8907	51.3586	31.066	38.701	41.7237	0	45.4905	0	70.602	77.013	39.2285	38.539	0	20.557	0	48.4926	66.462	36.2276	38.0652	41.3101	70.1302	65.853	34.3194	36.0183	52.2023	82.2599	27.0719	99.4126	90.5182	15.722	79.5938	110.752	0
58	816.424	20.0197	--	--	--	--	--	--	0	0	0	0	0	0	0	0	0	0	0	0	0	0	0	0	0	0	0	0	0	0	0	0	0	0	0	0	0	0	0	0	0	0	0	0	0	0	0	0	0
59	818.458	21.9627	--	--	--	--	--	--	0	0	0	0	0	0	0	7.10672	0	0	0	0	0	0	0	0	0	0	0	0	0	0	0	0	0	0	0	0	0	0	0	0	0	0	0	0	0	0	0	0	0
60	819.259	20.485	--	--	--	--	--	--	0	0	0	11.3604	19.8528	0	0	16.3453	0	0	0	0	0	0	11.1242	0	0	41.3968	82.8166	0	0	0	0	10.6632	0	21.9325	0	0	0	0	50.0428	0	0	0	0	0	0	0	0	0	0
61	820.304	34.4676	--	--	--	--	--	--	0	26.5748	0	0	0	0	0	0	0	0	0	0	0	0	0	0	0	0	0	0	7.23737	0	0	6.15318	0	0	0	0	0	0	0	0	0	0	0	0	0	0	0	0	0
63	821.121	34.6076	--	--	--	--	--	--	0	0	0	0	0	0	0	0	0	0	0	0	0	0	0	0	0	0	0	0	0	0	0	0	0	0	0	0	0	0	0	0	0	0	0	0	0	0	0	0	0
67	822.352	23.1519	--	--	--	--	--	--	0	0	22.3735	0	24.5854	13.0586	0	0	0	0	0	0	0	0	0	0	0	0	80.9701	0	0	0	0	37.7316	0	0	0	0	0	0	0	0	0	18.7798	0	0	0	0	0	0	0
69	823.322	23.2494	--	--	--	--	--	--	0	0	0	0	0	0	0	0	0	0	0	0	0	0	0	0	0	0	0	0	0	0	0	0	0	0	0	0	0	0	0	0	0	0	0	0	0	0	0	0	0
71	823.354	21.1927	--	--	--	--	--	--	0	0	0	0	0	0	0	0	0	0	0	0	0	0	0	0	0	0	0	0	0	0	0	0	0	0	0	0	0	0	0	0	0	0	0	0	0	0	0	0	0
72	824.361	20.771	--	--	--	--	--	--	0	0	0	0	0	9.01854	0	7.21601	0	0	0	0	0	0	0	0	0	0	0	0	0	0	0	0	0	0	0	0	0	0	0	0	0	0	0	0	0	0	0	0	0
73	824.361	23.3409	--	--	--	--	--	--	0	0	17.3762	0	0	0	0	3.64495	0	0	29.6972	0	0	0	0	0	0	0	10.0404	0	0	0	0	18.3099	0	13.3706	0	8.17188	0	0	0	0	0	0	0	0	0	0	0	9.18604	0
77	826.207	33.7487	--	--	--	--	--	--	6.68442	0	0	0	35.3526	0	0	19.7532	0	18.6914	0	0	15.439	70.3803	0	0	25.8001	80.3696	104.801	0	0	0	0	0	0	0	0	35.9596	3.98847	0	41.2973	0	0	27.9188	0	57.7333	0	0	11.6155	6.98601	0
78	826.26	42.1928	--	--	--	--	--	--	0	0	0	0	0	0	0	0	0	0	0	0	0	0	0	0	0	28.7616	10.9012	0	0	0	0	0	0	0	0	0	0	0	0	0	0	0	0	0	0	0	0	0	0
79	826.3	24.6441	--	--	--	--	--	--	0	0	0	0	14.3307	0	0	0	0	0	0	0	0	0	0	0	0	8.32522	72.1171	0	0	0	0	28.7717	0	0	0	0	0	0	0	0	0	11.8966	0	0	0	0	0	0	0
81	826.398	34.78	--	--	--	--	--	--	0	0	0	0	0	0	0	0	0	0	0	0	0	0	0	0	0	0	0	0	0	0	0	0	0	0	0	0	0	0	0	0	0	0	0	0	8.41651	0	0	0	0
82	826.408	23.2165	--	--	--	--	--	--	0	0	0	0	0	0	0	10.8656	0	0	0	0	0	0	0	0	0	0	0	0	0	0	0	0	0	0	0	0	0	0	0	0	0	0	0	0	0	0	0	0	0
83	827.244	42.7692	--	--	--	--	--	--	0	0	0	0	0	0	0	0	0	0	0	0	0	0	0	0	0	23.7809	0	0	0	0	0	0	0	0	0	0	0	0	0	0	0	0	0	0	0	0	0	0	0
85	828.279	24.856	--	--	--	--	--	--	51.755	0	26.1957	27.6884	0	77.7248	112.465	44.3335	167.948	72.3771	83.683	22.9223	42.7918	0	13.2391	0	21.3484	0	22.3862	27.7639	0	19.4777	48.2779	0	53.5262	0	0	68.8807	94.6684	93.0897	65.6711	58.4294	71.8925	37.2293	78.1664	156.531	0	0	63.7601	34.7318	44.8152
86	828.323	35.017	--	--	--	--	--	--	0	0	0	0	0	0	0	0	0	0	0	0	0	0	0	0	0	0	0	0	0	0	0	0	0	0	0	0	0	0	0	0	0	0	0	0	0	0	0	0	0
87	828.38	23.234	--	--	--	--	--	--	0	0	0	0	0	0	0	40.43	0	0	0	0	0	0	0	0	21.1745	0	0	0	0	0	0	0	7.94809	0	0	0	0	0	0	0	0	0	0	0	0	0	0	14.84	0
88	828.4	20.9596	--	--	--	--	--	--	0	0	0	0	0	0	0	0	0	0	0	0	0	0	0	0	0	0	0	0	0	0	0	0	0	0	0	0	0	0	0	0	0	0	0	0	0	0	0	0	0
89	829.283	35.4996	--	--	--	--	--	--	0	0	0	0	0	0	0	0	0	0	0	0	0	0	0	0	0	0	0	0	0	0	0	0	0	0	0	0	0	0	0	0	0	0	0	0	0	0	0	0	0
90	829.363	20.9906	--	--	--	--	--	--	8.19334	0	0	0	0	59.7893	10.7947	5.62289	62.6922	15.4507	75.0506	48.0976	0	0	0	0	14.7839	0	0	7.5389	0	29.5621	0	0	8.23099	0	0	41.5819	17.1234	50.4024	43.6038	72.2302	33.9221	0	19.8829	79.5333	13.5575	0	13.0319	0	0
91	829.402	23.3581	--	--	--	--	--	--	14.4404	0	18.5231	20.2215	11.3176	15.0357	0	0	0	0	17.4363	0	0	0	0	0	0	0	0	18.4943	0	0	0	0	0	0	0	0	7.35112	0	0	0	0	0	0	11.8386	0	0	0	0	0
92	829.466	19.7654	--	--	--	--	--	--	11.7373	0	0	0	0	0	0	0	0	0	0	0	0	0	0	0	0	0	0	0	0	0	0	0	0	0	0	0	0	0	0	0	0	0	0	0	0	0	0	0	0
93	830.325	34.7217	PSTTLALE	Target of Nesh-SH3	ABI3BP	H0Y897	42	49	0	0	0	0	0	0	0	0	0	0	0	0	0	0	0	0	0	0	0	0	0	0	0	0	0	0	0	0	0	0	0	0	0	0	0	0	0	0	0	0	0
95	830.407	20.9367	--	--	--	--	--	--	0	0	0	0	0	0	0	6.47101	0	8.81788	0	0	0	0	0	0	0	0	0	0	0	0	0	0	0	0	0	0	0	0	0	0	0	0	0	6.46273	0	0	0	0	0
97	830.453	19.9728	--	--	--	--	--	--	0	0	0	0	0	0	0	0	0	0	0	0	0	0	0	0	0	0	0	0	0	0	0	0	0	0	0	0	0	0	0	0	0	0	0	0	0	0	0	0	0
98	831.305	34.4561	--	--	--	--	--	--	0	0	0	0	0	0	0	0	0	0	0	0	0	0	0	0	0	0	0	0	0	0	0	0	0	0	0	0	27.5299	0	0	0	0	0	0	0	0	0	0	0	0
104	832.402	34.1204	--	--	--	--	--	--	0	0	0	0	0	0	0	0	0	0	0	0	0	0	0	0	0	0	0	0	0	0	0	0	0	0	0	0	0	0	0	0	0	0	0	0	0	0	0	0	0
105	833.308	35.0914	--	--	--	--	--	--	0	0	0	0	0	0	0	0	0	0	0	0	0	0	0	0	0	0	0	0	0	0	0	0	0	0	0	0	0	0	0	0	0	0	0	0	0	0	0	0	0
106	833.389	35.0519	PGppGPPSP	Collagen alpha-6(IV) chain	COL4A6	F5H851	434	442	0	0	0	0	0	5.2775	0	0	0	0	0	3.06058	0	0	0	0	0	0	0	0	0	5.68167	0	0	0	0	0	0	0	0	0	0	0	0	0	0	0	0	0	0	0
108	834.326	34.6115	--	--	--	--	--	--	0	0	0	0	0	0	0	0	0	0	0	0	0	0	0	0	0	0	0	0	0	0	0	0	0	0	0	0	0	0	0	0	0	0	0	0	0	0	0	0	0
109	834.375	23.087	--	--	--	--	--	--	0	0	0	0	0	0	0	7.2822	0	0	0	0	0	0	0	0	6.05709	0	0	0	0	0	25.1277	0	14.9885	0	0	0	0	0	0	0	0	0	0	0	0	0	0	0	0
114	836.324	27.2048	--	--	--	--	--	--	0	0	0	5.5081	0	0	0	11.098	0	0	0	0	15.4177	0	0	0	0	0	0	19.1513	0	0	0	0	6.91838	0	0	0	0	0	0	0	0	0	0	0	0	0	0	0	0
115	836.327	34.0012	--	--	--	--	--	--	0	0	11.3986	0	0	5.92414	0	0	0	5.21276	0	0	0	0	0	0	10.8059	0	5.99835	0	0	20.8969	0	8.87037	0	0	0	0	0	17.6046	0	8.98154	0	12.1633	0	0	0	0	0	5.94081	15.1736
116	836.417	19.8655	--	--	--	--	--	--	500.094	0	0	0	0	0	0	0	0	0	0	0	0	0	0	0	0	15.1454	836.226	0	0	0	68.8647	0	0	0	0	0	0	0	0	0	0	0	0	0	0	0	0	0	0
119	837.431	33.5094	--	--	--	--	--	--	0	0	0	0	0	0	0	0	0	0	0	0	0	0	0	0	10.4218	0	0	0	0	0	0	0	0	0	0	0	0	0	0	0	0	0	0	0	0	0	0	0	0
121	838.318	34.7341	--	--	--	--	--	--	0	0	6.70782	0	0	0	0	0	66.4926	0	0	0	0	0	0	0	0	0	0	0	0	0	0	0	0	0	0	0	0	86.6087	0	0	0	0	0	0	0	0	0	0	0
122	838.328	25.1647	--	--	--	--	--	--	0	0	0	0	0	0	0	0	0	18.0283	0	0	0	0	0	0	15.072	0	0	0	0	0	0	0	17.0935	0	0	0	0	0	0	0	0	0	0	0	0	0	0	0	0
124	838.429	35.0773	--	--	--	--	--	--	239.989	348.883	90.1255	194.525	59.7757	299.834	84.9101	36.3587	0	89.0188	92.6218	124.947	23.9198	35.4814	60.2087	0	28.2361	69.9687	0	64.2798	358.269	178.548	201.178	454.193	97.4646	427.131	0	50.7276	57.0661	0	33.3927	364.37	108.73	27.1027	146.958	38.4062	405.989	0	168.878	53.1925	466.181
126	839.297	35.1905	--	--	--	--	--	--	0	0	0	0	0	0	0	0	0	0	0	0	0	0	0	0	0	0	0	0	0	0	0	0	0	0	0	0	0	0	0	0	0	0	0	0	0	0	0	0	0
130	840.326	34.6814	--	--	--	--	--	--	0	0	0	0	0	0	0	0	0	0	0	0	0	0	0	0	0	0	0	0	0	0	0	0	0	0	0	0	0	0	0	0	0	0	0	0	0	0	0	0	0
131	840.403	25.3562	DGKTGPpGP	Collagen alpha-1(I) chain	COL1A1	P02452	550	558	65.8404	39.4072	45.8474	73.111	37.9019	32.0327	39.8543	75.5095	0	63.4292	52.0109	67.8908	50.5198	17.1879	0	0	35.3471	26.6704	9.0547	55.9443	0	69.1179	46.8207	33.5166	57.6759	28.8782	0	50.0623	39.8181	53.3299	13.2022	58.4935	53.6592	31.8299	73.959	0	40.877	0	31.0188	32.1579	0
132	840.405	24.0596	--	--	--	--	--	--	0	0	16.153	6.87807	0	0	0	0	0	0	0	0	0	0	0	0	13.1771	0	0	0	0	0	0	0	0	0	0	14.3338	16.5556	0	0	0	0	11.6996	0	0	0	24.3412	0	0	0
133									86.8281	67.4531	92.5253	89.88	58.7347	252.532	229.765	87.5726	244.028	58.475	308.755	130.451	45.4208	29.5998	23.0405	0	86.2619	110.638	113.776	111.115	65.2844	138.918	134.554	85.8816	83.9376	64.2025	0	128.552	139.656	118.495	75.5933	122.674	144.229	64.1779	122.334	191.861	57.2824	32.3347	81.6095	76.1313	82.1519
135	840.435	19.4567	--	--	--	--	--	--	0	0	27.7621	30.4579	0	19.4047	0	25.3638	0	14.5759	0	28.066	0	0	0	0	15.0344	25.4342	0	0	0	0	0	0	11.7827	0	0	0	0	0	0	0	0	0	0	0	0	0	0	0	0
136	841.34	34.3559	--	--	--	--	--	--	0	0	0	0	0	0	0	0	0	0	0	0	0	0	0	0	0	0	0	0	0	0	0	0	0	0	0	0	0	18.7737	0	0	0	0	0	0	0	0	0	0	0
137	841.377	24.1176	--	--	--	--	--	--	0	0	0	0	0	0	0	0	0	0	0	0	0	0	0	0	0	0	0	0	0	0	0	0	0	0	0	0	0	0	0	0	0	0	0	0	0	0	0	0	0
138	842.186	33.6441	--	--	--	--	--	--	64.2121	0	0	0	0	0	0	0	0	0	0	0	0	8.9371	6.89926	0	13.7793	0	0	0	0	0	0	0	0	0	0	0	39.8011	0	24.8099	0	0	0	0	24.7366	0	0	0	0	0
139	842.257	42.6525	--	--	--	--	--	--	0	0	0	0	0	0	0	0	0	0	0	0	0	0	0	0	0	0	0	0	0	0	0	0	0	0	0	0	0	0	0	0	0	0	0	0	0	0	0	0	0
140	842.287	24.6385	--	--	--	--	--	--	53.6335	0	0	0	0	0	0	0	0	0	0	0	0	0	0	0	6.37506	0	0	0	0	0	0	0	0	0	0	12.8355	51.7269	0	109.737	0	0	0	0	0	0	0	0	8.2865	0
141	842.358	23.1172	--	--	--	--	--	--	0	0	0	0	0	0	0	0	0	0	0	0	0	0	0	0	0	0	0	0	0	0	0	0	0	0	0	0	0	0	0	0	0	0	0	0	0	0	0	0	0
142	842.374	34.858	--	--	--	--	--	--	0	0	0	0	0	0	0	0	0	0	0	0	0	0	0	0	0	0	0	0	0	18.3339	0	0	0	0	0	0	0	0	0	11.6696	0	0	0	0	0	0	0	0	0
144	842.455	20.0996	--	--	--	--	--	--	0	0	0	0	0	0	0	9.80195	0	0	0	0	0	0	0	0	0	0	0	0	0	0	0	0	0	0	0	0	0	0	0	0	0	0	0	0	0	0	0	0	0
148	844.243	22.1255	--	--	--	--	--	--	0	0	0	0	0	0	0	0	0	0	0	0	0	0	0	0	0	0	0	0	0	0	0	0	0	0	0	0	0	0	0	0	0	0	0	0	0	0	0	0	0
151	844.371	25.5908	DDGEAGKPG	Collagen alpha-1(I) chain	COL1A1	P02452	231	239	51.2289	56.5427	59.4099	68.9178	44.4968	79.988	173.864	67.9733	155.163	56.5499	286.433	149.061	80.4675	0	0	0	34.0103	55.7509	36.0473	112.704	0	203.931	78.1572	84.0175	96.1574	98.4484	0	114.353	195.762	154.068	204.783	159.49	103.6	32.9925	130.022	61.0039	39.1087	10.3831	68.9342	0	46.0413
152	844.403	23.6915	VSGFHPSD	Beta-2-microglobulin form pI 5.3	B2M	F5H6I0	47	54	32.0455	0	0	11.6817	0	0	0	25.9702	0	9.44486	0	19.1295	0	0	0	0	13.9558	12.5835	0	0	0	0	0	0	26.6009	0	9.29954	35.2777	9.98603	0	0	0	0	0	0	32.7137	0	0	0	39.7806	0
157	845.401	23.4024	--	--	--	--	--	--	0	0	0	0	0	0	0	0	0	0	0	0	0	0	0	0	0	0	0	0	0	0	0	0	0	0	0	0	5.99049	0	0	0	0	0	0	0	0	0	0	0	0
160	846.326	44.1053	--	--	--	--	--	--	39.0269	0	75.6944	30.0478	0	0	0	0	0	0	0	0	0	0	0	0	0	0	0	0	0	0	0	0	0	0	0	0	0	0	0	0	162.853	0	0	0	0	0	33.2277	0	0
165	847.317	34.9984	--	--	--	--	--	--	0	0	0	0	0	0	0	0	0	0	0	0	0	0	0	0	0	0	0	0	0	0	0	0	0	0	0	0	0	0	0	0	0	0	0	0	0	0	0	0	0
166	847.398	23.6645	FAGDDAPR	POTE ankyrin domain family member F	POTEF	A5A3E0	721	728	0	0	0	0	6.43984	0	0	8.03181	0	10.1415	30.5481	0	0	0	0	0	9.29524	0	0	0	0	0	0	0	0	0	0	0	0	0	0	0	0	0	0	0	0	0	0	0	0
168	848.399	23.688	--	--	--	--	--	--	0	0	15.7731	9.00225	5.42572	31.0799	0	15.922	0	14.9845	0	21.811	0	0	0	0	14.4867	15.5178	0	22.5454	0	0	37.1055	0	21.4456	25.965	0	12.7962	0	0	0	0	0	0	0	19.1264	0	0	0	0	0
169	848.483	19.9869	HSKVPQPG	Small proline-rich protein 3	SPRR3	B1AN48	42	49	62.5079	0	0	0	0	0	0	0	0	0	0	0	0	0	0	0	22.0519	0	0	0	0	0	37.3763	0	0	0	0	0	0	0	0	0	0	0	0	0	0	0	0	0	0
177	850.406	23.6912	--	--	--	--	--	--	0	0	0	0	6.18479	0	31.6184	0	0	0	30.7246	0	0	0	0	0	0	0	0	7.87607	0	0	0	0	14.9925	0	0	9.3451	8.88733	14.4562	0	0	0	0	16.9943	9.19116	0	8.88963	0	0	0
178	850.492	19.6576	--	--	--	--	--	--	0	0	0	0	0	0	0	0	0	0	0	0	0	0	0	0	0	0	0	0	0	0	0	0	0	0	0	0	0	0	0	0	0	0	0	0	0	0	0	0	0
180	851.424	23.3828	GpGGPpGPKG	Collagen alpha-1(I) chain	COL1A1	P02452	422	431	0	0	0	0	0	0	0	15.4972	0	0	0	0	0	0	0	0	0	0	0	0	0	0	0	0	0	0	0	0	0	0	0	0	0	0	0	0	0	0	0	0	0
183	852.415	33.6526	--	--	--	--	--	--	0	0	0	0	0	0	0	0	0	0	0	0	0	0	0	0	0	0	0	0	0	0	0	0	0	0	0	0	0	0	0	0	0	0	0	0	0	0	0	0	0
184	852.419	23.26	DGPRGPTGP	Collagen alpha-1(III) chain	COL3A1	P02461	758	766	0	0	14.184	11.6266	0	0	0	21.5757	0	0	0	0	0	0	0	0	14.3867	12.7732	0	0	0	0	0	0	0	0	0	0	0	0	0	0	0	0	0	0	0	0	0	0	0
185	852.427	21.0373	--	--	--	--	--	--	0	0	0	0	0	9.5965	0	0	0	0	0	0	0	0	0	0	0	0	0	0	0	0	0	0	0	0	0	0	0	0	0	0	0	0	0	0	0	0	0	0	0
186	852.445	20.0748	--	--	--	--	--	--	27.9222	0	0	0	0	0	0	0	0	0	0	0	0	0	0	0	0	11.4095	62.2407	0	0	0	0	0	0	0	0	0	0	0	0	0	0	0	0	0	0	0	0	0	0
188	853.426	22.6913	--	--	--	--	--	--	0	0	0	0	0	0	0	16.4885	0	8.58745	0	20.4534	0	0	0	0	5.35884	0	0	7.72429	0	0	0	0	0	0	0	0	0	0	0	0	0	0	0	0	0	0	0	0	0
189	854.295	34.6566	--	--	--	--	--	--	0	0	0	0	0	0	0	0	0	0	0	0	0	0	0	0	0	0	0	0	0	0	0	0	0	0	0	0	0	0	0	0	0	0	0	0	0	0	0	0	0
190	854.335	21.0389	--	--	--	--	--	--	0	0	0	0	0	0	0	0	0	0	0	0	0	0	0	0	0	0	0	0	0	0	0	0	0	0	0	0	0	0	0	0	0	0	0	0	0	0	0	0	0
194	855.231	35.6512	--	--	--	--	--	--	0	0	0	0	0	0	0	0	0	0	0	0	0	0	0	0	0	0	0	0	0	0	0	0	0	0	0	0	0	0	0	0	0	0	0	0	0	0	0	0	0
197	855.384	25.1694	DRGEpGPp	Collagen alpha-1(I) chain	COL1A1	P02452	801	808	47.246	18.794	41.045	56.0355	15.346	20.4949	0	33.8897	39.8511	30.2128	59.4909	49.1909	0	0	7.91316	0	43.4678	7.31668	20.6014	46.7695	0	79.7382	65.4357	96.0861	82.0297	111.523	0	36.3456	37.6009	51.4442	0	36.7901	28.4227	0	56.9929	0	11.7905	0	50.0718	0	0
199	856.365	24.6926	--	--	--	--	--	--	0	0	0	0	0	0	0	0	0	0	0	0	0	0	0	0	0	0	0	0	0	0	0	0	0	0	0	0	0	0	0	0	0	0	0	0	0	0	0	0	0
201	856.413	22.2307	--	--	--	--	--	--	0	0	0	0	0	0	0	0	0	0	0	0	0	0	0	0	0	0	0	0	0	0	0	0	0	0	0	0	0	10.4232	0	0	0	0	0	0	0	0	0	0	0
202	856.421	23.8251	--	--	--	--	--	--	16.6465	0	0	0	0	0	0	0	0	0	0	0	0	0	0	0	0	0	0	0	0	0	0	0	0	0	0	0	0	0	0	0	0	0	0	0	0	0	0	0	0
204	856.474	20.7915	--	--	--	--	--	--	0	0	0	0	0	0	0	0	0	0	0	0	0	0	0	0	0	0	0	0	0	0	0	0	0	0	0	0	0	0	0	0	0	0	0	5.98535	0	0	0	0	0
205	856.475	20.0302	--	--	--	--	--	--	0	0	0	0	0	0	0	0	0	0	0	0	0	0	0	0	0	0	0	0	0	0	0	0	30.7358	0	0	0	0	0	0	0	0	0	0	0	0	0	0	0	0
208	857.398	19.8367	--	--	--	--	--	--	0	0	0	0	0	0	0	0	0	0	0	0	0	0	0	0	0	0	0	0	0	0	0	0	0	0	0	0	0	0	0	0	0	0	0	0	0	0	0	0	0
210	857.479	20.7426	--	--	--	--	--	--	0	0	0	0	0	0	0	17.0257	0	0	0	0	0	0	0	0	13.8144	0	0	0	0	0	0	0	0	0	0	0	0	0	0	0	0	0	0	0	0	0	0	0	0
212	858.393	37.3222	--	--	--	--	--	--	0	0	0	0	0	0	0	0	0	0	57.0847	0	0	0	0	0	0	0	0	0	0	0	0	0	0	0	0	0	0	0	0	0	8.81067	0	0	0	0	0	0	0	0
213	858.396	25.0367	--	--	--	--	--	--	0	0	0	82.2195	0	0	55.8876	0	0	0	12.4291	0	0	0	0	0	0	0	0	18.5544	0	10.2283	0	0	0	0	0	0	0	38.9049	0	0	0	0	0	0	0	0	22.9833	0	0
214	858.397	23.4569	SpGEAGRpG	Collagen alpha-1(I) chain	COL1A1	P02452	522	530	483.458	788.004	894.305	800.618	385.299	1025.34	1233.44	484.141	2146.84	310.116	1879.33	491.335	342.961	239.846	166.05	1440.08	416.659	560.486	962.945	688.975	719.714	1235.11	549.71	836.456	428.164	968.05	198.155	942.35	1449.08	618.774	942.788	803.162	619.176	483.731	692.373	1481.91	307.418	1009.06	301.296	728.17	658.779
215	858.449	20.1078	--	--	--	--	--	--	0	0	0	0	0	0	0	0	0	0	0	0	0	0	0	0	0	0	0	0	0	0	0	0	0	0	0	0	0	0	0	0	0	0	0	0	0	0	0	0	0
216	859.4	24.1028	--	--	--	--	--	--	0	0	37.881	39.237	0	0	0	0	0	0	0	0	0	0	0	0	0	48.61	0	23.7382	0	0	0	0	0	0	0	0	0	0	0	0	0	24.5699	0	0	0	0	0	0	0
218	859.521	19.6855	--	--	--	--	--	--	22.6628	0	10.393	0	0	0	14.1812	48.4048	0	18.8147	0	0	0	0	0	0	0	10.5406	0	0	0	0	0	0	0	0	0	0	0	0	0	0	0	0	0	0	0	0	0	0	0
219									0	0	0	0	0	876.186	1512.74	0	1623.48	0	0	0	0	0	0	0	0	0	0	0	0	1632.78	0	0	0	0	0	0	0	1613.78	0	1933.8	962.611	0	0	0	0	0	0	0	0
220									375.047	781.748	453.163	405.148	398.071	0	0	402.303	0	496.25	0	698.005	622.374	232.789	100.947	572.01	331.996	402.662	506.045	646.078	1464.16	0	685.181	1085.03	610.51	1440.37	218.217	879.988	1717.14	0	1209.53	0	0	352.223	1369.78	580.318	716.669	559.591	734.416	283.208	1215.02
221	860.366	27.1152	--	--	--	--	--	--	45.1884	0	73.8891	51.9915	0	0	0	0	0	0	0	122.036	0	0	0	0	0	0	0	52.7723	0	0	74.4947	0	93.6327	0	0	6.16192	0	0	122.805	0	0	0	0	78.3679	205.614	0	0	0	0
223	860.404	35.0336	ELWDWL	A-kinase anchor protein 6	AKAP6	G3V3H7	970	975	0	0	0	0	0	0	0	0	0	0	0	0	0	0	0	0	0	0	14.0343	0	0	0	0	0	0	0	0	0	0	67.3974	0	0	0	0	0	0	0	0	0	0	0
224	860.444	23.9743	--	--	--	--	--	--	61.7236	26.8021	0	0	0	0	0	0	0	0	0	0	0	0	0	0	0	0	0	0	0	0	0	0	0	0	0	0	0	0	0	0	0	0	0	0	0	0	0	0	0
228	862.315	44.8889	--	--	--	--	--	--	0	0	0	0	0	0	0	0	0	0	0	0	0	0	0	0	0	0	0	71.6354	0	0	0	0	0	0	0	0	0	0	0	0	200.533	0	9.48518	0	0	0	59.7936	0	0
231	862.413	26.8609	--	--	--	--	--	--	0	0	5.06653	0	0	14.8783	0	0	0	0	0	0	0	0	0	0	1.67034	0	0	0	0	0	0	0	0	0	0	0	0	0	0	0	0	0	0	0	0	0	0	0	0
233	862.474	20.0517	--	--	--	--	--	--	26.2455	0	0	0	0	0	0	0	0	0	0	0	0	0	0	0	0	0	0	0	0	0	0	0	0	0	0	0	0	0	0	0	0	0	0	0	0	0	0	0	0
235	864.159	34.6542	--	--	--	--	--	--	0	0	0	0	0	0	0	0	0	0	0	0	0	0	0	0	0	0	0	0	0	0	0	0	0	0	0	0	0	0	0	0	0	0	0	0	0	0	0	0	0
237	864.402	33.3621	--	--	--	--	--	--	0	0	0	0	0	0	0	0	0	0	0	0	0	0	0	0	0	0	0	0	0	0	0	0	0	0	0	0	0	0	0	0	0	0	0	0	0	0	0	0	0
239	865.434	33.6385	--	--	--	--	--	--	12.4538	0	32.6888	38.3981	0	0	0	14.5675	0	0	0	0	0	0	33.9763	0	33.4042	29.6201	4.71471	0	0	0	0	12.7902	43.3163	36.1415	0	5.98035	0	0	0	0	0	35.9426	0	17.612	0	0	0	10.2508	0
240	865.48	22.2479	--	--	--	--	--	--	0	0	0	0	0	0	0	0	0	0	0	0	0	0	0	0	8.14534	0	0	0	0	0	0	0	0	0	0	0	0	0	0	0	0	0	0	0	0	0	0	0	0
244	866.317	35.3457	GEpGPpGQP	Collagen alpha-1(XVI) chain	COL16A1	Q07092-2	1081	1089	0	16.2531	0	0	0	0	0	0	0	0	0	0	0	0	0	0	0	0	0	0	0	0	0	0	0	0	0	0	0	0	0	0	0	0	0	0	0	0	0	0	0
246	866.341	25.0934	--	--	--	--	--	--	0	0	0	0	0	0	0	0	0	0	0	0	0	0	0	0	0	0	0	0	0	0	0	0	0	0	0	0	0	0	0	0	0	0	0	0	0	0	0	0	0
248	866.455	20.0058	--	--	--	--	--	--	0	0	0	0	0	0	0	0	0	0	0	0	0	0	0	0	0	0	0	0	0	0	0	0	0	0	8.3988	0	0	0	0	0	0	0	0	0	0	0	0	0	0
249	866.482	19.4456	--	--	--	--	--	--	0	0	0	0	0	13.6437	0	12.9482	0	0	0	25.3125	0	0	0	0	5.65216	0	0	0	0	0	0	0	0	0	0	0	44.8883	0	0	0	27.2016	0	0	0	0	0	0	0	0
250	867.236	36.3795	--	--	--	--	--	--	0	0	0	0	0	0	0	0	0	0	0	0	0	0	0	0	0	0	0	0	0	0	0	0	0	0	0	0	0	0	0	0	0	0	0	0	0	0	0	0	0
251	867.331	35.3308	--	--	--	--	--	--	0	0	0	0	0	0	0	0	0	0	0	0	0	0	0	0	0	0	0	0	0	0	0	0	0	0	0	0	0	0	0	0	0	0	0	0	0	0	0	0	0
254	867.549	19.9649	--	--	--	--	--	--	0	0	0	0	0	0	0	0	0	0	0	0	0	0	0	0	0	0	0	0	0	0	0	0	0	0	0	0	0	30.1981	0	0	0	0	0	0	0	0	0	0	0
256	868.258	34.7039	--	--	--	--	--	--	0	0	0	0	20.1335	17.658	0	0	0	46.7969	10.261	0	0	0	0	0	8.88122	12.2094	0	0	0	0	0	0	0	12.3092	0	0	0	34.5102	0	34.8138	0	35.7885	0	22.5404	0	0	0	0	0
257	868.38	26.0321	--	--	--	--	--	--	0	0	0	0	0	0	0	0	0	0	0	0	0	0	0	0	0	0	0	0	0	0	0	0	0	0	0	0	0	0	0	0	0	0	0	0	0	0	0	0	0
258	868.383	27.8495	--	--	--	--	--	--	0	0	0	16.4423	0	0	0	61.8933	0	76.8704	0	52.0311	0	0	0	0	0	0	0	60.8389	0	0	26.092	54.5423	94.9587	0	0	0	0	0	0	0	0	0	0	0	0	0	0	0	0
259	868.408	23.4184	ApGERGPpG	Collagen alpha-1(III) chain	COL3A1	P02461	679	687	190.357	197.647	255.315	251.793	100.448	278.862	238.392	153.502	650.602	118.477	45.8713	188.628	75.0745	83.0073	50.0543	241.909	176.943	213.466	230.553	146.677	80.945	160.644	236.005	299.558	264.23	229.308	82.3938	232.53	112.51	35.9123	106.379	49.6669	93.9568	148.122	0	250.751	155.901	185.512	81.983	194.188	0
260	868.466	21.0883	--	--	--	--	--	--	0	0	0	0	0	0	0	0	0	0	0	0	0	0	0	0	0	5.32373	0	0	0	0	0	0	0	0	0	0	0	0	0	0	0	0	0	0	0	0	0	0	0
266	870.27	34.8146	--	--	--	--	--	--	0	0	0	0	0	0	0	0	0	0	0	0	0	0	0	0	0	0	0	0	0	0	0	0	0	0	0	0	28.4077	0	17.8723	0	0	0	0	0	0	0	0	0	0
267	870.369	20.5618	--	--	--	--	--	--	0	0	0	0	0	0	0	0	0	0	0	0	0	0	0	0	5.81569	0	0	0	0	0	0	18.3071	0	0	0	0	0	0	23.6371	0	0	0	0	0	0	0	0	14.4961	0
268	870.413	21.2753	--	--	--	--	--	--	0	0	0	0	0	0	0	12.1093	0	4.9475	0	0	0	0	0	0	12.3841	7.33564	0	0	0	0	0	0	0	0	0	0	0	0	0	0	0	0	0	0	0	0	0	0	0
271	870.477	23.8221	DGVRGLTGP	Collagen alpha-1(I) chain	COL1A1	P02452	760	768	0	0	0	0	0	0	0	0	0	0	0	0	0	0	0	0	0	0	0	0	0	0	0	0	0	0	0	0	0	0	0	0	0	0	0	8.09555	0	0	0	0	0
274	871.413	23.9147	TVEAPMPK	Heat shock protein beta-1	HSPB1	P04792	164	171	35.0295	0	0	0	0	0	0	0	0	0	0	0	0	0	0	0	0	0	0	0	0	0	0	0	0	0	0	0	0	0	0	0	0	0	0	0	0	0	0	0	0
277	871.489	21.3786	--	--	--	--	--	--	0	0	0	0	0	0	0	0	0	0	0	0	0	0	0	0	0	0	0	0	0	0	0	0	0	0	0	0	0	0	0	0	0	0	0	0	0	0	0	0	0
279	872.197	35.3279	--	--	--	--	--	--	0	0	0	0	0	23.0485	0	0	0	0	0	0	0	0	0	0	0	0	0	0	0	0	0	0	0	0	0	0	0	0	0	0	0	0	0	0	0	0	0	0	0
280	872.353	34.886	GPpGPTGFQ	Collagen alpha-2(V) chain	COL5A2	P05997	669	677	0	0	0	0	0	0	0	0	0	0	0	0	0	0	0	0	0	0	0	0	0	0	0	0	0	0	0	0	0	0	0	0	0	0	0	0	0	0	0	0	0
284	872.464	20.0814	--	--	--	--	--	--	0	0	0	0	0	0	0	0	0	0	0	0	0	0	0	0	0	0	0	0	0	0	0	0	0	0	0	0	0	0	0	0	0	0	0	0	0	0	0	0	0
287	873.399	21.1184	--	--	--	--	--	--	0	0	0	0	0	26.4891	20.1911	38.0688	0	5.78615	0	17.3073	0	0	0	0	25.3497	23.2689	0	6.85744	0	0	0	0	0	0	0	0	23.5995	22.3773	0	0	0	17.4943	0	38.3526	34.1344	0	22.3749	14.6568	0
292	874.251	35.7306	--	--	--	--	--	--	0	0	0	0	0	0	0	0	0	0	0	0	0	0	0	0	0	0	0	0	0	0	0	0	0	0	0	0	0	0	0	0	0	0	0	0	0	0	0	0	0
293	874.324	33.8156	--	--	--	--	--	--	0	0	0	0	0	0	0	0	0	0	14.2075	0	0	0	0	0	0	6.24952	0	0	0	0	0	0	3.97807	0	0	0	0	0	0	11.6148	0	0	0	0	0	0	0	0	16.7487
294	874.357	32.2026	--	--	--	--	--	--	0	0	0	0	0	0	0	0	0	9.67127	0	0	0	0	0	0	0	0	0	0	0	0	0	0	0	0	0	0	0	0	0	0	0	0	0	36.3471	0	0	0	53.8938	0
295	874.394	24.3578	--	--	--	--	--	--	0	0	0	0	0	0	0	0	0	0	0	0	0	0	0	0	0	0	0	0	0	0	0	0	0	0	0	0	0	0	0	0	0	0	0	0	0	0	0	0	0
298	874.428	32.1844	--	--	--	--	--	--	0	0	0	0	0	0	0	0	0	0	0	0	0	0	0	0	0	0	0	0	0	0	0	0	0	0	0	0	0	0	0	0	0	0	0	0	0	0	0	0	0
299	874.436	20.0492	--	--	--	--	--	--	0	0	0	0	0	0	0	0	0	0	0	0	0	0	0	0	0	0	0	0	0	0	0	0	0	0	0	0	0	0	9.61625	0	0	0	0	0	0	0	0	0	0
301	875.353	32.0564	--	--	--	--	--	--	0	0	0	0	0	0	0	152.712	0	51.8663	0	0	0	0	0	0	26.4399	99.213	0	0	0	0	0	0	0	0	0	0	0	0	0	0	0	0	0	0	0	0	0	0	0
302	875.364	33.4453	--	--	--	--	--	--	0	0	0	0	0	8.71525	0	0	0	0	0	0	0	0	0	0	0	0	0	0	0	0	0	0	0	0	0	0	0	0	0	0	0	0	0	0	0	0	0	0	0
305	875.48	22.0324	--	--	--	--	--	--	26.5828	0	0	0	20.6778	11.0457	0	48.371	0	33.6813	0	0	0	0	32.6522	0	14.5697	19.5502	0	14.7987	0	0	0	0	0	0	0	0	0	0	0	0	0	0	0	0	0	0	0	52.2629	0
307	876.388	35.099	GPpGpPGPpG	Collagen alpha-2(IX) chain	COL9A2	B1AKJ3	33	42	0	0	0	0	130.847	0	87.8373	12.8451	0	0	144.461	95.5136	12.9122	8.9879	67.3573	0	19.3419	79.1939	28.5666	75.8006	0	123.681	0	0	101.479	0	0	64.8583	90.7026	164.26	126.33	0	97.6046	0	137.337	80.9405	0	0	0	62.4281	0
309	876.441	19.9337	--	--	--	--	--	--	0	0	0	0	0	0	0	20.3166	0	25.4073	0	0	0	0	0	0	0	0	0	0	0	0	0	0	0	0	0	0	0	0	0	0	0	0	0	0	0	0	0	0	0
311	878.297	34.8067	--	--	--	--	--	--	0	0	0	0	0	0	0	0	0	0	0	0	0	0	0	0	0	0	0	0	0	0	0	0	0	0	0	0	0	0	0	0	0	0	0	0	0	0	0	0	0
312	878.362	25.2028	--	--	--	--	--	--	0	0	0	0	0	0	0	0	0	0	0	0	0	0	0	0	0	0	0	0	0	0	0	0	0	0	0	0	0	0	0	0	0	0	0	0	0	0	0	0	0
314	878.412	23.3292	RpGPpGPpG	Collagen alpha-1(XXVI) chain	COL26A1	Q96A83	251	259	0	0	0	0	0	0	0	0	0	0	76.1712	0	0	0	0	0	0	0	0	0	0	0	0	0	0	0	0	0	0	0	0	0	0	0	0	0	0	0	0	0	0
317	879.501	19.9477	KLGHPDTL	Protein S100-A9	S100A9	P06702	25	32	158.223	53.0216	129.298	95.5064	52.4743	147.56	53.8211	166.661	0	91.5347	65.066	95.2324	76.7051	92.407	150.091	0	122.811	114.358	42.8928	54.3828	0	54.2836	141.383	69.5589	123.552	96.5797	0	49.2725	128.141	122.101	91.5509	92.8813	156.172	49.7496	92.2383	124.911	103.955	0	78.7014	179.558	0
319	880.313	35.268	--	--	--	--	--	--	0	0	0	0	0	0	0	0	0	0	0	0	0	0	0	0	0	0	0	0	0	0	0	0	0	0	0	0	0	0	0	0	0	0	0	0	0	0	0	0	0
320	880.393	23.617	RGLDGPpGP	Collagen alpha-5(IV) chain	COL4A5	P29400	1435	1443	0	0	0	0	6.34587	0	0	0	0	0	0	0	0	14.34	0	0	0	0	0	0	0	0	0	0	0	0	0	0	0	0	0	0	0	0	25.8406	0	0	0	0	0	0
327	882.347	25.7333	--	--	--	--	--	--	0	0	0	0	0	0	0	0	0	0	0	0	0	0	0	0	0	0	0	0	0	0	0	0	0	0	0	0	0	0	0	0	0	0	0	0	0	0	0	0	0
329	882.384	23.541	YDRSDID	Nidogen-1	NID1	P14543	66	72	0	0	0	0	0	0	0	0	0	0	0	0	0	0	0	0	0	0	0	0	0	0	0	0	0	0	0	0	0	0	0	0	0	0	0	0	0	0	0	0	0
330	882.398	21.5427	--	--	--	--	--	--	57.0516	47.68	89.6693	92.4223	65.216	0	47.5183	92.3151	29.7498	69.9241	41.0056	68.5533	85.1262	0	8.46663	0	34.2595	53.8234	10.7416	86.155	23.1212	67.0326	53.2831	40.3816	70.6666	62.1841	0	0	30.1648	53.0306	0	0	43.173	53.5784	41.1438	29.5042	0	28.5486	0	63.7781	0
332	882.428	20.2108	--	--	--	--	--	--	0	0	0	0	0	0	0	0	0	0	0	0	0	0	0	0	0	0	0	0	0	0	0	0	0	0	0	0	9.82179	0	0	0	0	0	0	0	0	0	0	0	0
335	883.306	35.4232	--	--	--	--	--	--	0	0	0	0	0	0	0	0	0	0	0	0	0	0	0	0	0	0	0	0	0	0	0	0	0	0	0	0	0	0	0	0	0	0	0	0	0	0	0	0	0
336	883.413	23.4804	PpGENGKpG	Collagen alpha-1(III) chain	COL3A1	P02461	649	657	83.2519	0	28.3441	72.3286	71.0066	84.2813	125.628	76.9995	72.8895	84.3754	99.8354	70.3271	45.9293	89.1343	47.3334	132.65	77.2224	57.4921	50.84	81.6648	0	29.5001	80.2535	26.674	82.1115	0	119.978	130.604	54.4482	55.7603	0	27.1182	51.0266	84.2954	45.5472	139.838	95.2236	43.9651	94.74	104.419	0
338	884.293	43.5917	--	--	--	--	--	--	0	152.357	0	0	0	0	0	0	0	0	0	0	0	124.508	36.4251	0	0	111.624	11.8297	0	17.0509	0	0	0	0	0	0	42.2243	0	0	0	0	0	0	26.9323	0	0	0	0	92.1006	189.344
339	884.321	26.0047	--	--	--	--	--	--	0	0	0	0	0	0	0	0	0	0	0	0	0	0	0	0	0	0	0	0	0	0	0	0	0	0	0	0	0	0	0	0	0	0	0	0	0	0	0	0	0
340	884.324	24.7181	--	--	--	--	--	--	77.2081	56.2852	93.0295	92.2529	111.054	247.346	321.899	102.456	606.437	172.136	184.106	102.584	151.248	295.447	118.381	111.563	184.786	181.853	279.034	104.465	82.399	105.195	322.972	389.236	356.08	403.104	436.443	172.877	96.9889	175.627	92.026	111.917	119.68	292.653	144.884	159.328	230.112	400.772	205.041	332.02	112.68
341	884.398	20.0816	--	--	--	--	--	--	28.6549	0	40.5111	40.5061	18.0296	46.9096	16.3674	46.6963	0	33.3611	0	10.644	0	0	34.1969	0	29.717	35.8403	0	7.41361	0	0	24.116	16.5003	14.9912	24.3588	0	0	0	13.7423	0	0	16.3306	20.8015	0	0	32.6861	0	34.0488	0	0
342	884.419	20.878	--	--	--	--	--	--	0	0	0	0	0	0	0	0	0	0	0	0	0	0	0	0	0	0	0	0	0	0	0	0	0	0	0	0	0	0	0	0	0	0	0	0	0	0	0	0	0
344	884.506	20.0193	--	--	--	--	--	--	0	0	0	0	0	0	0	0	0	0	0	0	0	0	0	0	21.8001	0	0	0	0	0	0	0	0	0	0	0	0	0	0	0	0	0	0	0	0	0	0	0	0
346	885.408	20.8175	--	--	--	--	--	--	0	0	0	0	0	0	0	0	0	0	0	0	0	0	0	0	0	0	0	0	0	0	0	0	0	0	0	0	7.8311	0	0	0	0	0	0	0	0	0	0	0	0
349	886.394	27.2648	--	--	--	--	--	--	0	0	15.3112	10.7043	0	0	0	0	0	0	0	0	0	0	0	0	0	0	0	0	0	0	0	0	20.9294	0	14.2281	0	0	0	0	0	0	0	0	0	0	0	0	0	0
350	886.395	33.5601	--	--	--	--	--	--	5.56927	0	0	0	0	0	0	0	0	0	0	15.781	0	0	0	0	0	0	0	0	8.16668	6.4384	0	0	0	0	0	0	0	0	0	0	0	0	0	0	0	7.01671	0	0	0
351	886.4	25.5639	--	--	--	--	--	--	8.35472	0	0	0	0	0	0	0	0	6.57255	0	0	0	0	14.2065	0	0	0	0	0	0	0	30.5642	13.6405	22.3077	41.7605	0	0	0	0	0	0	0	0	0	0	0	0	0	0	0
352	886.404	21.1841	--	--	--	--	--	--	0	0	0	0	0	0	19.0128	0	56.9487	0	62.3518	0	0	0	0	0	0	0	0	0	0	24.8641	0	0	0	0	0	26.5269	0	127.25	63.8697	101.112	41.6508	0	45.0451	46.3123	0	0	0	0	0
353	886.422	23.2237	--	--	--	--	--	--	0	0	0	0	0	10.9298	0	7.50385	0	0	0	0	0	0	0	0	0	0	0	0	0	0	0	0	0	0	0	0	0	0	0	0	0	0	0	0	0	0	0	0	0
355	886.461	24.8566	--	--	--	--	--	--	0	0	0	7.45079	0	0	0	0	0	0	0	0	0	0	0	0	0	0	0	0	0	0	0	0	0	0	0	0	0	0	0	0	0	0	0	0	0	0	0	0	0
356	886.526	19.4442	--	--	--	--	--	--	0	0	0	0	0	0	0	0	0	0	0	0	0	0	0	0	0	0	0	0	0	0	0	0	0	0	0	0	0	0	0	0	0	0	0	0	0	0	0	0	0
358	887.414	33.635	--	--	--	--	--	--	0	18.0179	0	0	0	0	0	0	0	0	0	0	0	0	0	0	0	0	0	0	0	0	0	38.9944	0	0	0	0	0	0	0	0	0	0	0	0	0	0	0	0	0
359	887.427	23.8112	GGLLTGNEK	Keratin; type I cytoskeletal 13	KRT13	P13646-2	97	105	0	0	0	0	0	0	0	0	0	0	0	0	0	0	0	0	13.8299	0	0	0	0	0	0	0	0	0	0	0	0	0	0	0	0	0	0	0	0	0	0	0	0
362	888.454	24.3113	--	--	--	--	--	--	0	0	0	0	0	0	0	0	0	0	0	0	0	0	0	0	0	0	0	0	0	0	0	0	0	0	0	0	0	0	0	0	0	0	0	0	0	0	0	0	0
363	888.482	19.9833	--	--	--	--	--	--	26.2535	0	0	0	0	0	0	0	0	0	0	0	0	0	0	0	0	0	0	0	0	0	0	0	0	0	0	0	0	0	0	0	0	0	0	0	0	0	0	0	0
364	888.549	21.4015	--	--	--	--	--	--	0	0	0	0	0	0	0	0	0	0	0	0	0	0	0	0	0	0	0	0	0	0	0	0	0	0	0	0	0	0	0	0	0	0	0	0	0	0	0	0	0
368	890.4	23.6326	--	--	--	--	--	--	0	0	0	0	0	0	0	0	0	0	0	0	0	0	0	0	0	0	0	0	0	0	0	0	0	0	0	0	0	0	0	0	0	0	0	0	0	0	0	0	32.5286
369	890.412	35.411	GpPGPpGPpA	Collagen alpha-1(VIII) chain	COL8A1	P27658	563	572	0	0	0	18.7897	0	0	0	0	17.5859	0	0	163.532	0	0	0	0	0	0	0	49.5983	307.89	300.512	0	0	0	0	0	8.1249	115.416	273.356	211.853	439.562	156.455	0	223.784	0	0	0	0	0	0
370									0	20.6748	141.388	0	0	54.4331	92.4737	0	0	0	0	0	0	85.3353	0	0	0	0	0	0	0	17.9605	56.8898	42.5213	68.5	0	0	0	126.021	0	0	12.6284	0	0	0	110.794	0	0	0	0	0
371	892.268	36.1979	--	--	--	--	--	--	0	0	0	0	165.716	800.394	1133.46	0	1001.6	0	1983.89	0	247.195	291.918	0	0	51.7169	0	0	0	0	0	407.56	0	0	0	71.0251	124.94	169.412	39.6107	0	0	80.0557	55.0923	0	61.7082	0	0	0	59.8692	0
372	892.27	37.4665	--	--	--	--	--	--	131.918	173.75	193.408	45.0314	0	0	0	0	0	0	0	19.9382	0	0	0	0	0	0	0	0	63.6573	58.2099	0	147.981	193.54	0	0	0	0	91.8542	0	49.321	113.428	0	75.3779	0	75.7762	0	547.17	0	99.5656
373	892.275	35.1892	--	--	--	--	--	--	716.921	65.3583	86.9036	346.104	942.246	0	0	644.52	0	1182.75	0	269.5	1285.84	640.94	588.779	589.897	366.577	725.618	693.88	334.098	254.006	204.699	161.576	424.199	198.308	501.905	565.706	518.862	275.096	235.763	620.568	384.143	163.348	344.977	318.455	537.07	248.527	838.471	277.075	750.956	200.201
374	892.369	35.1205	GppGPpGPpG	Collagen alpha-2(IX) chain	COL9A2	B1AKJ3	33	42	0	0	7.4875	0	0	0	0	0	73.0562	0	0	0	0	15.5905	0	0	0	0	0	0	0	0	0	0	0	0	0	0	0	0	0	0	0	0	0	0	0	0	0	0	0
375	892.421	25.7332	--	--	--	--	--	--	0	0	13.4849	11.917	0	0	0	0	59.5569	0	0	0	0	0	0	0	0	8.84587	0	0	49.0199	32.7589	0	0	0	0	0	0	0	0	0	0	46.2031	22.1032	44.0733	0	38.4817	0	7.29487	0	16.2944
376	892.426	23.7981	--	--	--	--	--	--	22.6999	33.9677	19.5104	19.9956	0	0	0	18.9236	0	12.7311	0	0	0	0	0	0	0	7.47528	0	20.0722	0	0	0	38.5455	12.9787	0	0	0	19.6592	0	11.281	0	0	0	0	0	0	0	28.802	0	0
377	892.428	26.6158	--	--	--	--	--	--	0	0	0	0	0	14.0815	0	0	0	0	0	7.805	0	0	0	0	0	0	0	0	0	0	0	0	0	0	0	0	0	0	0	0	0	0	0	0	0	0	0	0	0
378	892.432	24.3166	--	--	--	--	--	--	0	0	0	0	0	0	0	0	0	0	0	0	0	0	0	0	0	0	0	0	0	0	0	0	0	0	0	0	0	0	0	0	0	0	0	0	209.092	0	0	0	0
380	893.253	35.2711	--	--	--	--	--	--	0	0	0	0	0	0	0	0	0	0	0	0	0	27.8132	0	0	0	0	0	0	0	0	0	0	0	0	0	0	0	0	0	0	0	0	0	0	0	0	0	0	0
382	893.435	25.827	--	--	--	--	--	--	0	0	0	0	0	19.7037	0	0	0	0	70.4946	0	0	0	0	0	0	0	0	17.328	0	0	0	0	0	0	0	19.8075	45.7958	19.8507	14.7823	0	0	0	0	0	0	0	0	0	0
383	893.439	23.5479	GPpGPpGARG	Collagen alpha-1(I) chain	COL1A1	P02452	566	575	0	0	0	0	0	0	0	0	0	0	0	0	0	0	0	0	0	0	0	0	0	0	0	0	0	0	0	0	0	0	0	0	0	0	0	0	0	0	0	0	0
384	894.4	25.9833	--	--	--	--	--	--	0	0	0	0	0	0	0	0	0	0	0	0	0	0	0	0	0	0	0	0	0	0	0	0	0	0	0	0	0	0	0	0	0	0	0	0	0	0	0	0	0
385	894.401	27.8009	--	--	--	--	--	--	0	0	33.5207	14.2159	0	26.4176	25.8642	6.98358	0	28.2823	37.8234	0	0	0	22.2473	0	22.2154	0	0	15.2846	10.3194	0	0	0	19.6047	0	0	21.6372	34.5879	26.2491	0	30.323	0	6.16219	22.5656	27.8203	0	4.86259	0	0	0
386	894.405	26.8199	--	--	--	--	--	--	0	0	0	0	0	0	0	0	0	0	0	0	0	0	0	0	0	0	0	0	0	0	0	0	0	0	0	0	0	0	0	0	0	0	0	0	0	0	0	0	0
387	894.411	25.2228	--	--	--	--	--	--	0	0	0	0	0	0	0	0	0	0	0	0	0	0	0	0	0	0	0	0	0	0	0	0	0	0	0	0	0	0	0	0	0	0	0	0	0	0	0	0	0
389	894.422	23.2197	--	--	--	--	--	--	0	0	0	0	0	0	0	6.95588	0	0	0	0	0	0	0	0	0	0	0	0	0	0	0	0	0	0	0	0	0	0	0	0	0	0	0	0	0	0	0	0	0
395	896.333	49.0011	--	--	--	--	--	--	0	0	0	0	0	0	0	0	0	0	0	0	0	0	0	0	0	0	0	0	0	0	0	0	0	0	0	0	0	0	0	0	0	0	0	0	0	0	0	0	0
396	896.349	23.4728	--	--	--	--	--	--	0	0	69.3622	0	55.5032	0	0	0	366.855	0	0	0	0	0	0	0	0	116.908	0	0	0	0	0	0	0	17.0221	0	58.1148	0	0	0	0	0	24.1063	0	0	0	0	0	89.6138	0
398	896.447	23.813	--	--	--	--	--	--	0	0	0	0	0	26.0313	0	0	0	0	0	42.6851	0	0	16.8486	0	6.96559	0	19.0229	0	0	0	0	0	0	0	0	0	0	52.7488	0	0	0	0	34.9704	0	0	0	0	0	0
400	896.45	24.334	--	--	--	--	--	--	0	0	0	0	0	0	0	0	0	0	0	0	0	0	0	0	0	0	0	0	0	0	0	0	0	0	0	0	0	0	9.36634	0	0	0	0	0	0	0	0	0	0
401	896.463	22.6711	--	--	--	--	--	--	0	0	38.7652	0	28.4246	14.7424	25.1822	74.8738	0	57.1072	0	0	0	0	0	0	96.0711	55.1164	0	0	0	0	83.4074	34.0271	33.6024	29.958	29.4785	40.834	84.116	0	0	0	0	33.6092	0	108.884	0	0	0	56.1374	0
402	897.422	23.596	LDLSHNSL	Monocyte differentiation antigen CD14	CD14	P08571	254	261	42.0334	0	0	59.0995	0	0	0	28.3946	0	18.035	0	0	0	0	0	0	22.0454	0	0	45.4779	0	0	82.6265	24.7498	48.0251	76.9902	0	12.9866	0	0	0	0	41.5656	0	0	0	0	0	0	0	0
403	897.444	22.4652	--	--	--	--	--	--	44.9173	0	0	32.9007	13.2604	0	31.5826	0	0	0	0	0	0	0	11.0598	0	0	0	0	52.7631	0	14.626	0	0	11.9074	0	0	25.6774	0	0	0	0	0	37.8449	0	0	23.1218	0	21.0973	12.2511	0
406	898.319	25.8184	--	--	--	--	--	--	36.6626	0	0	0	64.9708	0	55.9728	0	147.579	0	126.753	23.8874	0	0	0	0	0	0	0	0	0	107.915	0	0	0	0	0	0	78.2912	107.811	0	116.103	10.2633	0	0	124.253	0	0	0	0	0
407	898.323	27.0234	--	--	--	--	--	--	0	0	0	0	0	0	0	0	0	0	0	0	0	0	0	0	0	0	0	0	0	0	0	0	0	0	0	0	10.0143	0	30.192	0	0	0	0	0	0	0	0	0	0
408	898.381	35.138	VEFMFIN	2-oxoglutarate dehydrogenase; mitochondrial	OGDH	Q02218	220	226	0	0	0	0	0	0	0	0	0	0	0	0	0	0	0	0	0	0	0	0	0	0	0	0	0	0	0	0	0	0	0	0	0	0	0	0	0	0	0	0	0
409	898.418	23.9252	--	--	--	--	--	--	0	20.1684	0	24.2319	0	0	0	0	0	0	0	0	0	0	0	0	0	0	0	0	0	0	0	0	25.1998	0	0	0	0	0	43.4267	0	0	0	0	0	0	0	14.6287	0	0
412	900.272	44.2455	--	--	--	--	--	--	0	0	0	0	0	0	0	0	0	0	0	0	0	175.751	36.9977	0	0	475.017	439.837	0	0	0	0	0	0	0	0	12.6641	0	0	20.0785	0	0	8.60458	0	109.676	0	0	0	83.7826	0
413	900.316	24.9543	--	--	--	--	--	--	0	0	0	0	0	0	0	0	0	0	0	0	0	0	0	0	0	0	0	0	0	0	0	0	48.7223	0	0	23.5265	0	0	0	0	0	0	0	0	0	0	0	0	0
414	900.413	23.7645	LGLpGSRGE	Collagen alpha-2(I) chain	COL1A2	P08123	873	881	0	0	23.8015	32.8765	0	18.668	0	0	0	0	0	0	0	0	0	0	14.2699	6.74086	0	13.8829	0	11.5866	0	0	0	0	0	0	0	0	0	11.4332	0	0	0	0	0	0	0	0	0
415	900.447	24.9237	--	--	--	--	--	--	0	0	0	0	0	0	0	0	0	0	0	0	0	0	0	0	0	0	0	12.9091	0	0	28.7716	52.8041	0	42.8699	0	0	26.2287	0	0	0	0	0	0	0	0	0	0	0	0
416	900.451	21.4955	--	--	--	--	--	--	0	0	0	0	0	0	0	0	0	0	0	0	0	0	0	0	0	0	0	0	0	0	0	0	0	0	0	0	9.46783	0	0	0	0	0	0	9.58752	0	0	0	0	0
417	900.47	20.0612	--	--	--	--	--	--	0	0	0	39.194	0	15.7767	0	6.81273	0	0	0	11.6743	0	0	0	0	56.6202	0	0	0	0	0	0	0	16.1402	0	11.2808	0	0	0	0	0	0	0	0	0	0	0	0	0	0
418	901.406	23.6412	--	--	--	--	--	--	0	0	0	0	0	0	0	5.35967	0	0	0	0	0	0	0	0	0	0	0	0	0	0	30.9253	13.9565	23.9006	0	0	0	0	0	0	0	0	0	0	0	0	0	0	0	0
420	902.369	33.5	--	--	--	--	--	--	0	0	0	0	0	0	0	0	0	0	0	8.68909	0	0	0	0	0	2.48429	0	0	0	0	0	0	0	0	0	0	0	0	0	0	0	0	0	0	0	0	0	0	0
421	902.42	20.8604	DpGKNGDKG	Collagen alpha-2(I) chain	COL1A2	P08123	503	511	362.677	466.58	536.037	434.917	649.982	915.27	975.515	790.21	1069.3	715.426	1464.09	483.322	986.739	593.063	596.525	2072.19	727.834	638.033	696.81	466.935	306.996	587.581	842.726	945.018	693.3	739.219	903.462	1037.35	2295.73	1185.82	2292.55	874.537	458.176	697.954	731.305	1548.45	482.29	822.224	578.779	623.368	467.837
424	902.483	24.1762	SVIDQSRV	Uromodulin	UMOD	P07911	591	598	0	0	0	0	0	19.9183	0	0	0	0	0	0	0	0	0	0	0	0	0	0	0	0	138.201	0	0	0	0	0	0	0	0	0	0	0	0	0	0	0	0	0	0
428	903.382	33.5832	--	--	--	--	--	--	0	0	0	0	0	0	0	0	0	0	0	0	0	0	0	0	0	0	0	0	0	0	0	0	0	0	0	0	0	0	0	0	0	0	0	0	0	0	0	0	0
429	903.414	21.0259	--	--	--	--	--	--	0	0	0	0	0	0	0	0	0	0	0	0	0	0	0	0	0	0	13.7483	0	0	0	0	0	0	0	0	0	0	0	0	0	0	0	0	0	0	0	0	0	0
430	903.415	21.5136	--	--	--	--	--	--	21.8527	13.6615	0	0	28.1098	71.0897	94.1085	13.1852	64.637	44.0613	0	0	39.5307	55.5983	17.9042	0	34.6346	0	29.2875	34.9646	0	61.8546	65.7424	54.5913	0	64.3197	71.8432	61.8922	114.681	0	82.9317	50.1275	0	69.7964	0	45.0459	0	0	0	0	33.5305
433	904.434	24.1393	DVVPIEPH	Interleukin-1 receptor antagonist protein	IL1RN	P18510-2	72	79	0	0	21.3466	8.16871	0	0	0	0	0	0	0	0	0	0	0	0	0	0	0	0	0	21.48	0	0	0	0	0	0	0	0	0	0	0	0	0	0	0	0	0	0	0
434	904.436	21.4105	--	--	--	--	--	--	0	0	0	0	0	0	0	0	0	0	0	0	0	0	0	0	6.48538	5.9685	0	0	0	0	0	0	0	0	0	0	0	0	0	0	0	0	0	0	0	0	0	0	0
435	905.414	20.5826	--	--	--	--	--	--	0	0	0	6.67506	0	34.0928	0	37.7209	23.3951	31.4467	25.6691	0	0	0	0	0	25.0694	15.1885	0	0	0	0	0	0	9.99947	0	0	0	0	0	0	0	0	0	0	25.6428	0	0	0	13.472	0
439	906.186	34.6611	--	--	--	--	--	--	0	0	0	0	39.4787	0	0	0	0	0	0	0	0	14.7712	10.5386	0	0	0	18.8949	0	0	0	0	0	0	0	0	0	0	0	0	0	0	0	0	0	0	0	0	0	0
440	906.376	23.5325	--	--	--	--	--	--	0	0	0	0	0	0	0	21.6804	0	0	0	0	0	0	0	0	0	0	0	0	0	0	0	0	0	0	0	0	0	0	0	0	0	0	0	0	0	0	0	0	0
441	906.411	35.512	GpPGpPGPpS	Collagen alpha-6(IV) chain	COL4A6	F5H851	432	441	0	0	0	0	0	0	0	0	0	0	0	0	0	0	0	0	0	0	0	0	0	0	0	0	0	0	0	0	0	0	0	0	0	0	0	0	0	0	0	0	0
442	906.411	24.804	--	--	--	--	--	--	40.4745	25.2126	0	20.009	32.929	53.2872	0	49.0636	0	76.0572	0	44.3835	0	28.8324	0	0	49.7792	36.8472	13.7995	19.1788	0	21.8943	77.1327	44.1505	73.0975	72.2929	0	33.5344	20.4549	12.4025	0	41.0726	19.6845	28.5239	38.1114	19.2486	49.6923	0	12.5326	57.2411	0
443	906.462	21.8544	--	--	--	--	--	--	46.7345	0	18.3678	15.5482	0	25.2817	0	32.5198	0	47.1586	0	26.7759	0	0	34.4295	0	51.1472	42.6174	0	34.6916	0	0	60.3403	44.191	10.8589	34.5381	16.4585	49.1252	19.6054	30.7129	0	0	0	0	0	44.9587	42.1521	24.4986	38.7417	64.0559	0
445	907.426	33.6862	--	--	--	--	--	--	0	0	0	0	0	0	0	0	0	0	0	9.05465	0	0	0	0	0	0	0	4.61746	0	0	0	0	0	0	0	0	0	0	0	0	0	0	0	0	0	0	0	0	0
446	907.426	26.6534	--	--	--	--	--	--	0	0	0	0	0	0	0	0	0	0	0	0	0	0	0	0	0	0	0	0	0	0	0	0	0	0	0	0	0	0	0	0	0	0	0	0	0	0	0	0	0
447	907.454	35.3518	GQpGPpGPpG	Collagen alpha-1(III) chain	COL3A1	P02461	330	339	19.8063	0	0	0	0	10.2417	0	0	0	0	14.2425	9.12551	0	0	0	0	0	0	0	14.8792	0	0	32.7709	43.0527	57.0377	19.6389	0	0	0	0	0	32.3501	0	0	0	0	0	0	8.75541	0	0
448	908.242	34.756	--	--	--	--	--	--	0	0	0	0	0	0	0	0	0	0	0	11.5202	0	0	0	0	0	0	0	0	0	0	0	0	0	0	0	0	0	0	0	0	0	0	0	0	0	0	0	0	0
450	908.392	20.1262	--	--	--	--	--	--	0	0	0	0	7.13423	46.6807	23.8581	36.1663	0	28.77	0	0	0	0	0	0	15.0188	7.69768	27.9767	0	0	0	0	0	0	0	0	0	0	0	0	0	0	0	0	0	0	0	0	0	0
451	908.44	23.7726	GPKWPEPV	Mannan-binding lectin serine protease 2	MASP2	O00187-2	19	26	0	0	0	0	0	0	0	0	0	0	0	0	0	0	0	0	0	0	0	0	0	0	0	0	0	0	0	0	0	0	0	0	0	0	0	0	0	0	0	0	0
452	908.468	21.1657	--	--	--	--	--	--	0	0	0	0	0	0	0	0	0	0	0	0	0	0	0	0	0	0	0	0	0	0	0	0	0	0	0	0	0	0	0	0	0	0	0	0	0	0	0	0	0
455	909.408	24.1457	--	--	--	--	--	--	19.411	0	0	0	0	0	0	0	0	0	0	0	0	0	0	0	0	0	0	0	0	0	0	0	0	0	87.3438	0	0	0	0	0	0	0	0	0	0	0	0	0	0
458	910.316	35.4821	--	--	--	--	--	--	0	0	0	0	0	0	0	0	0	0	0	0	0	0	0	0	0	0	0	0	0	0	0	0	0	0	0	0	0	0	0	0	0	0	0	0	0	0	0	0	0
459	910.422	26.6022	--	--	--	--	--	--	0	0	0	0	0	0	0	0	0	0	0	0	0	0	0	0	7.39388	6.64259	0	0	0	0	0	0	12.378	0	0	0	0	0	0	0	0	0	0	0	0	0	0	0	0
460	910.43	31.5117	--	--	--	--	--	--	21.0683	0	0	0	0	27.8496	0	0	0	0	0	0	0	0	0	0	0	0	0	0	0	0	0	0	0	0	0	0	0	41.1117	0	0	40.1372	0	0	0	0	0	0	0	0
461	910.437	23.794	--	--	--	--	--	--	0	0	0	0	0	0	0	0	0	0	0	0	0	0	0	0	0	0	0	0	0	0	0	0	0	0	0	0	0	0	0	0	0	0	0	0	0	0	0	0	0
463	911.263	37.2858	--	--	--	--	--	--	0	63.695	0	0	0	0	0	0	0	0	0	0	0	0	0	0	0	0	0	24.8954	0	0	0	0	0	0	0	0	0	0	0	0	0	0	0	0	0	0	0	0	0
464	911.263	35.6717	--	--	--	--	--	--	0	0	0	0	0	0	0	0	31.2063	0	0	0	0	0	0	0	0	0	0	0	0	0	0	0	0	0	0	0	0	0	0	0	0	0	0	0	0	0	0	0	0
465	911.263	34.5225	--	--	--	--	--	--	1744.98	2326.21	1275.21	1325.71	2676.42	1054.83	1511.24	2246.15	1578.44	1934.45	2243.7	861.526	2986.96	2232.33	2127.16	2062.07	912.135	1337.13	2969.17	1284.53	1648.69	1717.05	2362.96	3151.33	2779.29	3681.96	1305.54	1168.3	1533.61	1641.63	1597.73	1568.27	1911.57	1751.05	2423.26	2618.94	1695.78	952.182	2023.26	2425.96	2547.4
467	911.436	25.8292	DGKTGPpGPA	Collagen alpha-1(I) chain	COL1A1	P02452	550	559	623.092	1014.19	910.71	649.854	577.274	1076.89	1949.24	456.206	2177.59	555.031	3187.57	1089.65	659.621	257.493	123.823	415.53	413.891	489.594	554.791	910.228	1904.68	2207.52	911.089	1388.85	780.9	1661.21	200.593	1203.95	2178.9	1634.28	1436.23	2527.03	1144.12	290.625	1821.69	882.912	748.012	616.234	1093.24	240.399	1509.63
470	912.316	49.4493	--	--	--	--	--	--	1822.12	0	1318.88	1384.26	0	0	0	0	0	0	213.45	0	0	0	0	0	0	0	0	587.954	68.1558	713.553	0	0	1631.31	0	0	0	0	0	0	613.872	0	0	0	0	0	0	480.686	0	643.436
471	912.382	35.4043	GPpGVmGpPG	Collagen alpha-1(XV) chain	COL15A1	P39059	712	721	0	0	0	0	0	0	0	0	0	0	0	0	0	0	0	0	0	0	0	0	0	0	0	0	0	0	0	0	0	0	0	0	0	0	0	0	0	0	0	0	0
472	912.39	24.9784	--	--	--	--	--	--	0	0	0	0	0	0	0	0	0	0	0	0	0	0	0	0	0	0	0	0	0	0	0	0	9.62003	0	0	0	0	0	0	0	0	0	0	0	0	0	0	0	0
473	912.441	24.0592	DRQDPPSV	Zinc-alpha-2-glycoprotein	AZGP1	P25311	202	209	0	0	0	19.1876	0	0	0	0	0	0	0	0	0	0	0	0	0	0	0	0	0	0	0	52.5719	0	0	0	0	0	0	0	0	0	0	0	0	0	0	12.8581	0	0
474	912.475	20.0625	--	--	--	--	--	--	0	0	0	0	0	0	0	10.5593	0	9.77308	0	0	0	0	0	0	5.72743	0	0	0	0	0	0	0	0	0	0	0	0	0	0	0	0	0	0	0	0	0	0	0	0
475	912.54	20.1102	--	--	--	--	--	--	0	0	0	0	0	0	0	0	0	0	0	0	0	0	23.9554	0	0	0	0	0	0	0	0	0	0	0	0	0	0	0	0	0	0	0	0	0	0	0	0	0	0
476	913.45	20.1128	--	--	--	--	--	--	0	0	0	0	0	35.5119	0	0	0	0	0	8.72958	0	0	0	0	18.6372	0	0	0	0	0	0	0	0	0	0	0	0	0	0	0	0	0	0	0	0	0	0	0	0
478	914.287	25.8974	--	--	--	--	--	--	123.83	0	0	0	0	0	0	0	169.868	0	0	0	0	0	0	0	0	0	0	0	0	0	0	0	0	0	0	84.742	35.773	0	179.62	0	0	0	0	208.419	0	0	0	0	0
479	914.342	35.2264	--	--	--	--	--	--	0	0	0	0	0	0	0	0	0	0	0	0	0	0	0	0	0	35.9231	0	0	0	0	0	0	0	0	0	4.6408	0	119.08	0	0	0	0	0	6.4727	0	0	0	0	0
480	914.414	24.2027	ApGHPGPpGP	Collagen alpha-1(III) chain	COL3A1	P02461	1045	1054	91.7728	79.484	76.433	130.542	0	0	0	0	0	0	0	0	0	67.8426	8.14695	0	30.3789	0	22.958	58.5755	0	0	142.669	48.5849	96.8935	36.7174	0	48.7316	0	0	24.4246	0	0	0	0	0	0	0	63.2179	26.0759	0
481	914.455	21.2594	--	--	--	--	--	--	0	0	0	0	0	0	0	0	0	0	0	0	0	0	0	0	10.1609	0	0	0	0	0	0	0	0	0	0	0	0	0	0	0	0	0	0	0	0	0	0	0	0
484	914.484	22.47	--	--	--	--	--	--	0	0	0	0	0	0	0	6.95896	0	0	0	0	0	0	0	0	0	0	0	0	0	0	0	0	0	0	0	0	0	0	0	0	0	0	0	0	0	0	0	0	0
487	915.255	35.4316	--	--	--	--	--	--	53.8433	226.033	10.1119	31.438	101.223	411.226	0	52.3438	453.584	58.6278	111.026	101.466	40.9326	50.5358	0	0	8.14923	60.0574	47.3291	0	131.275	160.077	52.1325	255.603	0	215.102	0	35.5863	26.0277	0	0	14.1573	0	0	35.2087	44.7518	185.998	0	0	43.3562	216.023
489	915.416	24.755	--	--	--	--	--	--	0	0	13.1473	29.0893	0	0	0	0	0	0	0	0	0	0	0	0	19.0162	17.5711	0	9.23798	0	0	53.7345	42.9296	44.5753	41.3935	0	0	0	0	0	0	0	0	0	0	0	0	0	0	0
492	916.238	43.6453	--	--	--	--	--	--	0	0	0	0	0	0	0	0	0	0	0	0	0	0	0	0	0	0	0	0	0	0	0	0	0	0	0	0	126.713	0	128.096	0	0	0	0	0	0	0	0	0	0
495	916.417	25.9479	--	--	--	--	--	--	0	0	0	0	0	0	0	0	0	0	0	0	0	0	0	0	0	0	0	0	0	0	16.0716	0	0	0	0	0	0	0	0	0	0	0	0	0	0	0	0	0	0
496	916.42	25.0256	--	--	--	--	--	--	0	0	0	0	0	0	0	0	0	7.97253	0	0	0	0	0	0	0	0	0	21.0093	0	0	0	0	11.2182	0	0	0	0	0	0	0	0	0	0	0	0	0	0	0	0
498	917.394	24.9757	--	--	--	--	--	--	0	0	8.72765	29.2385	0	0	0	0	0	0	0	0	0	0	0	0	26.8786	27.7927	0	0	0	16.0799	73.2523	74.8115	50.484	60.091	0	0	30.0699	0	0	0	12.2753	0	0	0	0	0	0	0	0
503	918.331	34.0733	--	--	--	--	--	--	13.7578	0	0	0	0	0	0	0	0	0	0	0	0	0	0	0	0	0	0	0	0	0	0	0	0	0	0	0	0	0	0	0	0	0	0	0	0	0	0	0	0
505	918.359	35.6794	--	--	--	--	--	--	0	0	0	0	0	0	0	0	0	0	0	0	0	0	0	0	0	0	0	0	0	0	0	0	0	0	0	0	0	0	0	0	0	0	0	0	0	0	0	0	0
506	918.431	20.968	--	--	--	--	--	--	0	0	0	0	0	0	0	0	0	0	0	0	0	0	0	0	0	0	0	0	0	0	0	0	0	0	0	17.6795	0	0	43.3577	0	0	0	0	9.24351	0	0	0	0	0
510	919.494	19.2653	--	--	--	--	--	--	39.2334	0	0	0	0	0	0	0	0	0	0	0	0	0	0	0	0	0	0	0	0	0	0	0	0	0	0	0	0	0	0	0	0	0	0	0	0	0	0	0	0
511	920.343	21.3813	--	--	--	--	--	--	0	0	0	0	0	0	0	0	0	0	0	0	0	0	0	0	6.99154	0	0	0	0	0	0	0	0	0	0	0	0	0	0	0	0	0	0	0	0	0	0	0	0
512	920.345	35.2427	--	--	--	--	--	--	0	25.3818	0	0	0	0	0	0	0	0	0	0	0	0	0	0	0	0	0	0	33.3082	27.6181	0	28.3732	0	0	0	0	0	0	0	0	0	0	0	0	0	0	0	0	0
513	920.445	34.1647	--	--	--	--	--	--	0	0	0	0	0	0	0	0	0	0	0	0	0	0	0	0	0	0	0	0	0	0	0	0	8.4321	0	0	0	0	0	0	0	0	0	0	0	0	0	0	0	0
515	920.458	24.0919	--	--	--	--	--	--	0	0	0	0	0	0	0	32.2596	0	0	0	0	0	0	0	0	0	0	0	0	0	0	0	0	0	0	0	0	0	0	0	0	0	0	0	9.42175	0	0	0	0	0
519	921.355	23.476	--	--	--	--	--	--	0	0	0	0	0	0	0	0	0	0	0	0	0	0	0	0	0	0	0	0	0	0	0	0	0	0	0	0	0	0	0	0	0	0	0	0	0	0	0	0	0
520	921.451	21.7503	--	--	--	--	--	--	0	0	0	0	0	0	0	0	0	8.23511	0	0	0	0	0	0	0	0	0	0	0	0	0	0	0	0	0	0	0	0	0	0	0	0	0	0	0	0	0	0	0
523	922.277	24.5837	--	--	--	--	--	--	0	0	0	0	0	0	0	0	0	0	0	0	0	0	0	0	0	0	0	0	0	0	0	0	0	0	0	0	0	0	0	0	0	0	0	0	0	0	0	0	0
524	922.408	25.1704	--	--	--	--	--	--	0	0	0	0	0	0	0	11.4443	0	0	0	0	0	0	0	0	0	0	0	0	0	0	0	0	0	12.4038	0	0	0	0	0	0	0	0	0	0	0	0	0	0	0
525	922.41	21.9519	--	--	--	--	--	--	0	0	0	0	0	0	0	0	0	0	0	0	0	0	0	0	0	0	0	0	0	0	0	0	0	0	10.7661	0	0	0	0	0	0	0	0	0	0	22.9863	0	0	0
526	922.446	22.8792	--	--	--	--	--	--	0	0	0	0	0	0	0	0	0	5.77007	0	0	0	0	0	0	0	0	0	0	0	0	0	0	0	0	0	0	0	0	0	0	0	0	0	0	0	0	0	0	0
530	923.419	19.8354	--	--	--	--	--	--	81.6719	0	0	15.7714	0	67.187	0	0	154.045	98.6646	0	27.7399	0	25.9467	0	0	75.2068	56.2594	18.6858	0	0	0	61.1771	0	53.9499	0	0	0	17.9658	26.6717	0	0	19.5837	54.5486	0	0	0	0	0	0	0
531	923.426	22.0902	--	--	--	--	--	--	96.4803	18.5716	37.963	53.5941	87.1618	73.4115	69.1435	135.702	0	142.998	22.8149	58.826	28.4734	51.2751	89.2861	26.9537	74.7292	90.1741	65.8027	69.0032	0	42.5493	114.873	102.509	58.5434	89.7201	136.155	64.9344	76.7266	36.3133	82.8822	71.5011	58.6616	132.444	24.1072	70.1602	119.106	113.52	89.9615	161.255	47.6947
533	924.414	20.3959	--	--	--	--	--	--	0	0	0	0	0	0	0	0	0	0	0	0	0	0	0	0	0	0	0	0	0	0	65.3139	0	0	0	0	0	0	0	58.4316	0	0	0	0	0	0	0	0	0	0
534	924.429	21.4036	--	--	--	--	--	--	0	0	0	0	0	0	0	0	0	0	0	0	0	0	0	0	0	0	0	0	0	20.8448	0	0	0	0	0	0	0	0	0	0	0	0	0	0	0	0	0	0	0
535	924.442	33.8521	--	--	--	--	--	--	21.3701	0	35.7284	19.9418	19.6039	123.508	67.983	38.589	86.5672	43.6875	160.434	79.6382	0	0	0	0	39.7338	30.077	0	55.3128	79.6757	103.013	0	0	0	40.0936	0	0	116.73	174.821	78.4971	254.04	187.231	13.5554	184.821	122.474	0	0	0	0	0
537	924.469	19.8729	--	--	--	--	--	--	0	0	0	0	0	0	0	0	0	0	0	0	20.8178	0	0	0	0	0	0	0	0	0	0	0	0	0	0	0	0	0	0	0	0	0	0	0	0	0	0	0	0
538	924.48	21.0579	--	--	--	--	--	--	0	0	0	0	0	66.722	0	0	0	0	0	0	0	0	0	0	0	0	0	0	0	0	0	0	0	0	0	0	0	0	0	0	0	0	0	0	0	0	0	0	0
541	925.424	28.1023	--	--	--	--	--	--	0	0	0	0	0	0	0	0	0	3.20187	0	0	0	0	0	0	4.70732	0	0	0	0	0	0	0	6.00129	0	0	0	0	0	0	0	0	0	0	0	0	0	0	0	0
545	926.387	19.8862	--	--	--	--	--	--	0	0	0	0	0	23.1916	0	7.3961	0	0	0	0	0	0	0	0	16.8345	0	0	0	0	0	0	0	0	0	0	0	0	0	0	0	0	0	0	0	0	0	0	0	0
546	926.406	23.7616	--	--	--	--	--	--	0	0	0	0	0	0	0	0	0	0	0	0	0	0	0	0	0	0	0	0	0	0	0	0	0	0	0	0	0	0	0	0	0	0	0	0	0	0	0	0	0
548	926.477	21.135	--	--	--	--	--	--	0	0	0	0	14.5467	0	0	58.2129	0	10.1469	0	0	0	0	0	0	14.0311	42.8932	0	0	0	0	0	17.1674	26.9736	15.4426	46.3772	0	51.4593	50.7262	27.978	21.2814	53.3084	23.0943	0	21.1432	0	0	0	52.3696	0
552	927.42	23.0788	--	--	--	--	--	--	0	0	0	0	0	0	0	14.4351	0	0	0	0	0	0	0	0	0	0	0	0	0	0	0	0	0	0	0	0	0	0	0	0	0	0	0	0	0	0	0	26.4063	0
553	927.44	24.0702	GGSPKGDVDP	Sodium/potassium-transporting ATPase subunit gamma	FXYD2	P54710	9	18	35.2861	0	0	9.7027	0	0	0	7.17291	0	0	0	0	0	0	0	0	0	0	0	0	0	0	0	0	0	0	0	0	0	0	0	0	0	0	0	0	0	0	0	0	0
555	927.5	21.3062	--	--	--	--	--	--	0	0	0	16.2299	9.79827	0	0	0	0	0	0	0	73.6854	0	20.2529	0	0	5.91161	0	0	0	0	0	0	0	0	0	16.759	0	0	9.98981	0	0	0	0	0	0	0	0	0	0
557	928.368	35.5256	--	--	--	--	--	--	21.1991	22.3985	0	14.8236	25.547	16.904	0	0	0	0	0	0	0	0	0	0	0	44.9034	24.9429	17.657	0	109.275	34.5577	0	8.8397	0	0	49.3779	49.1429	0	0	0	0	5.4377	0	70.1203	7.8813	0	0	0	0
558	928.431	26.0086	--	--	--	--	--	--	0	0	0	0	0	0	0	0	0	0	0	0	0	0	0	0	0	0	0	0	0	0	13.0625	12.1455	0	0	0	0	0	0	0	0	0	0	0	0	0	0	0	0	0
559	928.441	24.8429	--	--	--	--	--	--	117.056	64.5859	93.7428	130.588	108.596	147.916	88.2718	110.161	215.568	160.049	119.575	0	0	59.0882	116.828	51.7	132.649	74.5684	14.2449	119.4	42.9705	75.6953	148.214	197.33	179.581	203.991	228.954	144.844	148.387	95.2478	55.9456	78.1792	121.068	65.0194	116.8	153.524	58.707	0	0	93.362	70.2896
561	928.523	24.4003	VIDQSRVL	Uromodulin	UMOD	P07911	592	599	0	0	0	0	0	0	0	0	0	0	0	0	0	0	0	0	0	0	0	0	0	0	0	0	0	0	0	0	0	0	0	0	0	0	0	0	0	0	11.1343	0	0
562	929.368	35.4692	--	--	--	--	--	--	0	0	0	0	0	0	0	0	0	0	0	0	0	0	0	0	0	0	0	0	0	0	0	0	0	0	0	0	0	0	0	0	0	0	0	0	0	0	0	0	0
563	929.414	24.219	SGASGERGPp	Collagen alpha-1(I) chain	COL1A1	P02452	988	997	0	0	0	0	0	0	0	0	0	0	0	0	0	0	0	0	0	0	0	0	0	0	0	0	0	0	0	0	0	0	0	0	0	0	0	0	0	0	0	0	0
564	929.432	24.9718	--	--	--	--	--	--	0	0	0	0	0	0	0	0	0	0	0	0	0	0	0	0	0	0	0	0	0	0	0	0	0	0	0	0	0	0	0	0	0	0	0	0	0	0	39.686	0	0
565	929.434	34.9903	--	--	--	--	--	--	0	0	0	0	0	0	0	0	0	0	0	0	0	0	0	0	0	0	0	0	0	0	0	50.9218	0	0	0	0	0	0	0	0	0	0	0	0	0	0	0	0	0
566	930.201	35.7685	--	--	--	--	--	--	0	0	0	0	0	0	25.4366	0	0	0	30.5981	0	0	0	0	0	0	0	0	0	0	0	0	7.78657	0	0	0	0	0	0	0	0	0	0	0	0	0	0	0	0	0
567	930.334	35.1699	--	--	--	--	--	--	0	0	0	0	18.5495	0	0	0	0	12.3118	0	5.74999	0	0	0	0	0	0	0	0	0	0	0	0	0	0	0	0	64.3988	0	38.1995	0	0	7.39208	0	0	4.73035	0	0	0	0
568	930.405	26.6291	--	--	--	--	--	--	39.064	0	33.5575	25.9904	13.0615	0	108.331	23.4382	0	21.9402	0	0	0	0	0	0	0	0	0	41.8016	28.9516	25.57	0	74.4157	29.1792	65.3994	0	33.41	66.97	42.9785	76.4003	42.8058	0	0	77.2848	21.6367	15.4845	29.6841	51.1951	0	0
569	930.437	21.393	--	--	--	--	--	--	0	0	0	0	0	0	0	0	0	8.00468	19.3446	0	0	0	0	0	0	0	0	0	0	0	0	12.9385	0	0	0	0	0	14.6134	0	0	0	21.308	0	0	0	0	0	0	0
570	930.455	20.0652	--	--	--	--	--	--	0	0	0	0	0	0	0	0	0	0	0	0	0	0	0	0	0	0	0	0	0	0	0	0	0	0	0	0	0	0	0	0	0	0	0	0	0	0	0	0	0
571	930.46	24.2958	TLAQELEK	Structural maintenance of chromosomes protein 1A	SMC1A	Q14683	388	395	0	0	0	0	0	0	0	0	0	0	0	0	0	0	0	0	0	0	0	0	0	0	0	0	11.965	0	0	0	0	0	0	0	0	0	0	0	0	0	0	0	0
572	930.511	20.6499	ELKGDIEK	Annexin A1	ANXA1	P04083	255	262	138.761	0	0	0	0	0	0	0	0	0	0	0	0	0	0	0	65.9479	30.6769	252.207	0	0	0	52.6426	0	15.5985	106.505	75.5595	0	0	0	0	0	0	33.6985	0	0	0	0	0	0	0
575	931.217	35.2124	--	--	--	--	--	--	0	0	0	0	33.4818	0	0	0	0	0	0	0	0	0	0	0	0	0	0	0	0	0	0	0	0	0	0	0	0	0	0	0	0	0	0	0	0	0	0	0	0
576	931.428	24.2062	HPPPPPPPP	Homeobox protein Hox-D8	HOXD8	P13378-2	114	122	0	0	0	37.1424	11.8997	0	0	43.0067	70.362	0	0	0	0	0	0	0	16.4231	0	0	0	0	0	0	0	20.9174	45.5587	0	22.8688	0	0	0	0	0	0	0	40.6336	0	0	0	18.8226	0
579	931.479	19.9798	--	--	--	--	--	--	100.544	68.8553	54.2078	72.9766	111.386	211.275	130.154	225.65	0	214.966	71.482	98.3954	233.778	177.715	171.511	0	98.9121	80.5817	89.2348	93.9108	29.4866	77.7633	113.525	85.6075	137.878	90.2254	282.835	128.136	91.9032	108.832	179.688	95.4452	91.7815	128.451	74.2016	218.253	141.268	309.319	170.134	145.515	92.4557
580	932.345	35.9372	--	--	--	--	--	--	0	0	17.5471	62.2589	0	30.7595	0	0	0	0	0	0	0	0	0	0	0	0	16.5113	0	63.5155	69.0001	39.9326	0	11.3925	0	0	0	0	0	9.26091	0	40.4567	0	47.2806	0	67.4934	0	0	0	0
582	932.448	20.195	--	--	--	--	--	--	0	0	0	0	0	0	0	0	0	0	0	0	0	0	0	0	0	0	21.0815	0	0	0	0	0	103.395	22.6975	0	0	0	0	0	0	0	0	0	0	0	0	0	0	0
585	933.248	35.6369	--	--	--	--	--	--	0	0	0	0	0	10.4978	0	0	0	0	0	0	0	0	0	0	0	0	0	0	0	0	0	0	0	0	0	0	0	0	0	0	0	0	0	0	0	0	0	0	0
586	933.248	34.4078	--	--	--	--	--	--	0	0	0	0	0	0	0	0	0	0	0	0	0	0	0	0	0	0	0	0	0	0	0	0	0	0	0	0	0	0	0	0	0	0	0	0	0	0	0	0	0
587	933.341	35.1168	--	--	--	--	--	--	0	0	0	0	0	0	0	0	0	0	0	0	0	0	0	0	0	0	0	0	0	0	0	0	0	0	0	0	0	0	0	0	0	0	0	0	0	0	0	0	0
592	934.3	23.5376	--	--	--	--	--	--	0	0	0	0	0	0	0	0	0	0	0	0	0	0	0	0	0	0	0	0	0	0	0	0	0	0	0	0	0	0	0	0	0	0	0	0	0	0	0	0	0
593	934.341	35.0532	--	--	--	--	--	--	0	0	0	0	0	0	0	0	0	0	0	0	0	0	0	0	0	0	0	0	0	0	0	0	0	0	0	0	0	0	0	0	0	0	0	0	0	0	0	0	0
595	934.468	21.1426	TEDPAKFK	Retinol-binding protein 4	RBP4	P02753	98	105	12.0875	0	0	0	0	0	0	0	0	0	0	0	0	0	0	0	0	0	0	0	0	0	0	0	0	0	0	0	0	0	0	0	0	0	0	0	0	0	0	0	0
596	934.614	20.2262	RALPPLRL	Vasorin	VASN	Q6EMK4	161	168	0	0	0	0	0	0	0	0	0	0	0	0	0	0	0	0	0	0	0	0	0	0	0	0	0	0	0	0	0	0	0	0	0	0	0	0	0	0	0	0	0
598	935.23	34.6868	--	--	--	--	--	--	0	0	0	0	0	0	0	11.5167	0	0	0	0	0	0	0	0	0	0	0	0	0	0	0	0	0	0	0	0	0	0	0	0	0	0	0	0	0	0	0	0	0
599	935.426	21.0127	--	--	--	--	--	--	0	0	0	0	0	0	0	0	0	0	0	0	0	0	0	0	13.7638	0	0	0	0	0	0	0	0	0	0	0	0	0	0	0	0	0	0	0	0	0	0	0	0
600	935.449	23.8213	GRpGPpGPpG	Collagen alpha-1(XXVI) chain	COL26A1	Q96A83	250	259	108.342	171.617	259.985	153.28	132.845	348.662	322.541	133.154	700.399	117.745	641.512	230.116	142.518	0	0	0	195.687	171.188	171.266	223.453	296.967	445.979	473.332	333.799	295.449	548.517	0	244.203	664.022	236.971	299.918	391.495	275.731	68.8737	321.381	275.881	78.6726	95.9803	46.593	21.8771	67.6222
601	936.256	35.6221	--	--	--	--	--	--	0	0	0	0	0	0	0	0	0	0	14.6538	0	0	0	0	0	0	0	0	0	0	0	0	0	0	0	0	0	0	0	0	0	0	0	0	0	8.30632	0	0	7.77742	0
602	936.261	25.5396	--	--	--	--	--	--	0	0	0	0	0	0	0	0	0	0	0	0	0	0	0	0	0	0	0	0	0	0	0	0	0	0	0	0	0	0	0	0	0	0	0	0	0	0	0	0	0
604	936.399	20.2543	--	--	--	--	--	--	0	0	0	0	25.3676	0	0	53.432	0	41.2801	81.375	114.903	0	0	0	0	37.7105	8.47176	0	25.3925	0	108.469	0	0	0	0	0	101.234	175.307	112.182	90.8038	140.757	0	0	148.762	0	25.7966	0	33.7959	0	0
605	936.422	23.8595	--	--	--	--	--	--	0	0	0	0	0	0	0	0	0	0	0	0	0	0	0	0	0	0	0	0	0	0	0	0	0	0	0	0	0	0	0	0	0	0	0	0	0	0	0	0	0
608	936.427	27.8424	--	--	--	--	--	--	0	0	0	0	0	0	0	0	0	0	0	0	0	0	0	0	0	0	0	0	0	0	0	0	0	0	0	0	0	0	0	0	0	0	0	0	0	0	0	0	0
609	936.447	21.8978	--	--	--	--	--	--	0	0	0	0	11.6935	0	0	12.648	0	0	0	0	0	0	0	0	7.70536	53.2528	0	0	0	0	0	0	0	0	50.5163	0	13.9349	0	0	0	0	0	0	0	0	14.3967	0	0	0
610	936.514	19.447	--	--	--	--	--	--	79.7676	0	0	0	0	0	0	0	0	0	0	0	0	0	0	0	56.493	0	56.3237	0	0	0	0	0	0	0	0	0	0	0	0	0	0	0	0	0	0	0	0	0	0
614	937.367	25.1512	--	--	--	--	--	--	0	0	0	0	0	0	0	0	0	0	0	0	0	0	0	0	0	0	0	0	0	0	0	0	6.82586	0	0	0	0	0	0	0	0	0	0	0	0	0	0	0	0
616	937.437	27.7506	--	--	--	--	--	--	0	0	8.44233	5.99478	0	17.4033	0	0	0	5.08415	0	0	0	0	0	0	3.6275	6.41157	0	0	0	0	0	0	4.25963	0	0	0	0	0	0	0	0	0	0	0	0	0	0	0	0
617	937.443	23.4756	--	--	--	--	--	--	0	0	0	0	0	0	0	0	0	32.8239	0	0	0	86.241	66.3434	45.2477	0	0	0	0	0	0	0	0	0	0	8.47845	0	0	0	0	0	20.8517	0	0	0	0	0	0	0	0
619	937.449	21.9462	--	--	--	--	--	--	0	0	0	0	0	0	0	7.86711	0	0	0	0	0	0	22.394	0	0	0	0	0	0	0	0	0	0	0	0	0	0	0	0	0	0	0	0	0	0	0	0	0	0
620	937.464	34.1646	PVQGQQQGP	Homeobox protein cut-like 1	CUX1	P39880-2	1016	1024	47.6253	27.7933	65.1897	56.1888	116.421	88.7834	26.3303	103.755	69.7458	108.38	63.0361	47.3092	83.4971	95.7272	122.061	0	145.242	182.508	98.8267	0	0	0	109.445	108.223	149.045	83.0905	14.4753	7.03802	17.1899	25.439	0	103.023	117.952	172.815	87.5542	17.2855	99.769	0	87.9626	0	0
621	938.223	43.291	--	--	--	--	--	--	0	0	0	0	0	0	0	0	0	0	0	0	0	0	0	0	0	0	0	0	0	0	0	0	0	0	0	0	0	0	0	0	0	0	0	0	0	0	0	0	0
623	938.404	24.9306	--	--	--	--	--	--	0	0	0	0	0	0	0	0	0	0	0	0	0	0	0	0	4.27124	0	0	0	0	0	0	42.0654	0	54.4198	0	0	0	0	0	0	0	0	0	0	0	0	0	0	0
624	938.444	23.6229	--	--	--	--	--	--	0	0	0	0	0	0	0	0	0	0	0	0	0	0	0	0	7.24852	0	0	0	0	0	0	0	0	0	0	0	0	0	0	0	0	0	0	0	0	0	0	0	0
625	938.454	37.0888	--	--	--	--	--	--	0	0	0	0	0	0	0	0	0	0	0	0	0	0	0	0	0	0	0	0	0	0	0	0	0	0	0	0	0	0	0	0	0	0	0	0	0	0	0	0	0
626	938.478	22.1069	--	--	--	--	--	--	0	0	0	0	0	0	0	0	0	0	0	0	0	0	0	0	0	7.32874	0	0	0	0	0	0	0	0	0	10.4536	0	0	0	0	0	16.2737	0	0	0	0	0	0	0
627	938.485	20.0374	--	--	--	--	--	--	33.6109	0	0	0	0	0	0	0	0	0	0	0	0	0	0	0	0	0	0	0	0	0	0	0	0	0	0	0	0	0	0	0	0	0	0	0	0	0	0	0	0
632	939.41	21.1662	--	--	--	--	--	--	0	0	14.3309	30.2858	0	0	0	19.3853	0	0	0	24.2125	0	0	0	0	26.2777	23.4137	0	7.62243	0	0	31.8653	24.5624	42.8162	16.3587	0	0	0	0	0	0	0	16.8023	0	0	0	0	0	36.9784	0
633	939.432	22.3116	--	--	--	--	--	--	0	0	0	0	6.64974	0	0	34.2776	0	26.1576	0	0	0	0	11.2769	0	0	0	0	0	0	0	0	0	0	0	0	0	0	0	0	0	0	0	0	0	0	0	0	0	0
635	939.442	24.5914	SpGKDGPpGP	Collagen alpha-1(III) chain	COL3A1	P02461	898	907	0	0	0	0	0	0	0	0	0	0	0	0	0	0	0	0	0	0	0	0	0	0	0	68.7716	0	0	0	0	0	0	0	0	0	0	0	0	0	0	0	0	0
636	939.485	20.4026	--	--	--	--	--	--	0	0	0	0	0	0	0	0	0	0	0	0	0	0	0	0	0	0	0	0	0	0	0	0	0	0	0	0	0	0	0	0	0	0	0	0	0	0	0	0	0
637	940.386	20.8035	--	--	--	--	--	--	0	0	0	0	26.5794	0	29.3456	16.4623	0	13.2603	21.5011	0	0	0	0	0	0	0	0	0	0	0	0	0	0	0	0	0	0	65.9438	0	0	0	0	0	0	0	0	0	0	0
638	940.436	25.1049	--	--	--	--	--	--	0	0	0	0	0	0	0	0	0	12.4619	0	0	0	0	0	0	4.5386	0	0	0	0	0	71.5973	0	0	20.8118	0	0	0	0	0	0	0	0	0	0	0	0	0	0	33.4448
639	940.44	23.8335	--	--	--	--	--	--	41.0022	24.0533	0	15.1153	35.4551	40.0469	45.79	0	0	25.189	0	10.7868	29.979	0	0	0	36.2971	40.4383	33.5101	0	0	54.4721	50.2726	86.8605	49.3377	114.437	0	0	0	36.4257	45.3752	43.6111	0	21.6187	27.567	0	30.3656	11.7474	40.8067	53.7151	0
642	941.399	25.0363	--	--	--	--	--	--	0	0	0	0	0	0	0	0	0	0	0	0	0	0	0	0	0	0	0	0	0	0	0	0	0	0	0	0	0	0	0	0	0	0	0	0	0	0	0	0	0
643	941.418	21.016	--	--	--	--	--	--	19.1996	0	0	36.5293	7.28799	25.811	28.6691	44.7676	31.8024	54.6797	0	0	0	0	0	0	0	0	0	17.821	0	0	0	0	39.4884	0	67.6877	0	0	0	0	0	16.8475	36.6845	0	0	0	82.3425	91.1457	53.0258	56.0848
644	941.44	20.2685	--	--	--	--	--	--	0	0	0	0	0	0	0	0	0	0	0	0	68.6063	0	0	0	0	0	0	0	0	0	0	0	0	0	0	0	433.165	0	0	0	0	0	0	0	0	0	0	0	0
646	942.174	35.2859	--	--	--	--	--	--	0	0	0	0	0	0	0	0	0	0	0	0	0	0	0	0	0	0	0	0	0	0	0	0	0	0	0	0	0	0	0	0	0	0	0	0	0	0	0	0	0
647	942.457	20.4756	--	--	--	--	--	--	0	17.0981	88.7172	88.0758	26.7747	0	0	74.2443	0	0	109.324	29.922	0	0	0	0	69.3548	0	0	0	0	0	70.8407	54.9647	57.6156	0	0	17.0802	0	61.0953	57.2524	24.6385	24.5279	0	84.8194	0	27.5583	0	0	23.4764	59.3269
648	942.496	21.5831	--	--	--	--	--	--	0	0	0	0	0	0	12.1642	0	0	0	0	0	0	0	0	0	0	0	0	0	0	0	0	0	0	0	0	0	0	0	0	0	0	0	0	0	0	0	0	0	0
650	943.326	25.8066	--	--	--	--	--	--	0	0	0	0	0	0	0	0	0	0	0	0	0	0	0	0	0	0	0	0	0	0	0	0	0	0	0	0	0	0	0	0	0	0	0	0	0	0	0	0	0
651	943.424	20.5325	--	--	--	--	--	--	0	0	0	0	0	0	0	0	0	0	0	0	0	0	0	0	0	0	0	0	0	0	0	0	0	0	0	0	0	0	0	0	0	0	0	0	0	0	0	0	0
652	943.465	26.4502	--	--	--	--	--	--	0	0	0	0	0	0	0	0	0	0	0	0	0	0	0	0	19.9753	0	0	0	0	0	0	0	0	0	0	0	0	0	0	0	0	0	0	0	0	0	0	0	0
655	944.365	35.5576	--	--	--	--	--	--	51.3419	0	0	0	0	0	0	11.6044	50.7455	0	0	0	0	0	0	0	0	0	0	0	0	7.37129	0	0	0	0	0	0	127.554	36.8335	91.2268	0	0	0	0	0	0	0	0	0	0
656	944.401	27.0992	--	--	--	--	--	--	0	0	0	0	0	0	0	0	0	0	0	0	0	0	0	0	0	0	0	0	0	0	0	0	0	0	0	0	0	0	0	0	0	0	0	0	0	0	0	0	0
658	944.439	24.1434	--	--	--	--	--	--	0	0	0	0	0	0	0	0	0	0	0	0	0	0	0	0	0	0	0	0	0	0	0	0	0	0	0	20.5744	0	0	0	0	0	0	0	0	0	0	0	0	0
659	944.442	20.246	--	--	--	--	--	--	0	0	0	0	0	16.9155	0	0	0	0	0	0	0	0	0	0	0	0	0	0	0	0	0	0	0	0	0	0	0	0	0	0	0	0	0	0	0	0	0	0	0
660	944.455	24.9476	--	--	--	--	--	--	0	0	0	0	0	0	0	0	0	0	28.1219	0	0	0	0	0	0	0	0	0	0	0	0	0	0	0	0	0	0	36.2727	0	0	0	0	24.2976	0	0	0	0	0	0
661	944.503	22.0068	--	--	--	--	--	--	0	0	0	0	0	0	0	0	0	0	0	0	0	0	0	0	0	0	10.3414	0	0	0	0	0	0	0	0	0	0	0	0	0	0	0	0	0	0	0	0	0	0
662	944.512	20.7707	TTLASHSTK	Mucin-1	MUC1	P15941	1003	1011	0	0	0	0	0	0	0	0	0	0	0	0	0	0	0	0	14.7891	0	0	0	0	0	0	0	0	0	0	0	0	0	0	0	0	0	0	0	0	0	0	0	0
663	944.515	21.2568	--	--	--	--	--	--	489.922	394.098	320.143	315.859	531.112	568.265	637.764	949.858	544.802	777.535	451.056	184.109	1150.91	636.417	616.778	1123.82	474.352	568.465	662.423	220.52	106.436	285.967	622.759	723.589	616.761	732.77	1101.76	593.511	1224.7	687.006	898.249	497.169	528.394	694.767	472.455	1221.81	1117.93	1199.96	748.795	941.057	1184.25
665	945.363	35.4931	--	--	--	--	--	--	0	0	0	0	0	0	0	0	0	0	0	0	0	0	0	0	0	47.8342	0	0	0	0	0	0	0	0	0	0	0	0	0	0	0	0	0	0	0	0	0	0	0
666	945.413	25.7441	--	--	--	--	--	--	62.7403	92.0758	120.088	86.195	68.0912	103.832	294.994	145.575	187.076	136.957	638.1	65.9887	149.345	52.3937	14.5762	0	90.1036	106.318	105.036	72.2934	117.678	128.365	71.8538	101.045	96.3799	135.718	0	222.017	543.861	252.325	358.09	279.636	127.944	100.618	223.211	83.8971	35.5314	181.206	108.854	72.6969	148.17
667	945.464	24.7865	--	--	--	--	--	--	0	0	0	0	0	0	0	0	0	0	0	0	0	0	0	0	0	0	19.5255	0	0	0	0	0	0	0	0	0	0	0	0	0	0	0	0	0	0	0	0	0	0
668	945.466	20.6888	--	--	--	--	--	--	0	0	0	0	0	0	0	0	0	0	0	0	0	0	0	0	0	0	0	0	0	0	0	0	0	0	0	0	0	0	0	0	0	0	0	0	0	0	0	0	0
669	945.508	23.9825	KSELTQQL	Apolipoprotein A-IV	APOA4	P06727	51	58	0	0	0	0	0	0	0	0	0	0	0	0	0	0	0	0	0	0	0	0	0	0	0	0	0	0	0	0	0	0	0	0	0	0	0	0	0	0	0	0	0
672	946.345	35.31	--	--	--	--	--	--	48.6726	0	0	0	0	0	0	0	0	0	0	0	0	0	0	0	0	0	0	0	0	0	0	0	0	0	0	0	0	0	0	0	0	6.52385	0	0	0	0	0	0	0
673	946.402	27.6988	--	--	--	--	--	--	0	0	0	0	0	0	0	0	0	0	0	0	0	0	0	0	0	0	0	0	0	0	0	0	0	0	0	0	0	0	0	0	0	0	0	0	0	0	0	0	0
674	946.43	33.845	--	--	--	--	--	--	0	0	0	0	0	124.391	0	0	0	0	0	0	0	0	0	0	0	0	0	0	0	0	0	0	0	0	0	0	0	0	0	259.244	0	0	0	0	0	0	0	0	0
676	946.463	24.7972	VAMTPRSEG	Thrombin light chain	F2	C9JV37	183	191	0	0	0	0	0	0	0	0	0	0	0	0	0	0	0	0	0	0	0	0	0	0	0	0	0	0	0	0	0	0	0	0	0	0	0	0	0	0	0	0	0
677	946.489	20.1525	--	--	--	--	--	--	21.396	0	0	0	0	0	0	0	0	0	0	0	0	0	0	0	0	0	0	0	0	0	0	0	0	23.4611	0	0	0	0	0	0	0	0	0	0	0	0	0	0	0
678	946.548	24.8053	--	--	--	--	--	--	118.138	0	0	0	0	0	62.6785	0	125.97	199.39	0	0	0	0	0	0	0	0	0	0	0	0	0	0	0	0	0	0	0	0	0	0	0	0	0	0	98.6684	0	0	0	0
679	946.575	21.0128	--	--	--	--	--	--	0	0	0	0	0	0	0	0	0	0	0	0	0	0	0	0	0	0	0	0	0	0	0	0	0	0	0	0	0	0	0	0	0	0	0	0	0	0	0	0	0
682	947.415	27.8328	--	--	--	--	--	--	0	0	0	0	0	0	0	0	0	0	0	0	0	0	0	0	0	0	0	0	0	0	0	0	0	0	0	0	0	0	0	0	0	0	0	0	0	0	0	0	0
683	947.469	24.7497	SGSVIDQSR	Uromodulin	UMOD	P07911	589	597	0	153.194	121.244	253.453	201.54	100.841	0	323.358	0	0	206.555	86.5287	244.236	316.859	296.575	617.831	184.861	195.369	280.392	123.553	43.5233	142.029	278.909	408.917	384.013	370.976	173.254	226.255	282.823	177.532	92.3033	282.347	330.456	103.816	317.211	316.857	0	395.873	149.125	235.93	206.3
686	948.219	34.5515	--	--	--	--	--	--	0	0	0	0	0	0	0	0	0	0	0	0	0	0	0	24.9672	0	0	0	0	0	0	0	0	0	0	59.966	0	0	0	0	0	0	0	0	0	0	0	0	0	0
687	948.26	35.7412	--	--	--	--	--	--	0	137.055	0	0	45.2351	0	0	0	0	0	0	0	0	326.46	0	0	9.35104	122.347	0	0	0	0	0	36.4702	0	0	9.11776	0	69.6006	248.242	24.4493	0	0	14.2637	0	79.7091	0	0	0	75.0711	0
691	948.466	24.3393	--	--	--	--	--	--	0	0	0	0	0	0	0	0	0	0	20.402	0	0	0	0	0	0	0	0	0	0	0	0	0	0	0	0	0	0	0	0	0	0	0	0	0	0	0	0	0	0
695	949.217	34.5403	--	--	--	--	--	--	134.484	323.163	0	105.914	0	0	83.949	0	0	0	141.597	0	0	654.573	0	311.82	184.851	533.421	0	62.3281	176.968	157.092	0	262.678	150.05	278.27	62.366	335.825	147.947	502.886	334.058	52.415	117.82	0	176.505	0	0	68.5996	50.7256	0	247.345
696	949.228	35.8902	--	--	--	--	--	--	0	0	0	0	0	0	0	0	0	0	0	0	0	0	0	0	0	0	0	0	0	0	0	0	0	0	0	0	0	0	0	0	0	0	0	0	0	0	0	0	0
697	949.398	25.8066	--	--	--	--	--	--	14.4711	0	41.4984	26.1625	50.2532	0	62.6771	0	89.8877	0	119.546	0	0	0	0	0	0	0	102.532	0	94.1838	104.168	44.687	75.9512	0	91.4632	0	0	97.4576	95.2572	107.855	0	0	0	94.9548	90.7125	0	0	0	0	79.9871
700	950.248	48.9589	--	--	--	--	--	--	0	0	0	0	0	0	0	0	0	0	0	0	0	0	0	0	0	0	0	0	0	0	0	0	0	0	0	0	0	0	0	0	0	0	0	0	0	0	0	0	0
701	950.275	36.1511	--	--	--	--	--	--	0	0	0	0	0	0	0	0	0	0	0	0	0	0	0	0	0	0	0	0	0	0	0	0	0	0	0	0	0	0	0	0	0	0	0	0	0	0	0	0	0
702	950.28	35.4847	--	--	--	--	--	--	45.5418	0	0	0	18.6471	38.8152	34.5236	7.87327	0	48.9056	62.5349	0	0	0	0	0	18.6554	42.9053	0	17.0458	0	0	29.6213	57.2246	49.3283	25.375	0	33.156	7.48421	0	0	0	0	33.8677	0	0	0	0	55.5975	56.7846	43.8178
704	950.418	25.9687	--	--	--	--	--	--	0	0	0	0	0	0	0	0	0	4.86042	0	0	0	0	0	0	0	5.4151	0	0	0	0	0	0	0	0	0	0	9.90674	0	0	0	0	0	0	0	0	0	0	0	0
706	950.429	26.7531	--	--	--	--	--	--	0	0	21.269	0	0	0	18.225	0	0	0	46.0211	0	0	0	0	0	12.6411	6.33917	0	0	0	0	0	20.8397	21.2324	29.9312	0	11.7741	48.2623	10.5167	0	20.2425	0	0	0	0	0	0	0	0	0
708	950.489	20.4313	--	--	--	--	--	--	17.831	0	0	0	0	0	0	0	0	0	0	0	0	0	0	0	0	479.978	1170.23	0	0	0	0	0	0	0	0	0	0	0	0	0	0	0	0	0	0	0	0	0	0
713	951.233	35.6927	--	--	--	--	--	--	0	0	0	0	0	0	10.1856	0	0	0	26.6099	0	0	0	0	0	0	0	0	0	0	0	0	0	0	0	0	0	0	0	0	0	0	0	0	0	0	0	0	0	0
715	951.421	27.2308	--	--	--	--	--	--	14.3161	0	14.9312	0	0	0	12.2151	0	0	0	0	0	0	0	8.21972	0	0	0	0	0	0	0	0	0	16.2702	0	0	4.99886	0	0	0	0	0	0	0	0	0	0	0	20.7358	0
716	951.509	20.4012	VHLTPEEK	Hemoglobin subunit delta	HBD	P02042	2	9	0	0	0	0	0	0	0	0	0	0	0	0	0	0	0	0	0	0	0	0	0	0	0	0	0	0	80.6862	0	0	0	0	0	0	0	0	0	0	0	0	0	0
718	952.324	35.268	--	--	--	--	--	--	0	0	0	0	0	0	0	0	0	0	0	0	0	0	0	0	0	0	0	0	0	0	0	0	0	0	0	0	0	0	0	0	0	0	0	0	0	0	0	0	0
722	952.41	25.0638	--	--	--	--	--	--	0	0	0	0	0	0	0	0	0	0	0	0	0	0	0	0	0	0	0	0	0	0	0	0	0	0	0	0	0	0	0	0	0	0	0	0	0	0	0	0	0
727	952.503	20.8634	SVKLGHPDT	Protein S100-A9	S100A9	P06702	23	31	0	0	0	0	0	0	0	0	0	0	0	0	0	0	0	0	0	0	0	0	0	0	0	0	0	0	148.263	0	0	0	0	0	0	0	0	0	0	0	0	0	0
729	952.503	20.4493	--	--	--	--	--	--	356.911	0	0	0	0	0	0	0	0	0	0	0	0	0	0	0	154.504	0	0	0	0	0	86.9539	0	0	20.4349	0	0	0	0	0	0	0	0	0	0	0	0	0	0	0
733	953.432	20.187	--	--	--	--	--	--	0	0	0	0	0	0	0	0	0	0	0	0	0	0	0	0	0	0	33.6244	0	0	0	0	0	0	0	0	0	0	0	0	0	0	0	0	0	0	0	0	0	0
734	953.447	25.3074	--	--	--	--	--	--	0	0	0	0	0	0	0	0	0	0	0	0	0	0	0	0	13.4406	0	0	0	0	0	0	0	0	0	0	0	0	0	0	0	0	0	0	0	0	0	0	0	0
736	953.476	23.5836	--	--	--	--	--	--	10.7464	0	0	0	0	24.8453	0	8.00872	0	0	0	0	0	0	0	0	0	0	0	8.46178	0	0	0	0	0	0	0	16.8047	0	0	0	0	0	0	0	29.9454	0	0	0	0	0
741	954.34	35.6319	--	--	--	--	--	--	0	0	0	0	0	0	0	0	0	0	0	0	0	0	0	0	0	0	0	0	0	0	0	0	0	0	0	0	0	0	0	0	0	0	0	0	0	0	0	0	0
744	954.426	25.7363	--	--	--	--	--	--	0	0	0	10.4811	0	0	0	0	0	0	0	0	0	0	0	0	0	0	0	0	0	0	0	0	0	0	0	0	0	0	0	0	0	0	11.725	0	0	0	0	0	0
745	954.431	27.0568	--	--	--	--	--	--	0	0	0	0	0	0	0	0	0	0	0	0	0	0	0	0	0	0	0	0	0	0	0	0	0	0	0	0	0	0	0	0	0	0	0	0	0	0	0	0	0
746	954.438	24.1223	--	--	--	--	--	--	0	0	0	0	0	17.07	59.6673	43.1714	175.724	34.7544	20.8317	16.5841	0	0	0	0	31.8701	24.0534	0	0	0	17.3949	0	7.93341	18.0387	16.3869	19.3456	12.5245	0	0	0	0	0	0	0	30.894	0	0	0	0	0
748	954.486	24.7254	FVHEPLVD	Ribonuclease pancreatic	RNASE1	G3V357	34	41	100.563	0	23.9498	71.4641	0	43.0555	0	0	0	0	0	0	0	0	0	0	19.6184	0	0	36.6402	0	0	32.3181	11.7708	80.0695	12.5675	17.8342	9.51524	0	12.1315	0	0	0	0	0	34.2045	0	0	14.9711	0	0
750	955.213	35.7828	--	--	--	--	--	--	0	0	0	0	0	0	0	0	0	0	0	0	0	0	0	0	0	0	0	0	0	0	0	0	0	0	0	0	0	0	0	0	0	0	0	0	0	0	0	0	0
752	955.359	36.094	--	--	--	--	--	--	0	0	0	0	0	0	0	0	0	0	0	0	0	0	0	0	0	0	0	0	0	0	0	9.61294	0	0	0	0	0	0	0	0	0	0	0	0	0	0	0	0	0
754									101.196	18.7626	123.22	114.361	59.6109	42.5276	65.6058	32.8907	0	59.9192	33.2091	15.4368	40.5647	33.0875	68.6026	0	60.0582	71.591	42.309	36.5445	25.8132	0	93.0495	205.8	183.924	218.208	127.089	57.6983	64.1184	0	24.3361	0	0	58.3762	0	40.4416	22.0842	59.2902	32.7141	82.6263	13.6917
755	955.448	20.0637	--	--	--	--	--	--	0	0	0	0	0	0	0	13.3238	0	16.7824	0	0	0	0	0	0	0	0	0	0	0	0	0	0	0	0	0	0	0	0	0	0	0	0	0	0	0	0	0	0	0
756	955.45	37.2526	--	--	--	--	--	--	0	0	0	0	0	31.7966	0	0	0	0	115.831	27.6735	0	0	0	0	0	0	0	0	31.6727	58.1392	0	17.3869	0	19.1308	0	0	12.141	29.1008	69.7243	49.2142	65.9487	0	34.8646	0	0	0	0	0	0
757	955.515	24.7983	LRTLNQPD	Short peptide from AAT	SERPINA1	G3V544	124	131	0	12.3331	0	0	0	0	0	0	0	0	0	0	0	0	0	0	0	0	0	0	0	0	0	0	0	0	0	0	0	0	0	0	0	0	0	0	0	0	0	0	0
759	956.414	23.9825	--	--	--	--	--	--	0	25.6791	0	67.412	0	0	17.6241	0	172.909	0	190.809	75.5945	0	0	0	0	5.89486	0	0	6.97662	0	303.275	153.023	328.129	29.0974	66.0021	0	9.91901	46.6595	81.5474	0	0	0	0	66.5204	10.4787	0	0	11.7815	0	28.1387
760	956.422	20.8464	--	--	--	--	--	--	53.945	19.4286	27.7014	212.432	0	71.2899	0	0	57.213	0	0	0	0	0	0	0	79.953	130.624	110.163	0	0	20.4925	55.8366	38.7972	0	51.8326	0	34.2023	79.5428	0	50.1937	0	0	23.1442	0	69.0197	0	47.5091	76.2706	60.9999	74.0055
761	956.45	20.3511	--	--	--	--	--	--	147.356	54.8504	140.106	0	61.5952	270.546	0	159.1	166.975	176.591	182.752	81.8833	109.001	0	136.586	0	176.462	196.462	141.677	170.35	36.7146	111.16	126.1	119.082	299.395	123.239	163.058	66.712	174.191	181.052	160.769	39.0602	70.6373	163.436	64.7545	218.303	54.7349	202.649	240.019	181.848	203.023
762	956.465	21.4239	--	--	--	--	--	--	0	0	0	0	0	0	0	0	0	0	0	0	0	0	0	0	0	0	0	0	0	0	0	0	0	0	0	0	0	0	8.62964	0	0	0	0	0	0	0	0	0	0
763	956.475	22.3644	--	--	--	--	--	--	0	0	0	0	0	0	0	0	0	0	12.7488	0	0	0	0	0	0	0	0	0	0	0	0	0	0	0	0	0	0	0	0	0	0	0	0	0	0	0	0	0	0
764	956.486	24.9343	GFQIVHSLG	Tubulin beta-1 chain	TUBB1	Q9H4B7	132	140	0	0	0	13.4523	0	0	0	0	0	0	0	0	0	0	0	0	0	0	0	0	0	15.0527	0	0	21.0246	23.3185	0	0	0	0	0	0	0	0	0	0	0	0	0	0	0
765	956.53	19.3813	--	--	--	--	--	--	246.83	0	0	0	0	0	0	0	0	0	0	0	0	0	0	0	0	0	97.9509	0	0	0	0	0	0	0	0	0	0	0	0	0	0	0	0	0	0	0	0	0	0
766	957.434	23.9147	--	--	--	--	--	--	0	0	0	0	0	0	0	0	0	0	0	0	0	0	0	0	0	0	0	0	0	0	0	0	0	0	0	0	0	0	0	0	0	0	0	0	0	0	0	0	0
767	957.459	20.4155	--	--	--	--	--	--	0	0	0	0	12.6722	0	0	0	0	0	0	0	18.3592	34.4233	0	0	0	0	27.7179	0	0	0	0	0	0	0	0	34.7343	0	0	0	0	0	0	0	0	0	0	0	0	0
770	958.421	27.1853	--	--	--	--	--	--	0	0	0	0	0	0	0	0	0	0	0	0	0	0	0	0	0	0	0	0	0	0	0	0	0	0	0	0	0	0	0	0	0	0	0	0	0	0	0	0	0
771	958.435	20.4399	--	--	--	--	--	--	0	0	0	0	0	0	0	0	0	0	0	0	0	0	0	0	10.7618	0	0	0	0	0	25.3226	0	141.026	22.1625	0	0	78.883	0	30.6697	0	0	0	0	0	0	0	0	0	0
772	958.47	34.3686	--	--	--	--	--	--	0	37.9989	0	4.76598	0	48.117	0	0	93.8447	0	0	36.3131	0	0	0	0	0	42.6674	0	0	39.4577	40.0124	46.8092	105.952	17.5078	0	7.03848	0	0	49.8971	0	86.4984	19.0015	12.6907	16.9746	0	103.918	0	0	0	0
773	958.483	24.6183	GFQLTHSLG	Tubulin beta chain	TUBB	P07437	132	140	0	0	0	0	0	0	0	0	0	0	0	0	0	0	0	0	0	0	0	0	0	0	0	0	0	0	0	0	0	0	0	0	0	0	0	0	0	0	0	0	0
774	958.513	21.4257	--	--	--	--	--	--	0	0	0	0	0	0	0	0	0	0	0	0	0	0	0	0	0	0	0	0	0	0	0	0	0	0	0	0	0	0	0	0	0	0	0	0	0	0	0	0	0
777	959.413	20.3847	--	--	--	--	--	--	25.7516	0	0	13.5531	48.7863	0	0	53.98	0	37.687	0	0	56.8857	0	25.71	0	0	0	22.794	0	0	0	185.978	241.786	21.2231	159.868	0	0	0	0	18.078	0	0	0	19.0155	0	0	0	0	19.1019	28.2109
779	959.451	34.3754	--	--	--	--	--	--	0	0	0	0	0	0	0	0	0	0	0	0	0	0	0	0	0	0	0	0	0	0	0	0	0	84.0729	0	0	0	0	0	0	0	0	0	0	0	0	0	0	0
782	960.184	34.5515	--	--	--	--	--	--	47.6931	0	0	0	23.498	0	0	21.2878	118.983	0	0	0	0	0	0	0	12.4088	0	0	0	0	0	0	0	20.849	0	0	0	0	0	34.7411	0	0	34.8762	0	8.02201	0	0	0	0	0
783	960.195	36.314	--	--	--	--	--	--	0	0	0	0	0	0	0	0	0	0	0	0	0	0	0	0	0	0	0	0	0	0	0	0	0	0	0	0	0	0	0	0	0	0	0	0	0	0	0	0	0
785	960.401	35.9231	--	--	--	--	--	--	0	0	0	0	0	0	0	0	0	0	0	0	0	0	0	0	0	0	0	0	0	0	0	0	0	0	0	0	0	0	0	0	0	0	0	0	0	0	0	0	0
786	960.403	25.9616	--	--	--	--	--	--	0	0	20.7407	0	0	0	0	14.2304	0	15.4212	0	0	0	0	0	0	8.69303	0	0	0	0	0	0	0	0	0	0	19.0635	0	0	0	0	0	0	0	0	0	0	0	0	0
787	960.41	20.277	--	--	--	--	--	--	0	0	0	0	0	0	0	0	0	0	0	0	0	0	0	0	0	0	18.2147	0	0	0	0	0	0	0	0	0	0	0	0	0	0	0	0	0	0	0	0	0	0
788	960.453	24.6959	--	--	--	--	--	--	0	0	0	0	0	0	0	4.75937	0	0	0	0	0	0	0	0	4.44645	7.65113	0	0	0	0	30.4954	25.4196	0	32.6934	0	0	0	0	0	0	0	0	0	0	0	0	0	0	0
791	961.411	25.9484	--	--	--	--	--	--	0	0	0	0	0	0	0	0	0	0	0	0	0	0	0	0	0	0	0	0	0	0	0	0	0	0	0	0	0	0	0	0	0	0	0	0	0	0	0	0	0
793	961.492	25.3221	--	--	--	--	--	--	0	0	0	0	0	0	0	0	0	0	0	0	0	0	15.0653	0	0	0	0	0	0	0	0	0	0	0	0	0	0	0	0	0	0	0	0	0	0	0	0	0	0
794	962.34	35.5204	--	--	--	--	--	--	0	0	0	0	0	0	0	0	0	0	0	0	0	0	0	0	0	0	0	0	0	0	0	0	0	0	0	0	0	0	0	0	0	0	0	0	0	0	0	0	0
795	962.402	33.8631	--	--	--	--	--	--	0	0	0	0	0	0	0	0	0	0	0	0	0	0	0	0	0	0	0	0	0	0	0	0	0	0	0	0	0	0	0	0	0	0	0	0	0	0	0	0	0
796	962.43	19.6825	--	--	--	--	--	--	0	0	0	0	0	0	0	0	0	0	0	0	0	0	0	0	20.6606	0	0	0	0	0	0	0	0	0	0	0	0	0	0	0	0	0	0	0	0	0	0	0	0
799	963.435	21.1701	--	--	--	--	--	--	33.343	37.2374	67.0245	89.9836	56.8895	37.3245	72.596	38.2935	24.8398	19.2474	47.8628	28.6723	60.6794	0	13.7604	0	44.6787	63.0693	42.5603	28.7591	0	10.1464	117.475	114.158	92.3322	67.3543	0	26.989	70.1854	0	40.4421	0	0	42.2845	0	43.6599	26.8224	0	31.6038	41.401	0
801	963.497	21.8673	--	--	--	--	--	--	27.1089	0	19.4836	10.664	22.8378	52.0826	38.0861	98.5783	0	102.089	0	37.727	0	0	47.2273	0	53.5365	62.9089	0	51.3513	0	0	62.8565	0	18.1594	0	0	33.3846	46.7841	0	0	0	15.1322	58.2325	0	0	74.8277	0	59.3993	100.105	0
802	964.179	34.7044	--	--	--	--	--	--	0	0	0	0	0	0	0	0	0	0	0	0	0	0	0	0	0	0	0	0	0	0	0	0	0	0	0	0	0	0	0	0	0	0	0	0	0	0	0	0	0
803	964.276	35.6634	--	--	--	--	--	--	0	0	0	0	0	0	8.63744	0	0	0	0	0	0	0	0	0	0	0	0	0	0	0	0	0	0	0	0	0	0	0	0	0	0	0	0	0	0	0	0	0	0
804	964.306	34.358	--	--	--	--	--	--	0	0	0	0	0	0	0	0	0	0	0	0	0	0	0	0	0	0	0	0	0	0	0	0	0	0	0	0	0	0	0	0	0	0	0	0	0	0	0	0	0
805	964.402	25.8509	--	--	--	--	--	--	0	22.9376	0	16.1411	0	0	0	0	0	5.93083	0	0	0	0	0	0	0	0	0	0	0	0	0	0	0	0	0	0	0	0	0	0	0	0	12.1862	0	0	0	0	0	0
806	964.417	20.7094	--	--	--	--	--	--	0	0	0	0	0	0	0	0	0	0	0	0	0	0	0	0	0	0	0	0	0	0	0	0	0	0	0	0	0	0	0	0	0	0	0	0	0	0	0	0	0
807	964.42	28.1796	--	--	--	--	--	--	0	0	0	0	0	0	0	0	0	0	0	0	0	0	14.6502	0	0	0	0	0	0	0	0	0	0	0	0	0	0	0	0	0	0	0	0	0	0	0	0	0	0
808	964.427	21.207	--	--	--	--	--	--	0	0	0	0	0	0	0	0	0	0	0	0	0	0	0	0	0	0	0	0	0	0	0	0	0	0	0	0	0	0	0	0	0	10.3677	0	38.7714	0	0	0	0	0
810	964.561	25.0548	--	--	--	--	--	--	0	0	0	0	0	0	0	7.61776	0	0	0	0	0	0	0	0	0	5.09788	0	0	0	0	0	0	0	0	0	0	0	0	0	0	0	0	0	0	0	0	0	0	0
814	965.184	34.6265	--	--	--	--	--	--	364.34	23.808	49.2472	0	331.027	0	23.1377	257.232	84.0684	135.851	0	0	223.093	310.119	265.315	0	91.7635	135.327	265.909	0	7.70776	0	30.8508	0	0	0	0	117.777	489.518	0	381.807	0	0	0	0	205.811	0	18.1587	0	205.889	0
815	965.413	25.9492	--	--	--	--	--	--	144.925	0	26.7522	0	27.4618	57.8594	66.1667	71.1504	195.128	51.8583	85.7045	33.1906	0	0	0	0	65.4664	31.8269	0	32.9976	0	44.5751	0	0	6.58855	0	0	132.89	111.132	53.0306	168.103	55.4142	22.8055	17.5616	26.2651	180.334	29.2217	0	26.2182	43.5439	0
816	965.426	27.7994	--	--	--	--	--	--	101.872	77.3626	166.722	124.323	140.49	321.985	361.364	149.805	287.554	161.167	347.669	178.297	123.665	109.69	133.059	0	204.995	211.082	132.644	156.85	154.223	142.801	167.132	150.876	184.153	128.405	176.564	277.806	437.668	388.823	373.274	327.811	178.269	129.786	232.759	374.594	166.239	163.828	177.993	123.644	63.0518
817	965.427	29.0001	--	--	--	--	--	--	0	0	0	0	0	0	0	0	0	0	41.4002	0	0	0	0	0	0	0	0	0	0	0	7.24341	0	0	0	0	0	0	0	0	0	0	0	0	0	0	0	0	0	0
821	966.394	25.5417	--	--	--	--	--	--	0	31.2419	0	0	0	0	0	0	0	0	0	0	0	0	0	0	0	0	0	0	16.6671	36.6332	0	34.7781	0	30.6425	0	0	0	0	0	42.4346	0	0	0	0	0	0	0	0	27.224
824	966.562	20.6795	KAGHSLELI	Vitamin D3 receptor	VDR	P11473	302	310	0	0	0	0	0	0	0	0	0	0	0	0	0	0	0	0	0	0	0	0	0	0	0	0	0	0	0	0	0	0	0	0	0	0	0	0	0	0	0	0	0
826	967.175	34.5018	--	--	--	--	--	--	0	0	0	0	0	0	0	0	0	0	0	0	0	0	0	0	0	0	0	0	0	0	0	0	0	0	0	0	0	0	0	0	0	0	0	0	0	0	0	0	0
828	967.404	27.5271	--	--	--	--	--	--	0	0	0	0	0	0	0	0	0	0	0	0	0	0	0	0	0	0	0	0	0	0	0	0	0	0	0	0	0	0	0	0	0	0	0	0	0	0	0	0	0
829	967.46	21.5653	--	--	--	--	--	--	0	0	0	0	0	0	0	0	0	0	0	0	0	0	0	0	0	0	0	0	0	0	0	0	0	0	0	0	0	14.9886	0	0	0	0	0	0	0	0	0	0	0
832	968.154	35.7967	--	--	--	--	--	--	0	0	0	0	0	0	0	0	0	0	0	0	0	0	0	0	0	0	0	0	0	0	0	0	0	0	0	0	0	0	0	0	0	0	0	0	0	0	0	0	0
833	968.282	35.3152	--	--	--	--	--	--	0	0	0	0	0	0	0	0	0	0	0	0	0	52.6845	0	0	0	0	0	0	0	0	0	0	0	0	0	0	0	0	0	0	0	0	0	0	0	0	0	0	0
834	968.438	23.9488	--	--	--	--	--	--	0	0	0	0	0	0	0	0	0	0	0	0	0	0	0	0	0	0	0	0	0	0	0	0	0	0	0	0	0	0	0	0	0	0	0	0	0	0	0	0	0
835	968.446	20.9988	--	--	--	--	--	--	0	0	0	0	0	0	0	0	0	0	0	0	0	0	0	0	0	0	0	0	0	0	0	0	0	0	0	0	8.0548	0	0	0	0	0	0	0	0	0	0	0	0
836	968.449	21.4782	--	--	--	--	--	--	0	0	0	0	0	0	0	0	0	0	0	0	0	0	0	0	3.39259	0	0	0	0	0	0	0	0	0	0	0	0	0	0	0	0	0	0	0	0	0	0	0	0
837	968.45	26.6268	KGDTGPpGPQ	Collagen alpha-1(III) chain	COL3A1	P02461	629	638	0	0	0	0	0	72.247	0	0	0	0	15.3498	0	0	0	0	0	0	0	0	0	0	0	0	0	0	0	0	0	0	0	0	63.8883	0	0	0	0	0	0	0	0	0
838	968.479	20.2359	--	--	--	--	--	--	73.7303	0	0	0	0	0	0	0	0	0	0	0	0	0	0	0	0	0	0	0	0	0	0	0	0	0	0	0	0	0	0	0	0	0	0	0	0	0	0	0	0
843	969.412	20.9397	--	--	--	--	--	--	0	0	0	0	0	48.8623	0	0	0	0	0	0	0	0	0	0	0	0	0	0	0	0	0	0	0	0	0	0	0	0	0	0	0	0	0	0	0	0	0	0	0
844	969.452	24.8785	--	--	--	--	--	--	0	0	0	0	0	0	0	0	0	0	0	0	0	0	0	0	0	0	0	0	0	0	0	14.6418	0	12.1257	0	0	0	0	0	0	0	0	0	0	0	0	0	0	0
850	970.458	23.1592	--	--	--	--	--	--	50.1364	16.5445	60.3167	69.0751	42.571	45.2601	43.8774	95.6922	23.4624	61.7198	26.0904	47.9604	14.1565	0	16.5814	0	76.2749	59.0799	0	50.4509	0	24.1459	69.1599	41.871	56.8379	14.0961	21.2717	44.2292	20.0145	0	9.76984	0	39.2966	33.0772	0	53.1502	28.327	0	21.7912	89.2053	0
856	971.352	36.0833	DQGEpGSpGP	Collagen alpha-4(IV) chain	COL4A4	P53420	1049	1058	0	0	0	0	0	0	0	0	0	0	0	0	0	0	0	0	0	0	0	0	0	0	0	0	0	0	0	0	0	0	0	0	0	0	0	0	0	0	0	0	0
857	971.411	28.2925	--	--	--	--	--	--	0	0	0	0	0	0	0	0	0	0	0	0	0	0	0	0	0	0	0	0	0	0	0	0	0	0	0	0	0	0	0	0	0	0	0	0	0	0	0	0	0
859	971.475	20.205	--	--	--	--	--	--	0	0	16.4186	17.3861	0	0	0	0	0	0	0	0	0	0	0	0	0	18.5503	0	0	0	0	0	0	0	0	0	0	0	0	0	0	0	0	0	0	0	0	0	0	0
862	972.245	35.6155	--	--	--	--	--	--	0	19.3403	0	0	0	0	0	0	0	0	0	0	0	0	0	0	0	0	0	0	0	0	0	0	0	0	0	0	0	13.5675	0	0	0	0	0	0	12.8386	0	0	0	0
863	972.415	23.813	--	--	--	--	--	--	0	0	0	0	0	0	0	0	0	0	0	0	0	0	0	0	0	0	0	0	0	0	0	0	0	0	0	0	0	0	0	0	0	0	0	0	0	0	0	0	0
864	972.416	26.0821	--	--	--	--	--	--	0	0	0	0	0	0	0	0	0	0	0	0	0	0	0	0	0	4.47896	0	0	0	0	13.0095	0	20.0445	42.1006	0	0	0	0	0	0	0	0	0	0	0	0	0	0	0
865	972.421	26.8551	--	--	--	--	--	--	0	0	0	0	0	0	0	0	0	0	0	0	0	0	0	0	0	0	0	0	0	0	0	0	11.0319	0	0	0	0	0	0	0	0	0	0	0	0	0	0	0	0
866	972.437	20.2321	--	--	--	--	--	--	0	0	0	0	13.9463	54.5361	56.5503	40.0667	0	50.4141	29.0594	0	16.3296	0	0	0	5.63918	0	0	13.0955	0	0	0	0	41.167	0	0	0	41.7918	0	0	0	0	0	0	28.3438	0	0	53.1057	0	0
869	972.471	19.7053	--	--	--	--	--	--	0	0	0	0	0	0	0	0	0	0	0	0	0	0	0	0	0	0	0	0	0	0	0	0	0	0	0	0	0	0	0	0	0	0	0	0	0	0	0	0	0
870	972.497	20.056	--	--	--	--	--	--	0	0	0	0	0	0	0	7.03284	0	0	0	0	0	0	0	0	0	0	0	0	0	0	0	0	0	0	0	0	0	0	0	0	0	0	0	0	0	0	0	0	0
871	972.52	20.6138	--	--	--	--	--	--	33.9918	0	0	0	0	0	0	0	0	0	0	0	0	0	0	0	0	0	16.0041	0	0	0	0	0	0	0	0	0	0	0	0	0	0	0	0	0	0	0	0	0	0
872	973.179	34.5051	--	--	--	--	--	--	0	0	16.1488	94.2266	0	0	0	0	0	0	0	0	0	0	0	0	0	0	0	38.5013	0	30.4193	110.462	0	63.5377	0	0	0	0	45.7598	0	0	0	0	0	0	0	0	0	0	0
873	973.223	37.0025	--	--	--	--	--	--	0	0	0	0	0	8.41482	0	0	0	0	52.5004	0	0	0	0	0	0	0	0	0	0	0	0	12.6895	0	0	0	0	0	0	0	0	0	0	0	8.76488	0	0	0	0	0
874	973.226	35.7001	--	--	--	--	--	--	179.687	249.922	147.816	137.462	364.64	434.834	671.494	439.796	577.78	455.262	700.841	97.6935	477.811	278.214	219.313	0	119.643	250.682	237.652	117.876	159.92	197.011	283.649	324.877	293.694	389.425	122.701	229.068	227.311	114.363	310.56	137.858	208.907	182.871	202.258	266.136	183.72	25.3127	387.897	239.75	146.98
875	973.397	20.6875	--	--	--	--	--	--	0	0	31.9162	25.8774	22.3216	20.4105	34.5333	57.6896	20.9199	35.5756	0	23.1563	42.9082	0	10.6185	0	32.9577	50.8012	0	25.7633	0	15.6891	48.0859	0	27.6078	0	0	52.4519	47.3236	18.939	38.9036	0	0	33.5756	0	53.2499	0	0	0	32.5648	0
876	973.402	23.756	--	--	--	--	--	--	0	0	0	0	0	0	0	0	0	0	0	0	0	0	0	0	0	0	0	0	0	0	0	0	0	0	0	0	0	0	0	0	0	0	0	0	0	0	0	0	0
877	973.487	20.0973	--	--	--	--	--	--	0	0	0	0	0	0	0	0	0	0	0	0	0	0	0	0	0	0	0	0	0	0	0	0	0	0	0	0	0	0	0	0	0	0	0	0	0	0	0	0	0
879	974.408	34.556	--	--	--	--	--	--	0	0	0	0	0	17.2946	0	0	0	0	0	0	0	0	0	0	0	0	0	0	0	0	0	0	0	0	0	0	0	0	0	0	0	0	0	0	0	0	0	0	0
883	974.524	20.6414	VIVKPHDPA	Cornulin	CRNN	Q9UBG3	44	52	214.571	0	0	0	0	0	0	0	0	0	0	0	0	0	0	0	62.785	0	151.432	0	0	0	66.7282	0	0	23.8393	0	0	0	0	0	0	0	0	0	0	0	0	0	0	0
885	975.176	34.5374	--	--	--	--	--	--	0	0	0	47.0763	0	0	20.044	0	0	0	0	0	0	0	0	0	0	0	0	29.249	0	0	40.8712	0	21.64	0	0	0	0	0	0	0	0	0	0	0	0	0	40.2295	0	0
887	975.416	34.4137	--	--	--	--	--	--	0	0	0	0	0	0	0	0	0	10.0893	0	0	0	0	0	0	0	0	0	0	0	0	0	0	0	0	0	0	0	0	0	0	0	0	0	0	0	0	0	0	0
892	976.416	20.3344	--	--	--	--	--	--	0	0	10.5314	25.3975	9.01114	23.4748	0	42.5572	0	51.9347	0	19.9011	0	0	0	0	22.3218	24.5171	0	0	0	0	0	0	0	0	0	0	0	14.1731	0	0	0	0	0	0	27.5963	0	21.4384	0	0
893	976.474	20.8908	--	--	--	--	--	--	0	0	0	0	0	0	0	19.0667	0	22.9557	0	0	0	0	0	0	7.89355	25.2188	0	9.53746	0	0	0	0	0	0	0	0	0	0	0	0	0	0	0	12.817	26.4315	0	48.6788	25.8266	0
897	977.348	23.7351	--	--	--	--	--	--	0	0	0	0	0	0	0	10.7147	0	6.97982	0	0	0	0	0	0	5.03957	0	0	0	0	0	0	0	0	0	0	11.548	0	0	0	0	0	0	0	0	0	0	0	0	0
900	978.34	35.3942	--	--	--	--	--	--	0	0	0	0	0	0	0	0	0	0	0	0	0	0	0	0	0	0	0	0	0	0	0	0	0	0	0	0	0	0	0	0	0	0	0	0	0	0	0	0	0
901	978.427	20.5943	--	--	--	--	--	--	28.9712	0	0	0	0	58.2443	0	39.3371	0	32.2304	34.438	41.314	0	0	17.1456	0	46.8253	31.9786	0	0	0	0	62.1371	50.5134	0	79.9119	0	29.8142	40.4807	40.3869	46.1497	0	20.748	29.3203	0	65.7615	88.0113	0	46.1559	65.367	0
902	978.435	21.1284	--	--	--	--	--	--	34.4614	0	0	73.591	68.9601	0	0	67.6008	0	0	0	0	0	62.7575	73.7365	153.867	84.1101	121.61	97.5672	0	0	0	84.2858	0	50.6476	0	105.313	62.8394	0	0	81.3021	0	0	151.31	0	150.104	76.0162	88.6689	103.778	163.321	0
903	978.477	19.7542	--	--	--	--	--	--	0	0	0	0	11.7631	114.021	0	36.7065	100.533	47.0434	0	161.798	0	0	0	0	57.7273	29.7029	0	53.5078	0	0	0	0	0	0	0	0	107.605	101.454	0	196.522	176.901	0	0	80.7885	0	0	38.8027	0	0
905	979.413	20.253	--	--	--	--	--	--	0	0	18.1686	0	0	15.6294	0	0	0	0	0	19.1632	0	0	0	0	0	0	0	0	0	34.5714	0	0	0	18.5408	0	0	0	29.8689	0	0	0	0	0	28.7987	0	0	0	0	0
906	979.486	24.9242	DETYVPKE	Serum albumin	ALB	P02768-2	518	525	0	0	0	0	0	0	0	0	0	0	0	0	0	0	0	0	0	0	0	0	0	0	0	0	0	0	0	0	0	0	0	0	0	0	0	0	0	0	0	0	0
908	980.283	36.4337	--	--	--	--	--	--	0	0	0	0	0	0	0	0	0	0	0	0	0	0	0	0	0	0	17.9394	0	0	0	0	0	0	0	0	0	0	0	0	10.7108	0	0	0	0	0	0	0	0	0
909	980.286	35.6408	--	--	--	--	--	--	150.771	182.415	109.014	98.5932	212.507	164.972	184.608	176.788	155.719	236.075	250.822	82.2545	162.229	187.794	105.201	0	109.396	168.058	190.424	86.5206	67.53	82.3458	117.408	150.844	142.163	148.144	98.1293	194.128	102.474	93.0097	233.913	138.541	175.244	146.56	174.625	219.399	198.331	100.683	258.209	231.465	45.083
912	980.473	24.5583	--	--	--	--	--	--	0	0	0	8.64598	0	0	0	0	73.3306	0	0	0	0	0	0	0	5.95196	0	0	0	0	0	0	0	16.5478	22.9318	0	0	0	0	0	0	0	0	0	12.9043	0	0	0	0	0
913	980.502	22.5256	--	--	--	--	--	--	95.2296	54.1409	129.152	142.762	136.922	71.5146	98.995	174.386	41.0854	135.301	42.5292	97.7003	119.288	66.1598	68.1362	0	142.094	168.642	117.385	98.4122	0	63.5764	216.04	158.253	133.687	142.944	0	122.328	90.1079	0	0	0	46.2486	130.751	0	131.861	68.5193	105.675	69.4388	138.465	23.8887
914	980.502	21.8855	--	--	--	--	--	--	0	0	0	0	0	0	0	0	0	0	0	0	0	0	0	0	0	0	0	0	0	0	0	0	0	0	0	0	0	0	0	0	0	0	0	0	0	0	0	0	0
920	981.488	24.3874	--	--	--	--	--	--	0	34.1526	40.552	138.547	33.6856	18.5778	46.9092	86.5875	0	60.7485	0	27.6195	49.1577	0	24.9144	0	73.151	43.9638	54.2199	57.6017	0	0	49.9645	46.2467	86.2652	0	0	72.4715	0	0	21.88	0	0	49.2859	0	0	0	71.6566	56.5988	80.5329	44.1172
923	981.589	24.8438	VLNLGPITR	Uromodulin	UMOD	P07911	598	606	482.684	160.353	71.1165	148.766	164.223	127.992	63.7881	546.756	287.145	323.445	131.035	79.5392	308.052	200.023	396.862	0	214.3	394.094	235.054	74.5364	0	112.158	93.9652	227.069	182.365	245.987	236.256	167.664	181.146	218.297	58.7362	0	322.036	197.67	173.495	185.016	186.601	111.031	76.783	335.977	25.5511
925	982.421	27.3949	--	--	--	--	--	--	11.9971	0	10.7757	35.0289	10.7648	0	28.9207	0	18.0439	8.0864	0	0	0	30.459	25.3509	0	30.8292	35.5248	0	23.0028	7.8131	0	0	23.6156	45.1089	41.6659	0	33.3452	41.1405	0	0	0	0	25.6804	0	0	0	0	12.0371	0	0
926	982.45	25.7794	--	--	--	--	--	--	20.121	12.2038	36.542	17.7504	8.78415	0	36.8005	0	0	0	0	0	0	0	0	0	0	29.465	0	0	0	0	0	46.7809	0	42.6977	0	0	0	0	0	0	0	0	0	0	0	0	0	73.3847	27.6603
932	983.175	35.3751	--	--	--	--	--	--	0	0	0	0	0	0	0	0	0	0	0	0	0	0	0	0	0	0	0	0	0	0	0	0	0	0	0	0	0	0	0	0	0	0	0	0	0	0	0	0	0
933	983.423	25.611	--	--	--	--	--	--	0	0	0	0	0	0	0	0	0	0	0	0	0	0	0	0	0	0	0	0	0	0	0	0	0	0	0	0	0	0	0	0	0	0	0	0	0	0	0	0	0
934	983.444	27.2603	--	--	--	--	--	--	0	0	0	0	0	0	0	0	0	0	0	0	0	0	0	0	0	0	0	0	0	0	0	0	0	0	0	0	0	0	0	0	0	0	0	0	0	0	0	0	0
935	983.447	23.1714	--	--	--	--	--	--	0	0	0	0	0	0	0	12.7034	0	0	0	0	0	0	0	0	0	0	0	0	0	0	0	0	0	0	0	0	0	0	0	0	0	0	0	0	0	0	0	0	0
936	984.318	36.1872	--	--	--	--	--	--	0	0	0	0	0	0	0	0	0	0	0	0	0	0	0	0	0	0	0	0	0	0	0	0	0	0	0	0	0	0	0	0	0	0	0	0	0	0	0	0	0
938	984.435	27.8831	--	--	--	--	--	--	14.5663	0	0	25.4674	0	0	0	0	0	0	19.8375	0	0	0	0	0	0	0	0	0	0	0	31.5773	48.1263	23.2932	23.6093	0	0	0	0	0	0	0	0	0	0	0	12.256	0	0	0
939	984.454	25.0078	LAADDPEVR	Ephrin-A1	EFNA1	P20827	166	174	48.6146	51.5565	66.2519	78.6528	63.1964	67.3029	0	65.8707	0	64.284	24.0655	18.4332	67.4942	84.9981	68.1195	0	71.3145	90.774	134.221	38.5308	0	0	306.712	223.92	185.722	219.144	0	64.0088	73.7746	29.3785	33.5983	55.314	45.2759	58.1015	37.1664	63.6015	0	0	33.3198	94.2601	40.5532
940	984.468	23.2062	--	--	--	--	--	--	47.8448	17.8185	49.9054	64.582	39.5092	61.7421	0	67.0236	24.173	46.0668	0	62.2353	0	0	15.0975	0	59.0174	59.6592	0	70.2246	0	28.3637	73.0531	41.4375	58.9684	12.8301	19.2353	55.1894	32.5406	22.2784	0	16.7386	56.9236	36.586	18.8307	65.9822	32.4002	0	24.5164	83.4462	0
941	984.481	20.2644	--	--	--	--	--	--	0	0	17.8494	20.692	0	0	0	0	0	0	0	0	0	0	0	0	0	0	0	0	0	0	0	0	12.024	24.5945	0	0	0	0	0	0	0	0	0	0	0	0	0	0	0
942	984.487	21.3971	--	--	--	--	--	--	0	0	22.6377	22.2394	0	0	0	0	0	0	0	0	0	0	0	0	7.34975	20.6432	0	0	0	0	0	0	0	0	0	0	0	0	0	0	0	0	0	0	0	0	0	0	0
944	985.413	24.8123	--	--	--	--	--	--	0	0	0	0	0	0	0	0	0	0	0	0	0	0	0	0	0	0	0	0	0	0	0	0	0	0	0	0	0	0	0	0	0	0	0	0	0	0	0	0	0
948	986.381	29.9867	--	--	--	--	--	--	166.186	0	0	43.7031	0	0	258.917	84.7927	120.966	103.948	100.292	0	87.2567	93.7871	161.849	0	29.6599	180.607	219.305	65.4288	0	0	0	0	102.659	0	0	0	0	0	0	0	58.8618	130.847	79.4146	0	146.24	0	169.758	0	163.609
950	986.47	25.0008	--	--	--	--	--	--	0	0	0	0	0	0	0	0	0	0	0	0	0	0	0	0	0	0	0	0	0	0	0	0	0	0	0	0	0	0	0	0	0	0	0	9.94525	0	0	0	0	0
954	987.161	34.5627	--	--	--	--	--	--	0	0	0	0	0	0	0	0	0	0	0	0	0	0	0	0	0	0	0	0	0	0	0	0	0	0	0	0	0	0	0	0	0	0	0	0	0	0	0	0	0
955	987.346	25.727	--	--	--	--	--	--	0	0	0	0	0	0	0	0	0	0	0	0	0	0	0	0	0	0	0	0	0	0	0	0	0	0	0	0	0	0	0	0	0	0	0	0	0	0	0	0	0
957	987.439	24.9264	SGFHPSDIE	Beta-2-microglobulin form pI 5.3	B2M	F5H6I0	48	56	0	0	0	0	0	0	0	0	0	0	0	0	0	0	0	0	0	0	0	0	0	0	0	0	0	0	0	0	0	0	0	0	0	0	0	0	0	0	0	0	0
959	987.544	20.7439	SEGLKLVDK	Short peptide from AAT	SERPINA1	G3V544	145	153	0	0	0	0	0	0	0	0	0	0	0	0	0	0	0	0	0	0	97.1834	0	0	0	0	0	0	0	0	0	0	0	0	0	0	0	0	0	0	0	0	0	0
962	988.268	35.1149	--	--	--	--	--	--	0	0	0	0	0	0	0	0	0	0	0	0	0	0	0	0	0	0	0	0	0	0	0	0	0	0	0	0	0	0	0	0	0	0	0	0	0	0	0	0	0
965	988.503	20.0101	--	--	--	--	--	--	0	0	32.7707	24.3139	0	0	27.961	23.7075	0	16.1152	0	0	0	0	0	0	46.0725	44.7896	37.2511	0	0	0	81.1563	62.8491	81.0214	65.3585	0	0	0	0	23.6254	0	0	30.6672	0	0	0	0	25.6384	23.6822	0
966	988.504	21.1632	KYPESLRP	AP-3 complex subunit delta-1	AP3D1	O14617-4	176	183	192.07	120.938	118.666	104.306	162.448	206.119	180.576	307.356	190.308	265.6	117.467	75.7801	316.68	209.879	194.155	141.289	166.667	160.589	207.801	57.9123	0	91.7466	215.16	339.207	255.775	418.817	327.491	182.853	338.371	228.135	286.261	166	188.635	210.602	153.085	364.171	418.113	445.694	202.898	295.772	577.335
967	988.527	22.4935	--	--	--	--	--	--	58.8106	0	0	30.5654	18.1809	0	0	135.012	0	115.046	0	0	0	44.1289	79.9916	54.7697	0	0	0	0	0	0	0	0	0	0	137.844	0	0	0	0	0	0	0	0	0	0	0	0	109.871	0
968									135.515	65.5589	58.2757	62.9781	97.8375	88.8134	63.0772	0	50.796	56.5472	105.522	53.3482	0	57.186	0	0	33.3795	112.036	129.438	23.1678	24.8682	80.722	132.568	130.082	127.518	137.323	0	81.6756	121.626	37.3646	160.502	41.9699	94.6724	27.3589	92.4259	98.8779	96.8752	25.2185	76.1837	100.491	23.0538
970	989.304	43.514	--	--	--	--	--	--	0	0	0	0	0	0	0	0	0	0	0	0	25.8927	0	0	0	0	0	0	0	0	0	0	0	0	0	0	0	0	0	0	0	0	0	0	0	0	0	0	0	0
975	990.444	26.7647	--	--	--	--	--	--	0	0	0	0	0	0	0	0	0	0	0	0	0	0	0	0	0	0	0	0	0	0	0	0	0	26.6679	0	0	0	0	0	0	0	0	0	0	0	0	0	0	0
978	991.341	35.6018	--	--	--	--	--	--	7.06689	0	0	0	0	0	0	0	0	0	0	0	0	0	0	0	0	0	0	0	0	0	0	0	0	0	0	0	0	0	0	0	0	0	0	0	0	0	0	0	0
979	991.398	34.4729	--	--	--	--	--	--	0	0	0	0	0	0	0	0	0	0	0	0	0	0	12.6904	0	9.42892	0	0	0	0	0	0	0	0	0	0	0	0	0	0	0	0	0	0	0	0	0	0	0	0
981	991.482	24.7475	SRLEPEDF	Ig kappa chain V-III region NG9	Ig kappa chain V-III region NG9	P01621	81	88	0	0	0	0	0	0	0	0	0	0	0	0	0	0	0	0	0	0	0	0	0	0	0	42.0346	0	50.7345	0	0	0	0	0	0	0	0	0	0	0	0	0	0	0
983	992.423	20.3738	--	--	--	--	--	--	33.8013	0	33.7114	30.6219	12.1255	103.625	96.5366	41.9015	69.7272	46.6161	91.7925	45.3925	28.587	0	38.3038	0	62.3697	81.8764	99.5837	28.3211	0	37.2224	48.4657	35.6325	45.2912	51.978	0	27.8563	40.2627	85.3366	67.7238	27.7765	27.1618	65.4066	50.6375	81.6161	84.2465	0	64.7161	53.0634	63.8145
984	992.43	24.4677	--	--	--	--	--	--	0	0	0	0	0	0	0	0	0	0	0	0	0	0	0	0	0	0	0	0	0	0	0	0	0	0	0	0	0	0	0	0	0	0	0	0	0	0	0	0	0
987	992.511	22.9029	--	--	--	--	--	--	0	0	0	0	0	0	0	0	0	0	0	0	0	0	0	0	0	0	0	0	0	0	0	0	0	0	0	0	0	0	0	0	0	0	0	0	0	0	0	0	0
990	993.402	26.8826	--	--	--	--	--	--	0	0	0	0	0	0	0	0	0	0	0	0	0	0	0	0	0	0	0	0	0	0	0	0	0	0	0	0	0	0	0	0	0	0	0	0	0	0	0	10.7613	0
991	993.43	20.8775	--	--	--	--	--	--	0	0	0	0	0	0	0	18.0862	0	14.4875	0	0	0	0	0	0	0	0	0	0	0	0	0	0	0	0	0	0	0	0	0	0	0	0	0	0	0	0	0	0	0
994	994.399	24.9276	--	--	--	--	--	--	0	0	0	0	0	0	0	0	0	0	0	0	0	0	0	0	0	0	0	0	0	0	0	107.941	0	0	0	14.9103	38.003	0	0	0	37.6523	0	0	23.1237	0	0	0	0	0
995	994.46	25.0044	GPDGKTGPpGP	Collagen alpha-1(I) chain	COL1A1	P02452	548	558	0	0	14.7363	40.1888	16.6823	88.9207	0	85.1037	0	64.6899	0	61.854	0	0	0	0	0	56.3818	0	0	0	37.0004	0	0	0	0	0	16.9989	0	93.45	0	72.552	0	0	45.4217	0	0	0	0	0	0
996	994.464	24.5466	--	--	--	--	--	--	0	0	0	0	9.43583	0	22.6578	0	215.917	0	31.5439	0	0	0	0	0	0	0	0	0	0	0	0	0	0	0	0	0	0	0	0	20.5096	0	0	0	26.6686	70.1498	0	31.9786	0	0
999	994.563	19.4343	--	--	--	--	--	--	0	0	0	0	0	0	0	0	0	0	0	0	0	0	0	0	0	0	0	0	0	0	0	0	0	0	0	0	0	0	0	0	0	0	0	0	0	0	0	0	0
1001	995.388	24.956	--	--	--	--	--	--	0	0	0	0	0	0	0	0	0	0	0	0	0	0	0	0	0	0	0	0	0	0	51.7929	0	74.4074	0	0	0	0	0	0	0	0	0	0	0	0	0	0	0	0
1003	995.506	35.0828	--	--	--	--	--	--	0	0	0	0	0	0	0	0	0	0	0	0	0	0	0	0	0	0	0	0	0	0	0	0	0	0	0	0	0	0	0	0	0	0	0	0	0	0	0	0	0
1009	996.465	24.5668	--	--	--	--	--	--	0	0	0	0	0	0	0	0	0	0	0	0	0	0	0	0	0	5.44958	0	0	0	0	0	0	0	0	0	0	0	0	0	0	0	0	0	0	0	0	0	0	0
1010	996.479	21.1649	--	--	--	--	--	--	0	0	14.4482	0	7.88353	0	0	0	0	0	0	0	12.2163	0	0	0	0	0	0	0	0	0	39.3423	0	27.2981	0	0	0	0	0	0	0	0	0	0	0	0	0	0	0	0
1011	996.483	25.3834	TYVPKEFN	Serum albumin	ALB	P02768-2	520	527	0	0	0	15.5281	0	0	0	15.2663	0	11.8697	0	0	0	0	0	0	0	0	43.251	0	0	0	0	0	0	0	0	0	0	0	0	0	0	0	0	0	0	0	0	0	0
1012	996.498	22.4928	--	--	--	--	--	--	0	0	0	0	4.94856	0	0	0	0	5.95495	0	0	0	0	0	0	4.19337	0	0	0	0	0	0	0	0	0	0	0	0	0	0	0	0	0	0	0	0	0	0	0	0
1013	996.52	28.1692	--	--	--	--	--	--	0	0	0	0	0	0	0	0	0	0	0	0	0	0	0	0	0	0	0	0	0	0	0	0	0	0	0	0	0	0	0	0	0	0	0	0	0	0	0	0	0
1015	997.465	24.1588	--	--	--	--	--	--	0	0	0	0	0	0	0	12.8297	0	0	0	0	0	0	0	0	0	0	0	0	0	0	0	0	0	0	0	0	0	0	0	0	0	0	0	0	0	0	0	0	0
1016	997.467	35.9588	pPGPpGPPGPP	Collagen alpha-1(I) chain	COL1A1	P02452	143	153	0	0	0	0	0	0	0	0	0	0	0	0	0	0	0	0	0	0	0	0	0	0	0	0	0	0	0	0	0	0	0	0	0	0	0	0	0	0	0	0	0
1018	998.264	35.7222	--	--	--	--	--	--	0	0	0	0	0	0	0	0	0	0	0	0	0	0	0	0	0	0	0	0	0	0	0	0	0	0	0	0	0	0	0	0	0	0	0	0	0	0	0	0	0
1019	998.42	20.9014	--	--	--	--	--	--	0	0	0	0	0	0	0	0	0	0	0	0	0	0	0	0	0	0	0	0	0	0	0	0	0	0	0	0	0	0	0	0	0	0	0	0	0	0	0	0	0
1020	998.443	25.6623	--	--	--	--	--	--	0	0	7.5327	0	0	0	0	0	0	0	49.2033	0	0	0	0	0	0	0	0	0	0	0	0	0	15.6481	0	0	36.3075	43.0859	23.0275	24.7292	29.6233	0	0	10.323	0	0	0	0	0	0
1022	998.459	21.8472	--	--	--	--	--	--	0	0	0	0	0	0	0	0	0	0	0	0	0	0	0	0	0	0	0	0	0	0	0	0	0	0	0	0	0	0	0	0	0	0	0	0	0	0	0	0	0
1023	998.461	20.1659	--	--	--	--	--	--	0	0	0	0	0	0	0	0	0	0	0	0	0	0	0	0	0	0	0	0	0	0	0	0	0	0	0	0	0	0	0	0	0	0	0	0	0	0	0	0	0
1026	998.484	23.2697	--	--	--	--	--	--	0	0	0	0	0	0	0	0	0	0	11.5981	0	0	0	0	0	0	0	0	0	0	0	0	0	0	0	0	0	0	0	0	0	0	0	0	0	0	0	0	0	0
1028	998.529	24.9186	DAVRGSPAIN	Transthyretin	TTR	P02766	38	47	0	0	0	0	0	0	0	0	0	0	0	0	0	0	0	0	0	0	0	0	0	0	0	0	0	0	0	0	0	0	0	0	0	0	0	0	0	0	0	0	0
1029	998.54	20.6509	--	--	--	--	--	--	0	0	0	0	0	0	0	0	0	0	0	0	0	0	0	0	0	0	0	0	0	0	0	0	0	0	0	0	0	0	0	0	0	0	0	0	0	0	0	0	0
1030	998.564	19.4797	--	--	--	--	--	--	39.1221	0	0	0	0	0	0	0	0	0	0	0	0	0	0	0	0	0	0	0	0	0	0	0	0	0	0	0	0	0	0	0	0	0	0	0	0	0	0	0	0
1034	999.471	24.8834	SpGERGEVGP	Collagen alpha-2(I) chain	COL1A2	P08123	710	719	0	0	16.6799	0	0	0	0	0	0	0	0	0	0	0	0	0	0	0	0	0	0	0	0	0	0	0	0	0	20.0046	0	0	0	0	0	0	0	0	0	0	0	0
1038	1000.29	35.3666	--	--	--	--	--	--	10.3171	0	0	0	0	0	0	0	0	0	16.9068	29.85	0	0	0	0	0	0	0	30.9746	32.5812	40.1116	0	0	7.08865	0	0	0	25.0649	38.7206	0	59.9663	21.7079	0	42.7658	0	0	0	0	0	0
1039	1000.44	20.41	--	--	--	--	--	--	0	0	31.0108	13.5343	0	36.4433	0	0	0	0	72.621	36.6044	0	0	0	0	41.7494	0	0	0	0	68.2793	0	17.4149	0	17.8153	0	0	78.3789	49.3525	0	0	0	0	38.0987	30.4228	0	0	0	0	0
1040	1000.45	20.8237	--	--	--	--	--	--	0	0	0	0	0	0	0	0	0	0	0	0	0	0	0	0	0	0	0	0	0	0	0	0	0	0	0	0	24.129	0	0	0	0	0	0	9.93902	0	0	0	0	0
1041	1000.47	21.5365	--	--	--	--	--	--	27.6931	0	33.5575	52.2779	15.2777	27.0885	36.6864	22.6963	15.0803	22.4023	59.2911	37.989	0	0	16.7519	0	24.5736	42.2588	0	38.1763	0	0	64.3567	47.6102	52.7365	34.8783	0	7.67415	40.9111	65.5387	0	0	0	10.3376	0	0	0	0	0	0	0
1042	1000.48	25.3067	--	--	--	--	--	--	0	0	0	10.9705	0	0	0	0	0	0	0	0	0	0	0	0	0	0	0	0	0	0	0	0	18.756	0	0	0	0	0	0	0	0	0	0	0	0	0	0	0	0
1043	1000.49	22.9429	--	--	--	--	--	--	0	0	0	0	0	47.9024	0	17.7491	0	0	0	48.93	0	0	0	0	16.144	0	0	18.0899	0	0	0	0	0	0	0	0	14.2874	0	0	35.7993	48.4736	0	0	0	0	0	0	0	0
1046	1001.47	19.4693	--	--	--	--	--	--	0	0	0	0	0	0	0	0	0	0	0	0	0	0	0	0	7.21478	0	0	0	0	0	0	0	0	0	0	0	0	0	0	0	0	0	0	0	0	0	0	0	0
1049	1001.52	25.1989	VNYPAKPTL	Beta-2-glycoprotein 1	APOH	P02749	216	224	44.3977	0	0	0	0	0	0	0	0	0	0	0	0	0	0	0	0	0	0	0	0	0	0	0	0	0	0	0	0	0	0	0	0	0	0	0	0	0	0	0	0
1053	1002.46	24.4777	--	--	--	--	--	--	0	0	0	0	0	0	0	0	0	0	0	0	0	0	0	0	0	0	0	0	0	0	0	0	0	0	0	0	0	0	0	0	0	0	0	0	0	0	0	0	0
1054	1002.48	20.7342	--	--	--	--	--	--	0	13.1333	0	0	0	0	0	0	0	24.1199	0	0	0	0	0	0	0	0	0	0	0	0	0	26.0545	0	0	0	0	0	23.2037	0	0	0	0	0	0	0	0	0	0	0
1055	1002.48	21.5209	--	--	--	--	--	--	0	0	0	0	0	0	0	0	0	0	0	0	0	0	0	0	0	0	0	0	0	0	0	0	0	0	0	0	0	0	0	0	0	0	0	0	0	0	0	0	0
1056	1002.49	26.6474	--	--	--	--	--	--	25.3772	0	0	0	0	0	0	0	0	0	0	0	0	0	0	0	26.8111	0	60.7539	0	0	0	0	0	0	11.0587	0	0	0	0	0	0	0	0	0	0	0	0	0	0	0
1059	1003.13	34.5795	--	--	--	--	--	--	0	0	0	0	0	0	0	0	0	0	0	0	0	0	0	0	0	0	0	0	0	0	0	0	0	0	0	0	0	0	9.74251	0	0	0	0	0	0	0	0	0	0
1061	1003.47	26.5408	--	--	--	--	--	--	0	0	0	0	0	0	0	4.52232	0	0	0	0	0	0	0	0	0	9.73201	0	0	0	0	0	0	27.1238	0	0	0	0	0	0	0	0	0	0	0	0	0	0	0	0
1069	1004.48	22.0072	--	--	--	--	--	--	0	0	0	0	0	0	0	0	0	0	0	0	0	0	0	0	0	0	0	0	0	0	0	0	0	0	0	0	0	0	0	0	0	0	0	0	0	0	0	0	0
1070	1004.48	24.8299	--	--	--	--	--	--	69.791	34.0765	0	0	0	0	0	0	0	0	0	0	0	0	0	0	0	0	0	70.4599	0	0	0	0	0	0	0	0	0	0	0	0	0	0	0	0	0	0	0	0	0
1073	1004.57	36.1711	PPPLPPPPPP	WAS/WASL-interacting protein family member 3	WIPF3	A6NGB9	8	17	34.4453	0	28.9867	24.2426	0	0	0	0	0	0	0	13.5786	0	0	0	0	0	0	0	0	0	0	22.782	0	45.1022	0	0	0	0	0	0	0	24.4171	0	0	0	9.58139	0	0	0	0
1080	1006.44	24.6301	GRpGPpGPSGP	Collagen alpha-1(III) chain	COL3A1	P02461	561	571	0	0	0	0	0	0	0	0	0	0	0	0	0	0	0	0	0	0	0	40.4947	0	0	71.166	0	0	0	0	0	47.7115	0	0	0	0	0	0	0	0	0	0	0	0
1082	1006.48	23.9049	--	--	--	--	--	--	26.3681	0	17.6771	32.9572	34.9035	46.1857	39.2796	55.3361	0	54.3809	0	41.684	0	0	0	0	37.909	25.6997	0	38.5471	0	11.867	27.6654	0	33.3356	0	0	22.7736	12.2457	0	12.3288	0	24.9141	32.7514	0	55.2292	0	0	14.8738	33.2376	0
1084	1006.52	21.8606	--	--	--	--	--	--	0	0	0	0	13.3532	0	0	0	0	0	0	0	0	0	0	0	0	20.5725	0	0	0	0	0	0	0	0	0	0	0	0	0	0	0	0	0	0	0	0	0	0	0
1086	1007.3	36.4145	--	--	--	--	--	--	0	0	5.37586	0	0	0	0	0	0	0	0	0	0	0	0	0	0	0	0	0	0	0	0	0	0	0	0	0	0	0	0	0	0	0	0	0	0	0	0	0	0
1087	1007.31	35.6805	--	--	--	--	--	--	85.884	41.2904	46.5381	48.0618	71.7926	0	49.4735	49.2283	0	89.5359	54.5919	33.122	81.0413	111.446	99.4692	0	55.251	64.0037	81.8911	34.5133	18.4924	42.9339	66.6107	71.3783	77.4335	25.8478	0	86.1374	63.6031	45.3086	85.807	46.5528	80.361	80.3797	81.0564	90.6041	98.9754	0	161.852	126.332	0
1088	1007.43	19.927	--	--	--	--	--	--	0	0	0	0	0	79.2985	0	0	0	0	0	0	0	0	0	0	0	0	0	0	0	0	0	0	0	0	0	0	0	0	0	41.8324	0	0	0	0	0	0	0	0	0
1089	1007.44	27.8295	--	--	--	--	--	--	0	0	0	0	0	0	0	0	0	0	0	0	0	0	0	0	0	0	0	0	0	0	0	0	0	0	0	0	0	0	0	0	0	0	0	0	0	0	0	0	0
1090	1007.47	21.895	--	--	--	--	--	--	0	0	0	0	6.54723	0	0	0	0	0	0	0	0	0	0	0	0	0	13.2773	0	0	0	0	0	0	0	0	0	0	0	0	0	0	0	0	0	0	0	0	0	0
1092	1007.95	21.8161	--	--	--	--	--	--	0	0	0	0	0	0	0	0	0	0	0	0	0	0	0	0	0	0	0	0	0	0	0	0	0	0	0	0	0	0	0	0	0	0	0	0	0	0	0	0	0
1094	1008.46	27.2925	--	--	--	--	--	--	0	0	17.7335	0	0	0	0	0	0	0	61.5192	0	0	0	0	0	0	0	0	166.477	8.029	0	0	0	0	0	0	51.1974	21.7348	104.925	0	197.082	177.021	0	206.479	193.479	0	0	0	129.165	0
1095	1008.48	20.9311	--	--	--	--	--	--	0	0	0	0	0	0	0	0	0	0	0	0	0	0	0	0	0	0	0	0	0	0	0	0	0	0	0	0	0	0	0	0	0	0	0	0	0	0	0	0	0
1096	1008.51	22.8737	--	--	--	--	--	--	0	0	0	0	13.3141	100.439	0	44.2796	0	29.5724	0	76.5135	0	0	0	0	29.1875	12.6835	0	42.1256	0	0	0	0	0	0	0	0	68.4878	44.1395	0	96.46	98.076	0	0	63.9791	0	0	0	0	0
1099	1009.41	20.9449	--	--	--	--	--	--	75.0246	45.3362	51.5608	56.3797	43.7353	146.96	155.962	71.2242	100.639	73.2747	154.895	52.2527	86.5409	0	22.9952	0	115.974	143.029	91.1219	44.3951	0	78.3538	191.417	198.868	213.29	194.613	0	49.7347	190.561	130.95	285.174	79.612	71.715	94.2667	88.2185	153.392	88.3445	0	95.6661	138.726	95.4811
1100	1009.45	27.216	DRGEpGPpGP	Collagen alpha-1(I) chain	COL1A1	P02452	801	810	218.561	169.528	199.185	218.099	144.283	316.889	205.009	140.664	154.956	171.438	252.24	213.901	150.089	113.915	95.317	142.978	116.819	149.695	108.753	0	218.073	253.882	209.127	239.25	509.722	297.382	104.79	157.391	159.134	133.363	124.917	0	0	121.011	0	8.40965	127.876	144.174	89.872	0	53.917
1106	1010.46	21.5262	--	--	--	--	--	--	0	0	0	0	0	0	0	0	0	0	0	0	0	0	0	0	0	0	0	0	0	0	0	0	0	0	0	0	0	0	0	0	0	0	0	0	0	0	0	0	0
1109	1010.52	20.7174	--	--	--	--	--	--	0	0	0	0	0	0	0	0	0	0	0	0	0	0	0	0	0	0	75.023	0	0	0	0	0	0	0	0	0	0	0	0	0	0	0	0	0	0	0	0	0	0
1111	1010.61	20.7529	--	--	--	--	--	--	0	0	0	0	0	0	0	0	0	0	0	0	0	0	0	0	0	0	0	0	0	0	0	0	0	0	0	0	0	0	0	0	0	0	0	0	0	0	0	0	0
1112	1011.12	34.489	--	--	--	--	--	--	0	0	0	0	0	0	0	0	0	0	0	0	0	0	0	0	0	0	0	0	0	0	0	0	0	0	0	0	0	0	0	0	0	0	0	0	0	0	0	0	0
1113	1011.18	35.6151	--	--	--	--	--	--	0	0	0	0	0	0	0	0	0	0	14.7537	0	0	0	0	0	0	0	44.5662	0	0	0	0	0	0	0	0	0	0	0	0	0	0	0	0	0	0	0	0	0	0
1114	1011.19	36.9172	--	--	--	--	--	--	0	0	0	0	0	0	0	0	0	0	0	0	0	0	0	0	0	0	0	0	0	0	0	0	0	0	0	0	0	0	0	0	0	0	0	0	0	0	0	0	0
1120	1012.43	27.232	--	--	--	--	--	--	7.57525	0	49.606	34.0368	0	0	0	0	0	0	0	0	0	0	0	0	0	0	0	0	38.4449	0	0	0	14.4361	18.9473	0	0	0	0	0	0	0	0	0	0	0	0	0	0	0
1121	1012.45	26.1169	--	--	--	--	--	--	0	0	0	0	0	0	0	0	0	0	0	0	0	0	0	0	0	0	0	0	0	0	0	0	0	0	0	0	0	0	0	0	0	0	0	0	0	0	0	0	0
1123	1012.46	25.3178	--	--	--	--	--	--	396.905	0	0	0	0	0	0	0	0	0	0	0	53.1602	0	0	0	0	0	0	0	0	0	0	0	0	0	0	0	0	0	0	0	0	0	0	0	0	0	0	0	0
1124	1012.47	21.6149	--	--	--	--	--	--	0	0	0	0	0	0	0	0	0	21.4767	0	0	0	0	0	0	0	0	0	0	0	0	0	0	0	0	0	0	0	0	0	0	0	13.6992	0	0	0	0	0	0	0
1125	1012.47	36.1175	--	--	--	--	--	--	0	0	0	0	0	0	0	0	0	0	0	0	0	0	0	0	0	0	0	0	0	8.79171	0	0	0	0	0	0	0	0	0	0	0	0	33.6812	0	0	0	0	0	0
1126	1012.48	20.4141	--	--	--	--	--	--	0	0	0	0	0	0	0	26.3351	0	0	0	0	0	0	0	0	0	0	0	0	0	0	0	0	0	0	0	0	0	0	0	0	0	0	0	0	0	0	0	0	0
1128	1012.51	34.9507	--	--	--	--	--	--	66.941	55.1877	19.2082	46.0908	56.4307	104.554	75.7226	29.4844	0	92.0867	94.9264	42.3645	57.0235	46.1035	47.442	0	31.8792	65.076	53.8572	0	0	49.0249	23.9556	68.1213	61.4421	38.4267	0	106.782	102.079	55.9662	80.4183	83.6861	75.4381	62.5446	94.7023	78.8814	251.509	23.6967	299.376	86.5623	126.465
1130	1013.37	29.0782	--	--	--	--	--	--	0	0	0	0	0	0	0	0	0	0	0	0	0	0	0	0	0	0	0	6.23098	0	0	0	0	0	0	0	0	0	0	0	0	0	0	0	0	0	0	0	0	0
1132	1013.37	25.0641	--	--	--	--	--	--	0	260.177	377.792	379.389	681.771	1171.55	778.142	745.125	990.959	1223.57	603.715	408.805	655.057	1844.5	703.65	2396.34	1018.52	868.523	1295.3	404.933	392.105	379.409	1921.22	2424.44	1880.65	2480.41	1960.15	748.22	572.582	668.663	405.828	629.051	505.617	1397.22	588.629	529.676	1390.88	1814.11	1501.95	1455.16	2318.41
1133	1013.38	26.6798	--	--	--	--	--	--	0	0	0	0	0	46.7837	299.208	0	158.637	0	35.7252	0	0	0	96.0756	0	0	0	0	10.9554	0	0	0	0	0	0	0	0	16.0629	73.8716	0	79.2822	0	120.768	25.6065	0	0	0	0	0	0
1134	1013.47	36.0725	pPGPpGPpGPP	Collagen alpha-1(I) chain	COL1A1	P02452	143	153	0	0	0	0	0	31.2831	0	0	0	0	22.3486	9.03216	0	0	0	0	0	0	0	0	0	7.23483	0	0	0	0	0	0	0	0	0	7.70495	0	0	0	0	0	0	0	0	0
1135	1013.51	20.772	--	--	--	--	--	--	0	0	0	0	0	0	0	0	0	0	0	9.38759	0	0	0	0	5.66254	0	0	0	0	0	0	0	0	0	0	0	0	0	0	0	0	0	0	0	0	0	0	0	0
1137	1014.47	21.3555	--	--	--	--	--	--	0	0	0	0	0	0	0	6.35711	0	0	0	0	0	0	0	0	4.04282	0	0	0	0	0	0	0	0	0	0	0	0	0	0	0	0	0	0	0	0	0	0	0	0
1138	1014.47	20.5449	--	--	--	--	--	--	0	0	0	0	0	0	0	0	0	0	0	0	0	0	0	0	0	0	0	0	0	0	59.4375	0	27.1318	23.1477	0	0	0	0	0	0	0	0	0	0	0	0	0	0	0
1139	1014.48	24.3801	--	--	--	--	--	--	0	0	0	0	0	0	0	0	0	0	0	0	0	0	0	0	0	0	0	0	0	0	0	0	0	0	0	0	0	0	0	0	0	0	0	0	0	0	0	0	0
1141	1014.54	20.7803	RVYHVGLGD	Extracellular sulfatase Sulf-2	SULF2	Q8IWU5-2	547	555	0	0	0	0	0	0	0	15.5141	0	0	0	0	0	0	0	0	0	0	0	0	0	0	0	0	0	0	0	0	0	0	0	0	0	0	0	0	0	0	0	0	0
1144	1015.47	21.8495	--	--	--	--	--	--	0	0	0	0	0	0	0	0	0	0	0	0	0	0	0	0	0	0	0	0	0	0	0	0	0	0	16.2859	0	0	0	0	0	0	0	0	0	0	0	0	14.3895	0
1146	1015.54	20.6108	--	--	--	--	--	--	0	0	0	0	0	0	0	0	0	0	0	0	0	0	0	0	0	0	0	0	0	0	0	0	0	0	0	0	0	0	0	0	0	0	0	0	0	0	0	0	0
1147	1015.56	24.9837	SVIDQSRVL	Uromodulin	UMOD	P07911	591	599	0	0	0	0	0	0	0	0	0	0	0	0	0	0	0	0	0	0	0	0	0	0	73.986	0	0	0	0	0	0	0	0	0	0	0	0	0	0	0	0	0	0
1149	1016.26	35.7137	--	--	--	--	--	--	1223.62	1002.53	699.577	589.161	1985.77	2803.72	2639.52	2402.42	3444.93	2382.55	4758.33	691.276	2977.74	1931.72	1405.49	1403.62	817.002	1197.8	1547.91	667.701	724.278	870.531	1534.29	1815.22	1745.26	1924.3	990.936	1457.25	1292.36	811.664	1445.92	923.493	1144.95	1091.92	1309.16	1969.7	1183.14	961.052	1395.8	1500.09	1121.69
1150	1016.27	37.4269	--	--	--	--	--	--	0	128.106	0	0	0	0	0	0	0	0	0	0	0	0	0	0	0	0	0	0	0	36.746	0	0	0	0	0	0	0	0	23.9365	0	0	0	0	0	0	0	0	0	0
1152	1016.41	33.5439	--	--	--	--	--	--	0	0	0	0	0	0	0	0	0	0	0	0	0	0	0	0	3.80271	0	0	0	0	0	0	0	0	0	0	0	0	0	0	0	0	0	0	0	0	0	0	0	0
1153									0	0	0	0	0	0	0	0	0	0	0	0	0	0	0	0	0	0	0	0	0	0	0	0	0	0	0	0	0	0	0	0	0	0	0	0	0	0	0	0	0
1154									0	0	0	0	0	0	0	0	0	0	0	0	0	0	0	0	0	0	0	0	0	0	0	0	0	0	0	0	0	0	0	0	0	0	0	0	0	0	0	0	0
1155	1016.45	25.7388	ApGDKGESGPS	Collagen alpha-1(I) chain	COL1A1	P02452	777	787	1102.34	1880.55	1719.33	1241.44	1319.24	1990.49	4187.54	1312.57	4520.49	1455.65	5829.48	1269.1	1995.07	1198.84	525.035	1965.57	1083.18	1311.84	1846.03	1463.91	2051.12	2178.89	1516.49	2155.05	1408.3	2619.59	1067.63	2458.63	4760.48	3732.51	4136.89	3944.61	2311.32	1312.23	3296.39	2047	1278.38	2452.79	1828.67	1044.85	2672.6
1158	1016.57	19.3677	KKENKNEK	Protein S100-A9	S100A9	P06702	50	57	0	0	0	0	0	0	0	0	0	0	0	0	0	0	0	0	13.4276	0	0	0	0	0	0	0	0	0	0	0	0	0	0	0	0	0	0	0	0	0	0	0	0
1163	1017.93	19.5131	--	--	--	--	--	--	0	0	0	0	0	50.5977	0	0	0	20.3915	0	0	0	0	0	0	0	0	0	0	0	0	0	0	0	0	0	0	30.3998	0	0	0	0	0	0	17.7928	0	0	0	0	0
1166	1018.47	24.7039	DGRPGPPGPpG	Collagen alpha-1(I) chain	COL1A1	P02452	562	572	144.866	0	225.016	244.829	117.159	72.6719	104.07	44.2196	36.2763	53.9964	35.2922	0	0	0	56.7853	0	202.314	185.634	0	143.418	0	0	87.7463	0	245.667	0	0	181.399	41.0655	0	44.4029	0	86.451	187.708	0	181.617	0	0	161.979	190.457	0
1169	1018.55	20.6629	VRKDLQNF	Protein S100-A9	S100A9	P06702	41	48	0	0	0	0	0	0	0	0	0	0	0	0	0	0	0	0	0	0	68.677	0	0	0	28.5552	0	0	0	0	0	0	0	0	0	0	0	0	0	0	0	0	0	0
1171	1019.1	34.594	--	--	--	--	--	--	0	8.0335	0	0	0	0	0	0	0	0	0	0	0	0	0	0	0	0	0	0	0	0	0	0	0	0	0	0	29.4441	0	0	0	0	0	0	0	0	0	0	0	0
1173	1019.44	36.0238	--	--	--	--	--	--	0	0	0	0	0	0	0	0	0	0	0	0	0	0	0	0	0	0	0	0	0	0	0	47.1739	0	23.1364	0	0	0	0	0	0	0	0	0	0	0	0	0	0	0
1181	1020.46	36.6358	NEGpPGpPGPA	Collagen alpha-1(V) chain	COL5A1	P20908	1076	1086	0	0	0	0	0	0	0	0	0	0	0	0	0	0	0	0	0	0	0	0	0	0	0	0	0	0	0	0	0	0	0	0	30.1792	0	0	0	0	0	0	0	0
1185	1020.52	25.2703	NAGPAGPAGPRG	Collagen alpha-2(I) chain	COL1A2	P08123	272	283	0	0	0	0	0	0	0	0	0	0	0	0	0	0	0	0	0	0	0	0	0	0	0	0	0	0	0	0	0	0	0	0	0	0	0	0	0	0	0	0	0
1188	1020.56	26.2858	--	--	--	--	--	--	0	0	0	0	0	0	0	0	0	0	0	0	0	0	0	0	0	0	0	0	0	0	0	0	0	0	0	0	0	0	0	0	0	0	0	0	0	0	0	0	0
1191	1021.5	25.2398	VSIRDFGSAA	CD276 antigen	CD276	Q5ZPR3-4	124	133	0	0	0	0	0	0	0	0	0	0	0	0	0	0	0	0	0	0	0	0	0	0	0	0	0	62.4523	0	0	0	0	0	0	0	0	0	0	0	0	0	0	0
1193	1022.42	38.1466	DGQpGPpGPpG	Collagen alpha-1(III) chain	COL3A1	P02461	329	339	126.315	386.182	219.988	196.829	265.823	100.557	129.592	155.297	112.693	44.0907	0	199.026	163.178	112.445	57.0406	0	68.7954	112.988	83.9648	136.627	157.984	165.988	423.422	189.379	291.715	362.794	0	241.715	114.945	77.6323	89.7404	46.5916	201.862	67.2347	141.829	142.629	102.765	0	139.85	78.6902	62.6125
1194	1022.51	25.2922	pGARGLpGPpG	Collagen alpha-1(III) chain	COL3A1	P02461	875	885	0	0	0	0	0	0	0	0	0	0	0	0	0	0	0	0	0	0	0	0	0	0	0	0	0	10.058	0	0	0	0	0	0	0	0	0	0	0	0	0	0	0
1195	1022.55	20.7815	PYEIKKVF	WD repeat-containing protein 1	WDR1	O75083	2	9	0	0	0	0	0	0	0	31.9595	0	30.2128	0	0	0	0	0	0	0	24.2516	0	0	0	0	0	0	11.5816	0	0	0	0	0	0	0	0	0	0	0	0	0	0	0	0
1197	1023.42	19.9708	--	--	--	--	--	--	0	0	0	0	0	0	0	0	0	0	0	0	0	0	0	0	0	0	0	0	0	0	0	0	0	0	0	0	0	0	0	0	0	0	0	0	0	0	0	0	0
1199	1023.52	19.7778	--	--	--	--	--	--	67.8851	0	0	0	0	0	0	0	0	0	0	0	0	0	0	0	0	0	0	0	0	0	0	0	0	0	0	0	0	0	0	0	0	0	0	0	0	0	0	0	0
1203	1024.36	44.8951	--	--	--	--	--	--	0	0	0	0	0	0	0	0	0	0	0	0	0	0	0	0	0	0	0	139.131	0	0	0	0	0	0	0	0	0	0	0	0	0	0	0	0	0	0	0	0	0
1204	1024.44	26.1164	--	--	--	--	--	--	0	169.998	0	10.5658	9.6738	64.7707	0	0	253.764	0	0	0	0	0	0	0	0	0	0	0	163.649	171.459	0	243.898	0	143.228	258.327	0	0	168.655	0	24.991	0	0	91.6967	13.4402	219.24	19.8298	0	36.6976	50.2913
1206	1024.47	20.4342	--	--	--	--	--	--	0	0	0	0	0	0	0	0	0	0	0	0	0	0	0	0	58.663	0	42.2879	0	0	0	0	0	0	35.8014	0	0	0	0	0	0	0	0	0	0	0	0	0	13.3653	0
1207	1024.48	24.2247	--	--	--	--	--	--	0	0	0	0	0	0	0	53.8953	64.797	0	0	0	0	0	12.6844	0	0	0	0	0	0	0	0	0	0	0	0	0	0	0	0	0	0	0	0	0	0	0	0	0	0
1208	1024.49	28.0259	--	--	--	--	--	--	0	0	48.5325	66.6498	9.76288	56.6634	50.3246	0	12.2414	4.74922	83.0735	23.1923	0	0	0	0	13.3783	0	0	19.8043	0	41.2492	47.9154	51.6392	50.1663	50.1445	0	30.1494	71.7103	33.6973	0	39.3526	10.5046	3.81601	50.0112	0	0	0	0	0	0
1209	1024.52	25.1603	--	--	--	--	--	--	0	0	0	0	0	0	0	0	0	0	0	0	0	0	0	0	0	0	0	0	0	0	0	0	0	0	0	0	0	0	0	0	0	0	0	0	0	0	0	0	0
1210	1024.57	23.8222	--	--	--	--	--	--	0	0	0	0	0	0	0	0	0	0	0	0	0	0	0	0	0	33.0595	0	0	0	0	0	0	0	0	0	0	0	0	0	0	0	0	0	0	0	0	0	0	0
1211	1025.11	34.5868	--	--	--	--	--	--	0	0	0	0	0	0	0	0	0	0	0	0	0	0	0	0	0	0	0	0	0	0	0	0	0	0	0	0	0	0	0	0	0	0	0	0	0	0	0	0	0
1213	1025.45	25.9244	pGDRGEpGPp	Collagen alpha-1(I) chain	COL1A1	P02452	799	808	106.796	0	0	0	84.4489	322.464	433.068	142.044	0	302.112	472.837	437.543	36.44	76.8921	84.2715	0	505.038	385.767	97.3746	127.794	0	303.651	125.239	0	443.229	0	0	442.965	347.536	349.103	271.066	420.69	264.468	382.945	0	102.435	0	0	320.214	100.766	42.1358
1214	1025.47	25.2369	ATKTVGSDTF	Kininogen-1	KNG1	P01042	62	71	173.469	120.805	0	0	96.1693	0	0	139.258	0	0	0	0	55.001	106.135	78.1571	0	0	0	127.196	147.565	92.9677	0	166.014	151.536	0	178.861	0	0	0	0	0	0	0	0	0	36.448	202.954	267.983	0	178.902	173.86
1215	1025.49	20.4077	--	--	--	--	--	--	152.037	0	0	0	0	0	0	0	0	0	0	0	0	0	0	0	12.4828	0	40.9079	0	0	0	0	0	0	0	0	0	0	0	0	0	0	0	0	0	0	0	0	0	0
1216	1025.52	19.4856	--	--	--	--	--	--	0	0	0	0	0	0	0	16.2176	0	0	0	0	0	0	0	0	8.72029	10.6785	0	0	0	0	0	0	0	0	0	0	0	0	0	0	0	0	0	0	0	0	0	0	0
1218	1026.21	35.3125	--	--	--	--	--	--	0	0	0	0	0	0	0	0	0	0	0	0	0	0	0	0	0	0	0	0	0	0	0	0	0	0	0	0	0	0	0	0	0	0	0	0	0	0	0	0	0
1219	1026.38	36.7739	--	--	--	--	--	--	0	0	0	0	0	0	0	0	0	0	74.6293	0	0	0	0	0	0	0	0	0	0	0	0	0	0	0	0	0	0	0	0	0	0	0	0	0	0	0	0	0	0
1220	1026.43	35.2539	--	--	--	--	--	--	44.0491	76.9226	17.7915	18.99	58.3369	75.5017	55.6401	0	0	51.163	189.377	124.661	38.2822	0	0	0	0	18.8296	14.3217	51.0834	185.606	125.897	0	0	0	33.7689	0	153.03	183.486	211.385	120.634	392.331	113.978	23.0097	172.162	88.4515	0	0	48.6048	0	0
1221	1026.45	26.6872	--	--	--	--	--	--	0	0	32.6012	0	0	0	34.8907	0	0	6.30729	31.8769	0	0	0	0	0	0	41.4761	0	0	15.234	13.414	0	36.9023	28.2983	0	0	0	14.1472	10.6237	0	0	0	20.1396	25.7503	0	0	0	0	0	0
1222	1026.46	25.6331	--	--	--	--	--	--	0	0	0	0	0	0	0	0	0	0	0	0	0	0	0	0	0	0	0	0	0	0	0	0	0	0	108.408	0	0	0	0	0	0	0	0	0	0	0	0	0	0
1224	1026.48	24.6021	--	--	--	--	--	--	0	0	0	0	0	0	0	0	0	0	0	0	0	0	0	0	0	0	0	0	0	0	9.80547	0	16.9902	0	0	0	0	0	0	0	0	0	0	0	0	0	0	0	0
1230	1027.16	35.7275	--	--	--	--	--	--	8.54031	0	0	0	0	0	0	0	0	0	0	0	0	0	0	0	0	0	0	0	0	0	0	0	0	0	0	0	0	0	0	0	0	0	0	0	0	0	0	0	0
1232	1027.46	26.7666	--	--	--	--	--	--	12.4732	0	0	0	0	0	0	0	0	0	14.9302	18.0249	0	0	0	0	0	0	0	20.9034	0	11.5742	0	0	8.91478	0	0	0	0	0	0	0	11.2927	0	10.433	0	0	0	0	0	0
1233	1027.47	25.5628	--	--	--	--	--	--	47.5559	33.1143	60.0596	104.494	35.4612	0	44.4178	41.3935	0	0	25.4559	29.156	0	0	26.0428	0	56.0323	52.1339	0	26.9673	0	0	0	13.9467	71.0032	0	0	12.8101	12.1679	13.5323	17.2671	0	17.1528	42.3923	0	0	85.9597	0	48.9032	0	19.7425
1234	1027.53	22.8214	--	--	--	--	--	--	0	0	0	0	0	0	0	0	0	0	0	0	0	0	0	0	0	0	0	0	0	0	0	0	0	0	0	0	0	0	0	0	0	0	0	0	0	0	0	0	0
1236	1028.3	35.7314	--	--	--	--	--	--	0	0	0	0	0	0	0	0	0	0	0	0	0	0	0	0	0	0	0	0	0	0	0	0	0	0	0	0	0	0	0	0	0	0	0	0	0	0	0	0	0
1239	1028.5	21.5957	--	--	--	--	--	--	0	0	0	0	0	0	0	0	0	0	0	0	0	0	0	0	0	0	0	0	0	0	0	0	0	0	0	0	0	0	0	0	0	0	0	0	0	0	0	0	0
1241	1028.51	26.3236	--	--	--	--	--	--	0	0	0	0	0	0	0	0	0	0	0	0	0	0	0	0	0	0	0	0	0	0	0	0	0	0	0	0	0	0	0	0	0	0	0	0	0	0	0	0	0
1242	1028.52	25.5448	IEQNTKSPL	Alpha-1-antitrypsin	SERPINA1	P01009	399	407	0	0	0	0	0	0	0	0	0	0	0	0	0	0	0	0	0	0	0	0	0	0	0	0	0	0	0	0	0	0	0	0	0	0	0	0	0	0	0	0	0
1243	1028.53	24.7951	--	--	--	--	--	--	128.571	69.4149	71.7605	78.5062	54.1242	96.9822	0	120.256	39.4099	13.6421	0	0	0	0	49.706	0	72.6903	82.6212	10.5204	33.9969	0	63.28	101.531	161.981	112.606	229.709	0	59.7959	0	0	0	49.1461	43.4186	40.9375	0	0	73.6563	0	0	107.388	0
1247	1029.48	21.559	--	--	--	--	--	--	0	0	0	0	0	0	0	0	0	0	0	0	0	0	0	0	0	0	0	0	0	0	0	0	0	0	0	0	0	0	0	0	0	0	0	16.5974	0	0	0	0	0
1249	1029.54	20.8756	RPAGLPEKY	Serum amyloid A protein	SAA1	E9PQD6	114	122	0	0	0	0	0	0	0	0	0	0	0	0	0	0	0	0	0	0	0	0	0	0	0	0	0	0	0	0	0	0	0	0	0	0	0	0	0	0	0	0	0
1251	1030.28	35.3241	--	--	--	--	--	--	0	0	0	0	45.4133	74.3357	38.2291	42.2694	0	62.6603	46.972	0	52.4699	0	0	0	0	0	0	0	0	0	0	0	0	0	0	0	0	0	0	0	0	0	0	0	0	0	0	24.8685	0
1252	1030.35	43.9995	--	--	--	--	--	--	0	123.103	153.358	124.722	0	0	0	0	0	0	0	0	0	238.639	309.569	0	0	0	0	0	0	0	0	0	0	0	0	0	0	0	0	0	0	0	0	0	112.958	0	0	0	53.5108
1253	1030.41	25.5771	--	--	--	--	--	--	0	0	0	0	0	0	0	0	0	89.355	0	0	0	0	0	0	0	0	0	0	0	0	0	0	0	0	0	0	0	0	0	0	0	0	0	0	0	0	0	0	0
1254	1030.43	27.2911	--	--	--	--	--	--	18.5589	0	63.1289	0	30.4822	0	33.227	0	0	0	0	0	0	0	0	0	0	0	39.7131	0	0	0	0	0	0	0	0	17.0789	0	0	0	0	35.0552	9.42528	0	0	0	29.6707	39.5005	0	97.834
1256	1030.48	20.5781	--	--	--	--	--	--	0	0	0	0	0	0	0	0	0	0	0	0	0	0	0	0	0	0	0	0	0	0	0	0	0	0	0	0	0	0	0	0	0	0	0	0	0	0	0	0	0
1260	1030.61	20.4209	--	--	--	--	--	--	0	0	0	0	0	0	0	0	0	0	0	0	0	0	0	0	0	0	0	0	0	0	0	0	0	0	0	0	0	0	0	0	0	0	0	0	0	0	0	0	0
1262	1031.44	25.5705	NGDDGEAGKpG	Collagen alpha-1(I) chain	COL1A1	P02452	229	239	52.896	53.5014	116.876	108.129	57.3496	0	98.1137	56.9739	0	26.4724	106.095	52.9804	79.5585	0	0	0	147.358	102.313	84.4102	59.1917	65.7955	105.352	703.535	0	377.175	1005.81	0	85.7463	168.875	54.1103	63.6758	66.9222	39.2511	43.1411	69.3286	18.6603	19.9564	0	49.1094	0	55.6305
1263	1031.44	27.0909	--	--	--	--	--	--	0	0	0	0	0	0	0	0	156.131	0	0	0	0	0	0	0	0	0	0	0	0	0	0	0	0	0	0	0	0	0	0	126.899	19.9372	0	98.5838	0	0	0	0	0	0
1270	1032.41	33.5567	--	--	--	--	--	--	0	0	0	0	0	0	0	0	0	0	0	91.191	0	0	0	0	0	0	0	0	0	0	0	0	0	0	0	0	0	0	0	0	0	0	0	0	0	0	0	0	0
1271	1032.43	27.7575	--	--	--	--	--	--	0	0	35.066	13.5195	0	89.6046	0	0	175.002	19.3854	444.14	16.9181	0	0	0	0	15.1265	0	0	23.1077	20.0339	26.2362	0	0	0	27.2536	0	0	0	268.689	0	173.594	55.816	0	193.312	8.31991	0	0	60.2541	0	16.0522
1272	1032.46	25.9062	SPASSQEGSPS	PAX-interacting protein 1	PAXIP1	Q6ZW49	219	229	106.287	142.468	166.604	115.169	138.178	408.325	962.964	190.772	481.81	208.6	684.484	156.939	206.033	39.876	55.6486	0	157.626	189.484	207.093	141.163	255.121	249.609	45.2445	45.3923	93.7561	85.4871	14.4099	304.008	1194.43	581.705	1110.26	422.939	336.839	133.795	517.016	464.384	126.406	404.896	196.378	49.3346	178.913
1274	1032.5	21.2601	RVAPEEHPV	POTE ankyrin domain family member F	POTEF	A5A3E0	795	803	739.934	576.797	343.64	386.232	798.931	857.106	842.204	1198.13	931.164	1056.53	329.546	274.544	1512.13	1053.57	879.888	1845.48	711.074	754.728	1056.93	309.455	0	401.206	925.573	1032.8	1174.04	1278.72	1995.55	772.018	1288.22	1125.9	1661.08	780.906	790.322	965.451	1165.09	1616.69	1685.65	2417.94	1567.38	1439.48	2503.1
1275	1032.54	20.7296	--	--	--	--	--	--	0	0	0	0	0	0	0	0	0	0	0	0	0	14.3033	0	0	25.839	0	0	0	0	0	0	0	0	0	0	0	0	0	0	0	0	0	0	0	0	0	0	0	0
1278	1033.5	19.6959	--	--	--	--	--	--	0	0	0	0	0	0	0	0	0	0	0	12.9082	0	0	0	0	0	0	0	0	0	0	0	0	0	0	0	0	0	0	0	0	0	0	0	0	0	0	0	0	0
1279	1033.55	20.516	--	--	--	--	--	--	0	0	0	0	0	0	0	0	0	0	0	0	0	0	0	0	0	0	0	0	0	0	0	0	0	0	0	0	0	0	0	0	0	0	0	0	0	0	0	0	0
1281	1034.28	34.891	--	--	--	--	--	--	0	0	0	0	0	0	0	0	0	0	0	0	0	0	0	0	0	0	0	0	0	0	0	0	0	0	0	0	0	0	0	0	0	0	0	0	0	0	0	0	0
1283	1034.44	24.9622	DGRPGPpGPpG	Collagen alpha-1(I) chain	COL1A1	P02452	562	572	0	0	0	13.6647	0	0	0	0	0	0	0	0	0	0	0	0	0	0	0	0	0	0	0	0	0	0	0	0	0	0	0	0	0	0	0	0	0	0	0	0	0
1284	1034.49	22.0706	--	--	--	--	--	--	0	0	0	0	0	0	0	0	0	0	0	0	0	0	0	0	0	8.43728	0	0	0	0	0	0	0	0	0	0	0	0	0	0	0	0	0	0	0	0	0	0	0
1286	1034.51	20.7097	--	--	--	--	--	--	0	0	0	0	0	0	0	0	0	0	0	0	0	28.72	0	0	0	0	0	0	0	0	0	0	0	0	0	0	0	0	0	0	0	0	0	0	0	0	0	0	0
1290	1035.42	35.9735	PpGPSGNAGpPG	Collagen alpha-1(I) chain	COL1A1	P02452	885	896	0	0	0	0	0	0	0	0	0	0	0	0	0	0	0	0	0	0	0	0	0	8.15531	0	0	0	0	0	0	0	0	0	0	0	0	0	0	0	0	0	0	0
1291	1035.45	21.1713	--	--	--	--	--	--	0	0	0	0	0	0	0	0	0	0	0	0	0	0	0	0	0	0	0	0	0	0	0	0	0	0	0	0	0	0	0	0	0	24.6569	0	0	0	0	0	0	0
1295	1036.35	36.4911	--	--	--	--	--	--	0	0	0	0	0	0	0	0	0	0	0	0	0	0	0	0	0	0	0	0	0	0	7.48271	0	0	0	0	0	0	0	0	0	0	0	0	0	0	0	0	0	0
1296	1036.35	35.1007	--	--	--	--	--	--	0	0	0	0	0	0	0	0	0	0	0	0	0	0	0	0	0	0	0	0	0	0	0	0	0	0	0	0	0	0	0	0	0	0	0	0	0	0	0	0	0
1298	1036.44	36.0504	--	--	--	--	--	--	0	0	0	0	0	0	0	0	0	0	0	0	0	0	0	0	0	0	0	0	0	0	0	0	0	0	0	0	0	0	0	0	0	0	0	0	0	0	0	0	0
1299	1036.46	19.7483	--	--	--	--	--	--	0	0	0	0	0	0	0	0	0	0	0	0	0	0	0	0	9.79751	0	0	0	0	0	0	0	0	0	0	0	0	0	0	0	0	0	0	0	0	0	0	0	0
1300	1036.49	25.0585	--	--	--	--	--	--	0	0	0	0	0	0	0	0	0	0	0	0	0	0	0	0	0	0	0	0	0	0	0	0	0	0	0	0	13.1207	0	0	0	0	0	0	0	0	0	0	0	0
1301	1036.52	22.1315	--	--	--	--	--	--	0	0	0	0	0	0	0	0	0	0	0	0	0	0	0	0	0	0	0	0	0	0	0	0	0	0	0	0	0	0	0	0	0	0	0	0	0	0	0	0	0
1309	1037.44	35.8927	--	--	--	--	--	--	0	0	9.69378	18.5799	0	20.1129	0	0	0	0	0	9.1885	0	0	0	0	0	0	0	28.5003	0	0	0	0	0	0	0	0	0	0	0	0	0	0	0	0	0	0	7.31952	0	0
1310	1037.52	22.0757	--	--	--	--	--	--	53.435	0	25.7832	31.52	45.0886	36.7709	26.7263	103.632	0	74.2419	0	0	22.3333	0	71.9938	0	23.5587	47.1291	0	26.297	0	0	38.3937	0	0	0	15.7406	0	15.8845	0	0	0	0	26.6263	0	0	0	0	0	97.5309	0
1315	1038.25	36.5031	--	--	--	--	--	--	0	0	0	0	0	0	0	0	0	0	0	0	0	0	0	0	0	0	0	0	0	0	0	0	0	0	0	0	0	0	0	7.54737	0	0	0	0	0	0	0	0	0
1316	1038.25	35.5713	--	--	--	--	--	--	0	0	0	0	0	0	0	0	0	0	0	0	0	0	0	0	0	0	0	0	0	0	0	0	0	0	0	0	0	0	0	0	0	0	0	0	0	0	0	0	0
1317	1038.43	35.1747	--	--	--	--	--	--	0	0	0	0	0	0	0	0	0	0	0	0	0	0	0	0	0	0	0	0	0	0	0	0	0	0	0	0	0	0	0	0	0	0	0	0	0	0	0	0	0
1319	1038.48	21.7021	--	--	--	--	--	--	0	0	0	0	10.2254	0	0	0	0	0	0	0	0	0	0	0	0	0	13.8251	0	0	0	0	0	0	0	0	0	0	0	0	0	0	11.0945	0	0	0	0	0	0	0
1324	1038.54	20.7744	VHLTPEEKS	Hemoglobin subunit beta	HBB	P68871	2	10	0	0	0	0	0	0	0	0	0	0	0	0	0	0	66.7346	0	0	0	0	0	0	0	0	0	0	0	0	0	0	0	0	0	0	0	0	0	0	0	0	0	0
1326	1039.44	35.197	--	--	--	--	--	--	8.24659	0	0	17.5124	0	0	0	0	0	0	0	19.3556	0	0	0	0	0	0	0	0	0	0	0	0	0	0	0	0	0	0	0	0	0	0	0	0	0	0	0	0	0
1332	1040.37	34.4865	--	--	--	--	--	--	0	0	0	0	0	0	0	0	0	0	0	0	0	0	0	0	0	0	0	0	0	0	0	0	0	0	0	0	0	0	0	40.1966	0	0	0	0	0	0	0	0	0
1334	1040.46	26.5711	--	--	--	--	--	--	0	0	0	0	0	0	0	0	0	0	0	0	0	0	0	0	0	0	0	0	0	0	0	0	0	0	0	0	0	0	0	0	0	0	0	0	0	0	0	0	0
1336	1040.48	21.9924	--	--	--	--	--	--	0	0	0	0	0	0	0	0	0	0	0	0	0	0	0	0	0	0	0	0	0	0	0	0	0	0	0	0	0	42.6317	0	0	0	0	0	0	0	0	0	0	0
1337	1040.48	20.3781	--	--	--	--	--	--	0	0	0	0	0	0	0	0	0	0	0	0	0	0	0	0	0	0	0	0	0	0	0	0	0	0	0	0	0	0	0	0	0	0	0	0	0	0	0	0	0
1338	1040.48	25.1377	SpGPDGKTGpP	Collagen alpha-1(I) chain	COL1A1	P02452	546	556	301.454	320.674	0	276.319	192.424	59.104	542.081	149.712	442.784	88.1158	104.448	104.593	89.9298	238.604	164.434	202.716	210.089	262.412	217.76	356.988	91.9977	94.1111	247.227	274.629	0	223.977	155.077	242.493	193.135	33.0687	208.017	0	0	274.562	34.0775	156.225	479.413	261.443	352.546	327.829	452.7
1339	1040.48	21.0413	--	--	--	--	--	--	0	0	0	0	0	19.7095	0	0	0	0	0	0	0	0	0	0	0	0	0	0	0	0	0	0	0	0	0	0	0	0	0	0	0	0	0	0	0	0	0	0	0
1341	1041.41	37.1847	--	--	--	--	--	--	0	0	0	0	0	0	0	0	0	0	0	0	0	0	0	0	0	0	0	0	0	0	0	0	0	0	0	0	0	0	0	0	0	0	0	0	0	0	0	0	0
1343	1041.48	25.0231	YSNEKPFTG	Mannan-binding lectin serine protease 2	MASP2	O00187-2	121	129	0	0	0	0	0	0	0	0	0	0	0	0	0	0	0	0	0	25.9963	0	0	0	0	0	0	0	0	0	0	0	0	0	0	0	0	0	0	0	0	0	0	0
1347	1042.45	24.7046	--	--	--	--	--	--	0	0	0	19.8907	21.7566	42.1313	0	70.7902	50.8701	67.2755	0	17.7235	0	0	0	0	47.543	36.0403	0	17.5602	0	0	45.9795	19.2804	47.0088	30.2628	0	0	0	0	0	0	34.1451	22.3536	0	51.8664	42.749	0	36.0372	29.8572	0
1348	1042.48	19.9067	--	--	--	--	--	--	0	0	0	0	0	0	0	0	0	0	0	0	0	0	0	0	0	0	0	0	0	0	0	0	0	0	0	0	27.4577	0	0	0	0	0	0	0	0	0	0	0	0
1349	1042.5	21.2915	--	--	--	--	--	--	0	0	0	0	0	0	0	0	0	0	0	0	0	0	0	0	0	14.0386	0	0	0	0	0	0	12.9907	0	0	0	0	0	0	0	0	0	0	0	0	0	0	0	0
1350	1042.51	37.0745	VELGTQPATQ	Apolipoprotein A-II	APOA2	P02652	91	100	0	0	0	0	0	0	0	0	0	0	0	0	0	0	0	0	0	0	0	0	0	0	0	0	0	0	0	0	0	0	0	0	0	0	0	0	0	0	0	0	0
1351	1042.55	20.882	--	--	--	--	--	--	0	0	0	0	0	0	0	0	0	0	0	0	0	0	0	0	0	0	0	0	0	0	0	0	0	0	0	0	0	0	0	0	0	0	0	0	0	0	0	0	0
1352	1042.55	25.5465	VIDQSRVLN	Uromodulin	UMOD	P07911	592	600	0	0	0	0	0	0	0	0	0	0	0	0	0	0	0	0	0	0	0	0	0	0	0	0	0	0	0	0	0	0	0	0	0	0	0	0	0	0	0	0	0
1354	1043.46	26.7967	--	--	--	--	--	--	0	0	0	0	0	0	0	5.26732	0	0	0	0	0	0	0	0	0	0	0	0	0	0	0	10.252	0	0	0	0	0	0	0	0	0	0	0	0	0	0	0	0	0
1360	1043.93	19.4583	--	--	--	--	--	--	0	0	0	0	0	0	0	0	0	11.1489	0	0	0	0	0	0	0	0	0	0	0	0	0	0	0	55.9582	0	0	0	0	0	0	0	0	0	0	27.3353	0	0	0	0
1363	1044.32	36.8477	--	--	--	--	--	--	0	0	0	0	0	0	0	0	0	0	0	0	0	0	0	0	0	0	0	0	0	0	0	0	0	0	0	0	0	0	0	0	0	0	0	0	0	0	0	0	0
1366	1044.48	25.4615	WGKVNVDEV	Hemoglobin subunit beta	HBB	P68871	16	24	0	0	0	0	0	0	0	0	0	0	0	0	0	0	0	0	0	0	0	0	0	0	0	0	0	0	0	0	0	0	0	0	0	0	0	0	0	0	0	0	0
1367	1044.48	20.7751	--	--	--	--	--	--	27.5059	0	0	0	0	13.3533	0	0	0	0	0	0	0	0	0	0	0	0	29.289	0	0	0	43.6224	0	0	0	0	0	0	0	0	0	0	0	0	0	0	0	0	0	0
1371	1045.53	20.7617	DRVYIHPF	Angiotensinogen	AGT	P01019	34	41	0	0	0	0	0	0	0	0	0	0	0	0	0	0	0	0	0	0	0	0	0	0	0	0	0	0	0	0	0	0	0	0	0	0	0	0	0	0	0	0	0
1373	1046.34	44.5565	--	--	--	--	--	--	43.6795	62.5044	0	0	0	0	0	0	0	0	0	47.01	0	0	132.703	0	0	238.645	0	0	0	0	0	0	0	0	0	0	0	152.753	0	140.504	0	0	0	0	275.415	0	0	0	111.109
1374	1046.43	27.5868	--	--	--	--	--	--	88.7453	42.2441	100.863	77.1349	89.7404	116.35	94.8867	122.486	107.989	134.177	92.6501	114.37	98.76	75.3671	101.684	0	84.1088	99.4406	82.8949	106.805	55.281	56.4557	181.866	77.737	140.113	89.9064	29.0281	103.028	46.8252	63.5567	0	64.791	68.2688	78.5482	55.6107	92.3965	144.204	0	107.864	105.807	55.8185
1376	1046.49	26.6125	--	--	--	--	--	--	21.6251	0	0	0	0	0	0	0	0	0	0	7.6419	0	0	0	0	0	0	0	0	0	0	0	0	14.8236	0	0	0	0	0	0	0	0	0	0	0	0	0	0	0	0
1377	1046.5	25.4843	SGSVIDQSRV	Uromodulin	UMOD	P07911	589	598	66.7361	95.3358	61.2715	105.451	83.7399	0	62.7624	0	0	0	21.7758	28.5486	0	0	0	0	0	31.301	63.9292	0	0	0	0	0	44.0028	0	0	0	20.6602	27.723	0	0	26.4363	0	18.44	0	114.078	127.813	23.0313	151.139	83.0726
1378	1046.52	20.616	--	--	--	--	--	--	0	0	0	0	0	18.05	0	0	0	0	0	0	0	0	0	0	42.0713	0	0	0	0	0	0	0	0	0	0	0	0	0	0	0	0	0	0	0	0	0	0	0	0
1379	1047.43	26.9912	--	--	--	--	--	--	0	0	0	0	0	0	0	0	0	0	0	0	0	0	0	0	0	0	0	0	0	0	0	0	0	0	0	0	0	0	0	0	0	0	0	0	0	0	0	0	0
1380	1047.47	25.3878	--	--	--	--	--	--	0	0	0	0	0	0	0	0	0	0	0	0	0	0	0	0	0	0	0	0	0	0	160.986	184.379	0	153.748	0	0	0	0	0	27.9421	0	0	0	0	0	0	0	0	0
1382	1047.48	26.6258	--	--	--	--	--	--	0	0	0	0	0	0	0	0	0	8.62228	0	0	0	0	0	0	0	0	0	0	0	11.862	0	13.7957	0	0	0	0	0	0	0	0	0	0	8.96332	0	0	0	0	0	0
1384	1047.55	20.4526	--	--	--	--	--	--	39.206	0	0	17.339	0	0	0	37.861	0	0	0	17.1161	0	0	0	0	45.3068	0	0	0	0	0	0	0	0	0	0	0	0	0	0	0	0	0	0	0	0	0	0	0	0
1386	1048.35	24.8586	--	--	--	--	--	--	0	0	0	0	0	0	0	0	0	0	0	0	0	0	0	0	0	0	0	0	0	0	0	0	0	11.8533	0	0	0	0	0	0	0	0	0	0	0	0	0	0	0
1387	1048.42	35.4317	--	--	--	--	--	--	0	0	0	0	0	0	0	0	0	0	0	0	0	0	0	0	0	0	0	0	0	107.877	0	34.0313	0	0	0	0	0	0	0	0	0	0	0	0	0	0	0	0	0
1389	1048.47	20.2474	--	--	--	--	--	--	0	0	0	0	0	0	0	0	0	0	0	0	0	0	0	0	0	0	0	0	0	0	0	0	0	0	0	0	0	0	0	0	0	0	0	0	0	0	0	0	0
1391	1048.55	20.8182	--	--	--	--	--	--	0	0	0	0	0	0	0	0	0	0	0	0	0	0	0	0	0	0	0	0	0	0	0	0	0	0	10.812	0	0	0	0	0	0	0	0	0	0	0	0	0	0
1393	1049.58	19.5023	YRDDLKKL	Protein S100-A8	S100A8	P05109	30	37	0	0	0	0	0	0	0	0	0	0	0	0	0	0	0	0	0	0	0	0	0	0	0	0	0	0	0	0	0	0	0	0	0	0	0	0	0	0	0	0	0
1396	1050.45	19.8438	--	--	--	--	--	--	0	0	0	0	0	0	0	0	0	0	0	78.5932	0	0	0	0	27.8026	0	0	0	0	16.4111	0	0	0	0	0	0	0	48.4231	0	18.9646	0	0	0	0	0	0	0	0	0
1397	1050.46	34.8504	--	--	--	--	--	--	0	0	0	0	0	0	0	0	0	0	0	0	0	0	0	0	0	0	0	0	0	0	0	0	0	0	0	0	0	0	0	0	0	0	0	0	0	0	0	0	0
1398									0	0	0	0	0	0	0	0	0	0	0	0	0	0	0	0	0	0	0	0	0	0	0	0	0	0	0	0	0	0	0	0	0	0	0	0	0	0	0	0	0
1399	1050.48	26.9269	DGRpGPpGPpG	Collagen alpha-1(I) chain	COL1A1	P02452	562	572	930.12	909.03	1253.59	869.677	708.573	2780.6	2425.73	361.977	2666.94	593.059	3364.88	1308.83	743.638	310.81	193.188	654.606	548.409	789.991	816.487	893.254	1667.16	2124.68	1553.53	2635.6	1770.09	3243.78	270.167	1358.98	2863.49	1762.11	1826.33	2796.98	1317.65	519.654	1678.53	1602.56	1009.99	609.736	1172.18	406.593	969.383
1400	1050.5	21.8287	--	--	--	--	--	--	0	0	0	0	0	0	0	0	0	0	0	0	0	0	0	0	0	0	0	0	0	0	0	0	0	0	0	0	0	0	0	0	0	0	0	0	0	0	0	0	0
1402	1050.54	20.9224	PAPSRTQSAH	Protein FAM186B	FAM186B	Q8IYM0	578	587	0	0	0	0	0	0	0	0	0	0	0	0	0	0	0	0	0	0	0	0	0	0	0	0	0	0	10.6108	0	0	0	0	0	0	0	0	0	0	0	0	0	0
1403	1050.58	19.9732	--	--	--	--	--	--	0	0	0	0	0	0	0	8.43664	0	0	0	0	0	0	0	0	0	0	0	0	0	0	0	0	0	0	0	0	0	0	0	0	0	0	0	0	0	0	0	0	0
1406	1051.32	24.9307	--	--	--	--	--	--	0	0	0	0	0	0	0	0	0	0	0	0	0	115.156	0	0	0	33.6543	0	0	0	0	0	0	0	0	0	0	0	0	0	0	0	0	0	0	0	0	0	0	34.3941
1409	1051.47	25.3489	--	--	--	--	--	--	0	0	0	0	0	0	0	0	0	0	0	0	0	0	0	0	0	0	0	0	0	0	0	0	0	0	0	0	0	0	0	0	0	0	0	0	0	0	0	0	0
1415	1052.48	37.3016	--	--	--	--	--	--	0	0	0	0	0	0	0	0	0	0	0	0	0	0	0	0	0	0	0	0	0	0	0	0	0	0	0	0	0	0	0	0	14.3399	0	0	0	0	0	0	0	0
1416	1052.48	25.1552	GGAGPpGPEGGKG	Collagen alpha-1(III) chain	COL3A1	P02461	696	708	0	59.5489	20.3961	0	41.9377	0	0	622.812	0	0	26.6282	0	0	0	0	0	0	0	0	24.8964	27.871	37.8067	0	0	0	0	0	0	15.8363	18.6599	0	138.275	0	0	41.6657	0	15.411	0	85.1142	56.5038	0
1422	1053.49	25.1422	GpGSDGKPGPpG	Collagen alpha-1(III) chain	COL3A1	P02461	544	555	295.099	190.502	222.145	319.334	145.733	104.208	70.7316	0	0	341.672	37.1706	224.859	294.895	103.418	114.351	0	0	213.52	152.676	0	92.7758	180.728	201.481	0	180.304	492.62	161.107	188.927	75.4283	79.0087	87.3103	0	98.4935	190.343	57.9379	0	90.9734	130.246	49.1613	118.597	104.542
1423	1053.57	19.3635	--	--	--	--	--	--	170.466	0	0	0	0	0	0	0	0	0	0	0	0	0	0	0	0	0	84.961	0	0	0	0	0	0	0	0	0	0	0	0	0	0	0	0	0	0	0	0	0	0
1424	1053.58	20.7926	STVLTSKYR	HCG1745306; isoform CRA_a	HBA2	G3V1N2	102	110	0	0	0	0	0	0	0	0	0	0	0	0	0	0	0	0	0	0	0	0	0	0	0	0	0	0	0	0	0	0	0	0	0	0	0	0	0	0	0	0	0
1427	1054.21	35.9237	--	--	--	--	--	--	0	0	0	0	0	0	0	0	0	0	0	0	0	0	0	0	0	0	0	0	0	0	0	0	0	0	0	0	0	0	0	0	0	0	0	0	0	0	0	0	0
1430	1054.41	25.6615	--	--	--	--	--	--	0	155.594	0	0	0	0	0	0	0	0	0	0	0	40.4153	0	0	0	0	0	0	0	0	0	0	0	0	0	0	0	0	0	0	0	58.9465	0	0	0	0	0	0	189.978
1431	1054.41	27.4386	--	--	--	--	--	--	0	0	0	0	0	0	0	0	0	0	0	0	0	0	0	0	0	0	0	0	0	0	0	49.3471	5.31079	0	0	0	0	0	0	0	0	0	0	0	0	0	0	0	0
1432	1054.51	20.6285	--	--	--	--	--	--	0	0	0	0	0	0	0	0	0	0	0	9.52369	0	0	0	0	11.0603	0	0	0	0	0	0	0	0	0	0	0	0	0	0	0	0	0	0	0	0	0	0	0	0
1433	1054.53	36.4856	GPPGppGPPGPP	Collagen alpha-1(I) chain	COL1A1	P02452	142	153	29.2972	0	32.7693	24.3569	0	59.908	0	0	0	0	0	57.6056	0	0	0	0	0	0	0	0	0	59.4293	67.085	50.526	106.961	81.7397	0	0	0	0	0	32.3327	55.7763	0	22.11	0	27.027	0	23.698	0	0
1438	1055.47	26.4091	--	--	--	--	--	--	0	0	0	0	0	0	0	0	0	0	0	0	0	0	0	0	0	0	0	0	0	0	0	0	0	0	0	0	0	0	0	0	0	0	0	0	0	0	0	0	0
1439	1055.49	21.1393	--	--	--	--	--	--	0	0	20.8099	44.3901	7.05124	24.8325	0	0	0	0	0	0	0	0	0	0	0	0	0	8.25704	0	0	45.7202	0	0	0	0	0	0	0	0	0	0	0	0	0	0	0	0	0	0
1442	1056.43	24.7315	--	--	--	--	--	--	0	0	0	0	0	0	0	0	0	0	0	0	0	0	0	0	0	0	0	0	0	0	0	0	0	0	0	0	0	0	0	0	0	0	0	0	0	0	0	0	0
1443	1056.45	19.8098	--	--	--	--	--	--	0	0	0	0	0	0	0	0	0	0	0	0	0	0	0	0	0	0	0	0	0	0	0	0	0	0	0	0	0	0	0	0	0	0	0	0	0	0	0	0	0
1445	1056.48	21.2033	--	--	--	--	--	--	0	0	0	0	0	0	0	31.1852	0	0	0	0	0	0	0	0	0	0	0	0	0	0	0	0	0	0	0	0	0	0	0	0	0	0	0	0	0	0	0	0	0
1446	1056.51	22.3881	--	--	--	--	--	--	0	0	23.8722	22.8888	0	0	0	0	0	0	0	21.459	0	0	0	0	0	0	0	12.8358	0	0	0	0	0	0	0	22.5146	0	0	0	0	0	0	0	0	0	0	0	0	0
1447	1056.52	20.7034	--	--	--	--	--	--	0	0	0	0	0	0	0	0	0	0	0	0	0	0	0	0	0	0	0	0	0	0	0	0	0	0	0	0	0	0	0	0	0	0	0	0	0	0	0	0	0
1448	1056.54	25.5091	IDQSRVLNL	Uromodulin	UMOD	P07911	593	601	0	0	0	9.98234	0	0	31.386	0	0	28.6105	0	0	0	0	0	0	0	0	0	0	0	0	73.7538	41.3312	56.5537	62.7967	0	0	0	0	0	0	0	0	0	0	0	0	0	0	0
1450	1057.43	36.2213	--	--	--	--	--	--	0	0	0	0	0	0	0	0	0	0	0	0	0	0	0	0	0	0	0	0	0	0	0	0	0	0	0	0	0	0	0	0	0	0	0	0	0	0	0	0	0
1451	1057.44	28.1967	--	--	--	--	--	--	0	0	0	0	0	0	0	23.9908	0	12.3828	0	0	0	0	0	0	0	0	0	0	0	0	0	0	0	0	0	0	0	0	0	0	0	0	0	0	0	0	0	0	0
1453	1057.48	25.5407	FHPSDIEVD	Beta-2-microglobulin form pI 5.3	B2M	F5H6I0	50	58	0	0	0	0	0	0	0	0	0	0	0	0	0	0	0	0	0	0	0	0	0	0	0	0	13.1731	0	0	0	0	0	0	0	0	0	0	0	0	0	0	0	0
1457	1058.36	36.9675	--	--	--	--	--	--	0	0	0	0	0	0	0	0	0	0	0	0	0	0	0	0	0	0	0	0	0	0	0	0	0	0	0	0	0	0	0	0	0	0	0	0	0	0	0	0	0
1460	1058.46	26.5923	--	--	--	--	--	--	0	0	0	0	0	0	0	0	0	0	0	0	0	0	0	0	0	0	0	0	0	0	0	0	0	0	0	0	0	0	0	0	0	0	0	0	0	0	0	0	0
1461	1058.47	25.0308	SpGEAGRpGEA	Collagen alpha-1(I) chain	COL1A1	P02452	522	532	0	0	0	0	0	0	0	0	0	0	0	0	0	0	0	0	0	0	0	0	0	0	0	0	0	0	0	0	0	0	13.0928	0	0	9.38355	0	0	0	0	0	0	0
1463	1058.49	36.3942	EAGTAGppGTpG	Collagen alpha-2(I) chain	COL1A2	P08123	851	862	0	0	0	0	0	0	0	0	0	0	0	0	0	0	0	0	0	0	0	0	0	0	0	0	0	0	0	0	0	0	0	0	0	0	0	0	0	0	0	0	0
1465	1058.56	20.9259	--	--	--	--	--	--	0	0	0	0	0	0	0	0	0	0	0	0	0	0	0	0	0	0	123.216	0	0	0	25.0732	0	0	0	0	0	0	0	0	0	0	0	0	0	0	0	0	0	0
1467	1059.42	35.8745	--	--	--	--	--	--	0	0	0	0	0	20.203	0	0	0	0	0	22.3959	0	0	0	0	0	0	0	0	0	0	0	43.4205	0	0	0	0	0	0	0	0	0	0	0	0	0	0	0	0	0
1468	1059.53	26.6884	--	--	--	--	--	--	0	0	0	0	0	0	0	0	0	0	0	0	0	0	0	0	0	0	0	0	0	0	0	0	0	0	0	0	0	0	0	0	0	0	0	0	0	0	0	0	0
1471	1059.56	20.3408	--	--	--	--	--	--	0	0	0	0	0	14.957	0	0	0	0	0	0	0	0	0	0	0	0	0	0	0	0	0	0	0	0	0	0	0	0	0	0	0	0	0	0	0	0	0	0	0
1476	1060.38	38.0322	--	--	--	--	--	--	0	0	0	29.4429	0	0	0	0	0	0	0	0	0	0	90.5564	0	34.1427	180.293	98.6055	0	0	0	39.219	0	0	0	0	0	0	91.8907	0	0	0	87.1007	0	35.4609	0	0	0	0	0
1477	1060.43	36.4695	--	--	--	--	--	--	0	0	0	0	0	0	0	0	0	0	0	0	0	0	0	0	0	0	0	0	0	23.9077	0	0	0	55.8764	0	0	0	0	0	0	0	0	0	0	0	0	0	0	0
1479	1060.52	21.8011	--	--	--	--	--	--	0	0	0	0	0	0	0	0	0	0	0	0	0	0	0	0	0	0	0	0	0	0	0	0	0	0	0	20.1389	0	0	0	0	0	0	0	0	0	0	0	0	0
1480	1060.54	25.5566	FPAHQSPMF	Endosialin	CD248	Q9HCU0-2	525	533	0	0	0	0	0	0	0	0	0	0	0	0	0	0	0	0	0	0	0	0	0	0	0	0	28.1066	0	0	0	0	0	0	0	0	0	0	0	0	0	0	0	0
1481	1061.5	25.6151	GLSMDGGGSPKG	Sodium/potassium-transporting ATPase subunit gamma	FXYD2	P54710	3	14	0	0	0	0	0	0	0	0	0	0	0	0	0	0	0	0	0	0	0	0	0	0	19.6554	0	0	0	0	0	0	0	0	0	0	0	0	0	0	0	0	0	0
1487	1062.29	24.8438	--	--	--	--	--	--	0	0	0	0	0	0	0	0	0	0	0	0	0	0	0	0	0	0	0	0	0	0	0	0	0	0	0	0	0	0	0	0	0	0	0	0	0	0	0	0	0
1488	1062.33	45.1816	--	--	--	--	--	--	0	0	0	0	0	0	0	0	0	0	0	0	0	0	0	0	0	55.4923	99.5205	0	0	0	0	0	0	0	0	0	0	0	22.4488	0	0	0	0	0	0	0	0	0	0
1490	1062.49	25.3586	DDEKNWGLS	Alpha-1-acid glycoprotein 2	ORM2	P19652	135	143	0	0	20.5062	19.6447	0	0	0	0	0	0	0	12.4606	0	0	0	0	0	0	0	0	0	70.2183	0	0	0	0	0	0	0	0	0	25.2687	0	0	0	0	0	0	0	0	0
1492	1063.14	35.7275	--	--	--	--	--	--	0	0	0	0	0	0	0	0	0	0	0	0	0	0	0	0	0	0	0	0	0	0	0	0	0	0	0	0	0	0	0	0	0	0	0	0	0	0	0	0	0
1493	1063.35	19.9433	--	--	--	--	--	--	0	0	0	0	0	0	0	0	0	0	0	0	0	0	0	0	0	0	0	0	0	0	0	0	0	0	0	0	0	0	0	0	0	0	0	0	0	0	0	0	0
1494	1063.42	26.0901	--	--	--	--	--	--	0	0	0	0	0	0	0	0	0	0	0	0	0	0	0	0	0	0	0	0	0	0	0	0	0	0	0	0	0	0	0	0	0	0	0	0	0	0	0	0	0
1495	1063.44	25.1822	--	--	--	--	--	--	0	0	0	0	0	0	0	0	0	0	0	0	0	0	0	0	0	0	0	0	0	0	0	0	0	0	0	0	0	0	0	0	0	0	0	0	0	0	0	0	0
1496	1063.44	20.2785	--	--	--	--	--	--	140.776	49.411	91.5761	106.236	12.8931	190.226	167.564	282.505	34.3265	212.359	126.34	103.513	0	0	0	0	162.295	159.538	201.277	68.5886	0	60.5495	96.8281	84.4328	115.738	59.9357	0	45.7795	39.8436	143.357	248.78	39.0549	92.7271	25.8752	106.241	228.779	196.297	0	185.436	110.829	94.3949
1497	1063.52	20.785	--	--	--	--	--	--	0	0	0	0	0	0	0	0	0	0	0	0	0	0	0	0	0	0	0	0	0	0	0	0	0	0	0	0	0	0	0	0	0	0	0	0	0	0	0	0	0
1498	1063.54	24.3289	--	--	--	--	--	--	0	0	0	0	0	0	0	0	0	0	0	0	0	0	0	0	36.2919	21.2587	0	14.2048	0	0	0	0	0	0	0	0	0	0	0	0	0	0	0	0	0	0	0	0	0
1501	1064.39	35.3184	--	--	--	--	--	--	0	0	0	0	0	0	0	0	0	0	0	0	0	0	0	0	0	0	0	0	0	0	0	0	0	0	0	0	0	0	0	0	0	0	0	0	0	0	0	0	0
1502	1064.47	28.1651	--	--	--	--	--	--	0	0	0	0	0	0	0	0	0	0	0	0	0	0	0	0	0	0	0	0	0	0	0	49.0352	0	0	0	0	0	0	0	0	0	0	0	0	0	0	0	0	0
1503	1064.48	21.1219	--	--	--	--	--	--	0	0	0	0	21.1342	0	0	59.8523	0	22.7922	0	28.8388	43.2491	0	0	0	0	0	0	30.3227	0	17.3043	0	15.6654	0	0	0	0	0	25.867	0	0	0	0	0	27.8265	0	0	24.1675	0	0
1504	1064.48	26.7199	--	--	--	--	--	--	0	0	0	0	0	52.559	0	0	0	0	34.3464	9.84426	0	0	0	0	7.23295	0	0	0	0	0	0	0	0	0	0	0	28.9245	0	0	16.9228	0	0	0	0	0	0	0	0	0
1505	1064.49	22.4305	--	--	--	--	--	--	0	0	0	0	0	22.6651	0	0	0	0	0	0	33.696	0	0	0	0	8.44245	17.6519	0	0	0	0	0	0	0	0	0	21.2591	0	0	0	0	0	0	0	0	0	0	0	0
1506	1064.5	21.6915	--	--	--	--	--	--	0	0	0	12.1415	0	19.7567	0	0	0	0	20.6385	0	0	0	0	0	0	0	11.4444	0	0	0	0	0	0	0	56.8951	17.1729	55.5115	0	54.0738	0	0	0	0	49.7649	0	0	0	0	0
1507	1064.5	23.83	--	--	--	--	--	--	0	0	0	0	0	0	0	10.9779	0	0	0	0	0	0	0	0	0	0	0	0	0	0	0	0	0	0	0	0	0	0	0	0	0	0	0	0	0	0	0	0	0
1508	1064.51	25.6074	NLNDRLASY	Keratin; type I cytoskeletal 19	KRT19	C9JM50	86	94	0	0	0	0	0	0	0	0	0	0	0	0	0	0	0	0	0	0	0	0	0	0	0	0	0	0	0	0	0	0	0	0	0	0	0	0	0	0	0	0	0
1509	1064.53	20.7636	--	--	--	--	--	--	0	0	0	0	0	0	0	0	0	0	0	0	0	0	0	0	0	0	0	0	0	0	0	0	0	0	0	0	0	0	0	0	0	0	0	0	0	0	0	0	0
1510	1065.19	35.7927	--	--	--	--	--	--	0	0	0	0	0	0	0	0	0	0	0	0	0	0	0	0	0	0	0	0	0	0	0	0	0	0	0	0	0	0	0	0	0	0	0	0	0	0	0	0	0
1511	1065.5	25.575	GPDGKTGpPGPA	Collagen alpha-1(I) chain	COL1A1	P02452	548	559	0	65.1903	83.5137	0	0	231.297	259.456	0	96.4293	0	465.608	135.061	0	0	0	0	75.8557	86.9829	0	74.6159	126.831	196.315	0	0	0	0	0	95.5384	208.434	96.5252	165.746	266.096	156.571	0	111.722	49.8035	0	0	0	0	28.6442
1513	1065.51	21.8913	--	--	--	--	--	--	0	0	0	0	0	0	0	0	0	0	0	0	0	0	0	0	0	0	0	0	0	0	0	0	0	0	0	0	0	0	0	0	0	0	0	0	0	0	0	24.0786	0
1514	1065.52	20.7173	--	--	--	--	--	--	195.454	42.272	0	0	0	0	0	0	0	0	0	0	0	0	0	0	38.6086	0	37.3174	0	0	0	0	0	0	65.8087	654.443	0	0	0	0	0	0	127.147	0	0	0	0	0	10.925	0
1515	1065.58	20.886	--	--	--	--	--	--	0	0	0	0	0	0	0	0	0	0	0	0	0	0	0	0	0	0	0	0	0	0	0	0	0	0	0	0	0	0	0	0	0	0	0	0	0	0	0	0	0
1517	1066.39	33.4648	--	--	--	--	--	--	0	0	0	0	0	0	0	0	0	0	0	0	0	0	0	0	0	0	0	0	0	0	0	0	0	0	0	0	0	0	0	0	0	0	0	0	0	0	0	0	0
1519	1066.48	25.977	GEDGRpGPpGP	Collagen alpha-1(II) chain	COL2A1	P02458-1	582	592	0	0	61.2828	48.4678	91.0828	21.8639	108.504	104.467	33.2859	169.113	0	0	62.1722	0	0	103.661	142.848	60.7729	0	66.5544	67.1274	0	0	0	87.4263	39.5699	0	124.002	125.976	109.632	29.9877	0	0	105.598	53.2764	109.274	0	0	0	146.263	19.8027
1521	1066.54	20.9842	--	--	--	--	--	--	0	0	0	0	0	0	0	0	0	0	0	0	0	0	0	0	0	0	0	0	0	0	0	0	0	0	0	0	0	0	0	0	0	0	0	0	0	0	0	0	0
1522	1066.55	20.6046	--	--	--	--	--	--	0	0	0	0	0	0	0	0	0	0	0	0	0	0	0	0	0	0	0	0	0	0	0	0	0	0	0	0	0	0	0	0	0	0	0	0	0	0	0	0	0
1525	1067.49	25.7517	SpGKDGPpGPAG	Collagen alpha-1(III) chain	COL3A1	P02461	898	909	92.7604	0	0	0	0	0	0	0	0	0	0	0	0	0	0	0	0	0	0	0	0	0	0	0	0	0	0	0	0	0	0	0	0	0	0	0	0	0	0	0	0
1526	1067.49	20.4959	--	--	--	--	--	--	0	0	0	0	0	73.2113	25.2771	0	47.8257	0	78.371	0	0	0	0	0	25.6508	0	0	0	0	0	11.5551	0	0	0	0	0	45.4546	0	53.0625	0	0	0	0	114.717	0	0	0	0	0
1529	1068.22	35.3164	--	--	--	--	--	--	0	0	0	0	0	0	0	0	0	0	0	0	0	0	0	0	0	0	0	0	0	0	0	0	0	0	0	0	0	0	0	0	0	0	0	0	0	0	0	0	0
1530	1068.32	44.228	--	--	--	--	--	--	0	0	0	0	0	0	0	0	0	0	0	0	0	0	0	0	0	0	0	0	0	0	0	0	0	0	0	0	0	0	0	0	0	0	0	0	0	0	0	0	0
1532	1068.45	24.8514	--	--	--	--	--	--	2392.44	2948.92	1494.98	2195.78	2256.48	2123.8	0	1799.06	1644.83	3908.91	1470.74	2163.52	3119.02	2486.07	1391.17	5334.92	2254.93	2056.03	1564.29	1267.49	1490.96	0	4460.69	3493.74	3889.44	0	3184.23	1407.85	1382.41	2253.93	1196.14	1997.48	1485.85	2185.3	2959.7	1886.92	2541.1	2600.75	2871.91	3238.21	3876.42
1533	1068.45	29.2899	--	--	--	--	--	--	0	0	0	0	0	0	0	0	0	0	0	0	0	0	0	0	0	0	0	0	0	0	0	0	0	0	0	0	0	0	0	0	0	0	0	0	0	0	0	0	0
1534	1068.47	26.7564	--	--	--	--	--	--	0	0	0	0	0	29.0742	0	0	0	0	0	0	0	0	0	436.653	0	0	0	0	0	0	0	0	0	0	0	0	0	0	0	0	0	0	0	0	147.172	0	0	0	0
1535	1068.48	25.6459	GERGETGPpGP	Collagen alpha-1(II) chain	COL2A1	P02458-1	822	832	0	0	0	0	0	0	0	0	0	0	0	0	0	0	174.195	0	0	0	0	0	0	0	0	0	0	5423.76	0	0	0	0	0	0	0	0	0	0	0	0	0	0	0
1536	1068.5	36.9046	PGpPGPPGPPSP	Collagen alpha-6(IV) chain	COL4A6	F5H851	431	442	0	0	0	0	0	0	0	0	0	0	0	0	0	0	0	0	0	0	0	0	14.1451	0	0	0	0	0	0	0	0	0	0	0	0	0	0	0	0	0	0	0	0
1537	1068.5	38.8402	--	--	--	--	--	--	0	0	0	0	0	0	0	0	0	0	0	0	0	0	0	0	0	0	0	0	0	0	0	0	0	0	0	0	0	0	0	0	0	0	0	0	0	0	0	0	0
1539	1068.52	21.7918	--	--	--	--	--	--	309.451	0	143.967	0	296.583	222.671	196.754	355.938	0	326.692	0	150.325	342.598	0	387.33	739.864	258.857	307.519	225.003	191.645	0	0	287.834	166.086	187.265	223.853	610.655	0	366.609	0	351.036	167.196	0	336.562	0	358.847	301.999	538.74	0	645.443	0
1540	1068.58	20.9442	GEHNPFKGAI	Voltage-dependent T-type calcium channel subunit alpha-1G	CACNA1G	O43497	326	335	0	0	0	0	0	0	0	0	0	0	0	0	0	0	0	0	0	0	0	0	0	0	0	0	0	0	0	0	0	0	0	0	0	0	0	0	0	0	0	0	0
1542	1069.46	28.4863	--	--	--	--	--	--	95.2941	0	110.972	126.831	0	0	0	0	0	0	0	47.4329	0	0	0	0	0	0	0	189.978	23.6573	64.8567	45.5984	124.182	98.005	0	0	0	0	31.8223	0	0	0	0	0	0	0	0	111.5	0	0
1543	1069.47	26.394	GGDKGDTGPpGP	Collagen alpha-1(III) chain	COL3A1	P02461	626	637	581.059	756.053	612.154	762.659	459.676	234.701	0	0	439.012	329.758	242.463	218.533	708.37	661.434	424.549	480.288	551.952	566.206	0	0	345.612	0	0	1262.88	0	0	617.451	0	459.231	54.2254	312.402	390.168	0	657.531	0	201.324	0	1199.31	311.945	497.276	250.722
1544	1069.48	25.3295	GpGSDGKpGPpG	Collagen alpha-1(III) chain	COL3A1	P02461	544	555	0	0	0	0	0	0	0	1774.78	0	0	0	0	0	1147.37	409.298	0	0	0	1424.91	906.869	456.665	1897.53	0	0	0	0	0	1134.93	0	0	0	0	878.136	0	0	374.438	1005.24	0	0	0	0
1545	1069.49	20.8651	--	--	--	--	--	--	0	0	0	0	0	0	0	0	0	0	0	0	0	0	0	0	0	0	0	0	0	0	0	0	0	0	0	0	0	0	0	0	0	0	0	0	0	0	0	0	0
1551	1070.34	35.1841	--	--	--	--	--	--	0	0	0	0	0	0	0	0	0	0	0	0	0	0	0	0	0	0	0	0	53.2962	0	0	0	0	0	0	0	8.80096	20.8492	0	0	0	0	0	0	0	0	0	0	0
1552	1070.39	36.6356	--	--	--	--	--	--	0	0	0	0	0	0	0	0	0	0	0	0	0	0	0	0	0	0	0	0	0	0	0	0	0	0	0	0	0	0	0	0	0	0	0	0	0	0	201.596	0	0
1553	1070.4	25.8711	--	--	--	--	--	--	0	0	0	0	0	0	0	0	0	0	0	0	0	0	0	0	0	0	0	0	0	0	0	0	0	0	0	0	0	0	0	0	0	0	0	377.544	0	0	0	0	0
1554	1070.5	36.379	GPpGPpGpPGPP	Collagen alpha-1(I) chain	COL1A1	P02452	142	153	95.8993	241.613	129.029	82.4642	7.39904	119.148	0	0	48.7905	0	378.432	179.392	0	0	0	0	55.5625	0	0	121.756	386.308	341.663	120.417	418.355	225.768	485.021	0	139.597	269.007	391.86	357.933	385.43	346.797	28.4775	386.514	134.672	65.0627	0	0	0	49.2202
1555	1070.5	25.3018	SpGERGEVGPA	Collagen alpha-2(I) chain	COL1A2	P08123	710	720	0	0	0	0	0	0	0	0	0	0	0	0	0	0	0	0	0	0	0	0	0	0	0	0	0	0	0	0	795.632	0	0	0	0	0	0	0	0	0	0	315.578	0
1556	1070.52	20.8699	--	--	--	--	--	--	53.6593	0	44.0761	25.419	0	0	75.6511	53.6737	0	38.535	0	0	0	0	0	0	59.3211	64.3054	47.1696	13.2565	0	0	0	0	0	0	10.8222	0	0	0	0	0	0	68.9723	0	25.568	0	0	0	65.9181	0
1559	1071.48	20.6128	--	--	--	--	--	--	0	0	0	0	11.0479	16.3304	0	26.7968	0	0	0	0	0	0	0	0	5.2641	0	0	0	0	0	0	0	0	0	0	0	0	0	62.6514	0	0	0	0	46.4756	0	0	0	18.6604	0
1560	1071.5	22.3427	--	--	--	--	--	--	0	0	0	0	0	0	0	0	0	0	0	0	0	0	0	0	0	0	0	0	0	0	0	0	0	0	0	0	9.72834	0	0	0	0	0	0	0	0	0	0	0	0
1561	1071.5	21.4569	DGEAGKpGRpG	Collagen alpha-1(I) chain	COL1A1	P02452	232	242	37.3485	42.9186	0	0	130.48	217.371	286.821	86.5675	268.809	111.017	247.454	205.073	156.062	0	43.7979	0	274.814	99.8406	111.474	94.8378	127.191	278.582	101.723	0	49.3135	195.241	0	104.68	341.773	659.489	257.996	408.142	343.525	176.632	328.297	460.179	163.073	14.1599	86.1649	159.132	176.577
1562	1071.5	24.3878	--	--	--	--	--	--	0	0	0	0	0	0	0	0	48.8579	10.6064	0	0	0	0	0	0	22.9227	6.53398	0	0	0	11.0979	0	0	0	0	0	13.7789	0	26.4685	0	0	22.5783	0	29.5261	38.2529	0	0	0	0	0
1565	1072.37	37.0018	--	--	--	--	--	--	0	0	0	0	0	0	0	0	0	0	0	0	0	0	0	0	0	0	0	0	0	0	0	0	0	0	0	0	0	0	0	0	0	0	0	0	0	0	0	0	0
1566	1072.46	26.9044	--	--	--	--	--	--	0	0	0	0	0	0	0	0	0	0	0	0	0	0	0	0	0	0	0	0	0	0	0	0	0	0	0	0	0	0	0	0	0	0	0	51.4376	0	0	0	0	0
1567	1072.5	21.1952	--	--	--	--	--	--	100.902	0	25.9669	238.778	52.805	40.7022	0	148.185	0	134.91	0	45.4982	82.1421	0	0	0	0	103.785	92.8991	97.9884	0	0	185.691	169.541	296.712	0	0	0	0	0	56.4701	0	0	188.443	0	0	63.5948	20.2254	0	191.049	0
1568	1072.51	20.7356	--	--	--	--	--	--	0	0	0	0	0	22.5692	0	0	0	0	0	10.7868	0	0	0	0	0	0	13.6746	0	0	0	0	0	0	0	0	0	0	0	0	0	0	0	0	0	57.6261	23.5312	0	0	0
1569	1072.52	23.6228	--	--	--	--	--	--	0	0	0	0	0	0	0	25.8794	0	0	0	0	0	0	0	0	0	0	0	0	0	0	0	0	0	0	0	0	0	0	0	0	0	0	0	14.3962	0	0	0	0	0
1570	1072.58	25.5566	GSVIDQSRVL	Uromodulin	UMOD	P07911	590	599	0	0	0	0	0	0	0	0	0	0	0	0	0	0	0	0	0	0	0	0	0	0	0	0	0	0	0	0	0	0	0	0	0	0	0	0	0	0	0	0	0
1572	1073.31	35.5014	--	--	--	--	--	--	6615.01	9514.28	4167.96	4366.48	12161.5	16000.2	13505.4	9711.5	15725.7	11000	21222.4	4066.3	13201	10137.4	6234.08	8081.16	3691.26	7291.07	9311.18	4223.49	5138.98	5935.07	6891.86	10101.1	7230.21	9274.78	4815.25	6771.39	5785.32	4405.61	6796.59	4202.51	4489.74	5259.9	5174.11	8525.93	8333.28	5016.76	8471.82	8395.04	9819.73
1574	1073.49	21.0263	--	--	--	--	--	--	0	0	0	0	29.3509	76.0338	0	0	57.7283	0	0	0	14.0968	0	0	0	0	82.6677	0	17.6061	0	13.6521	0	0	0	0	0	0	0	0	23.4211	0	0	0	0	0	0	0	0	0	0
1577	1073.56	25.6896	TAELLVKAET	Titin	TTN	Q8WZ42	92	101	0	0	0	0	0	0	0	0	0	0	0	0	0	0	0	0	0	0	0	0	0	0	0	0	0	0	0	0	0	0	0	0	0	0	0	0	0	0	0	16.7157	0
1583	1074.52	21.026	GGSKRISIGGGS	Keratin; type II cytoskeletal 6A	KRT6A	P02538	65	76	435.782	0	15.9821	25.4432	0	0	0	0	0	0	0	0	0	0	0	0	261.187	0	0	0	0	0	115.763	0	13.7496	79.0763	0	0	0	0	0	0	0	23.5081	0	0	0	0	0	0	0
1584	1074.53	25.5377	--	--	--	--	--	--	0	0	0	0	0	0	0	0	0	0	67.0459	0	0	0	0	0	56.3619	0	58.9421	0	0	0	0	0	24.752	0	38.682	0	68.1225	0	50.5127	0	0	0	0	0	0	0	0	0	0
1585	1075.4	36.1089	--	--	--	--	--	--	0	0	0	0	0	0	0	0	0	0	0	0	0	0	0	0	0	0	0	0	0	0	0	0	0	0	0	0	0	0	0	0	0	0	0	0	0	0	0	0	0
1586	1075.48	25.2647	SpGGKGEmGPAG	Collagen alpha-1(III) chain	COL3A1	P02461	391	402	0	0	0	0	0	0	0	123.844	0	0	0	0	0	0	0	0	0	0	0	20.7231	0	0	0	0	0	0	0	0	0	0	0	52.005	0	0	20.2186	0	48.0578	0	22.6227	0	0
1587	1075.49	20.6838	--	--	--	--	--	--	152.25	137.446	190.424	194.723	10.6098	370.478	232.551	156.353	277.153	59.7545	108.836	135.209	23.1017	0	75.2549	0	293.863	323.432	986.219	78.6914	0	126.869	130.879	169.921	219.28	197.299	0	19.4876	72.5272	227.88	283.082	182.582	115.413	125.757	165.455	138.997	462.061	18.5785	205.159	255.393	626.244
1588	1075.49	19.6071	--	--	--	--	--	--	0	0	0	0	0	0	0	0	0	0	0	0	0	0	0	0	0	12.1284	0	0	0	0	0	0	0	0	0	0	0	0	0	0	0	0	0	0	0	0	0	0	0
1594	1076.13	40.1083	--	--	--	--	--	--	0	0	0	0	0	0	0	0	0	0	0	0	0	0	0	0	0	0	0	0	0	0	0	0	0	0	0	0	0	0	0	0	0	0	0	0	0	0	0	0	0
1596	1076.37	38.7475	--	--	--	--	--	--	140.447	207.539	39.8698	171.919	0	22.4391	0	0	161.329	0	40.1363	20.5456	0	0	0	0	0	0	0	0	95.2946	559.58	245.678	178.274	244.325	0	0	0	0	135.843	0	103.286	33.5601	0	320.09	0	37.9425	30.299	505.978	0	56.4323
1597	1076.47	19.6191	--	--	--	--	--	--	0	0	0	0	0	0	0	34.3469	0	16.9739	0	0	0	0	0	0	0	0	0	0	0	0	0	0	0	0	0	0	0	0	0	0	0	0	0	0	0	0	0	0	0
1599	1076.5	21.2857	GERGFpGERG	Collagen alpha-1(I) chain	COL1A1	P02452	677	686	0	0	0	13.0019	0	0	49.8942	0	0	0	0	0	22.0776	0	0	0	0	0	0	11.317	0	13.9871	0	18.5406	0	0	0	0	9.44942	69.0447	0	0	29.3826	0	0	0	20.5441	0	19.9065	0	0
1604	1077.35	37.7546	--	--	--	--	--	--	160.576	103.958	135.073	113.223	0	158.438	55.0008	109.113	97.475	97.6169	74.5044	127.88	0	0	94.6824	0	41.4003	128.849	176.679	193.203	118.774	0	168.352	204.442	158.543	189.776	15.2055	18.3651	0	107.03	19.0203	44.0197	139.322	126.829	0	19.266	170.169	78.1122	306.156	0	46.1662
1605	1077.35	28.8175	--	--	--	--	--	--	0	0	0	0	0	0	0	0	0	0	0	0	0	0	0	0	0	0	0	5.32134	0	0	0	0	0	0	0	0	0	0	0	0	0	0	0	0	0	0	21.4864	0	0
1608	1077.47	20.3947	--	--	--	--	--	--	60.8505	54.5869	53.1018	55.198	45.6525	153.246	142.923	125.283	167.283	91.6875	155.991	29.093	33.1974	0	12.8598	0	73.382	109.767	235.404	0	0	17.7248	43.8531	76.3442	116.441	138.699	14.3292	17.1983	52.6698	117.533	202.742	0	0	123.368	0	78.9251	74.8658	0	0	78.432	152.979
1609	1077.53	21.4291	NKAGDSSRFP	Glutamate-rich protein 5	ERICH5	Q6P6B1	9	18	0	0	0	0	0	0	0	0	0	0	0	0	0	0	0	0	0	0	0	0	0	0	10.6581	0	12.252	0	0	0	0	0	0	0	0	0	0	0	0	0	0	0	0
1612	1078.35	36.0982	--	--	--	--	--	--	0	0	0	0	0	0	0	0	0	0	0	0	0	0	0	0	0	0	0	0	0	0	15.7234	0	0	0	0	0	0	0	0	0	0	0	0	0	0	0	0	0	0
1614	1078.47	26.0944	PDMAEIEKF	Thymosin beta-4	TMSB4X	P62328	5	13	0	0	0	0	0	0	0	16.0328	0	0	0	0	0	0	0	0	8.45423	0	0	0	0	0	0	0	0	0	0	0	0	0	0	0	0	0	0	0	0	0	0	0	0
1615	1078.47	27.7884	--	--	--	--	--	--	23.8005	14.8486	0	31.1839	83.6691	31.3489	143.421	0	74.4941	0	190.77	8.33703	26.1867	0	0	0	38.4814	32.0355	0	46.1879	11.4031	35.173	23.9856	0	76.7202	31.4922	0	138.051	175.81	121.411	92.5974	64.9218	25.147	55.8538	80.4555	151.556	0	17.1186	0	0	0
1616	1078.5	22.1681	--	--	--	--	--	--	0	0	0	0	0	0	0	0	0	0	0	0	0	0	0	0	0	0	0	0	0	0	0	0	0	0	0	0	0	0	0	0	0	0	0	0	0	84.7616	0	0	0
1618	1078.51	19.4472	--	--	--	--	--	--	0	0	0	0	0	0	0	0	0	0	0	0	0	0	0	0	0	0	0	0	0	0	0	0	0	0	0	0	0	0	0	0	0	0	0	0	0	0	0	0	0
1619	1078.54	20.9794	--	--	--	--	--	--	0	0	0	0	0	0	0	0	0	0	0	0	0	79.6136	0	0	0	0	0	0	0	0	0	0	0	0	31.9591	0	0	0	0	0	0	0	0	0	0	0	0	0	0
1620	1079.35	36.0451	--	--	--	--	--	--	0	0	0	0	0	0	0	0	0	0	0	0	0	0	0	0	0	0	0	0	0	0	0	0	0	0	0	0	0	0	0	0	0	0	0	0	0	0	0	0	0
1625	1079.5	27.0907	--	--	--	--	--	--	0	0	0	0	0	327.981	0	0	0	0	0	0	0	0	0	0	0	0	0	0	0	0	0	0	0	0	0	0	0	0	0	0	0	0	0	0	0	0	0	0	0
1626	1079.51	20.2338	--	--	--	--	--	--	0	0	0	0	0	0	0	0	0	0	0	0	0	0	0	0	0	0	0	0	0	0	0	0	0	0	0	0	0	0	0	0	0	0	0	0	0	0	0	0	0
1628	1079.52	19.3786	--	--	--	--	--	--	0	0	0	0	0	0	0	39.0108	0	43.3767	0	0	0	0	0	0	111.665	0	0	0	0	0	40.9844	0	0	0	0	0	0	0	0	0	0	0	0	0	0	0	0	42.3741	0
1633									183.126	230.718	340.798	192.391	149.417	0	335.873	90.3725	797.541	117.723	1185.28	390.838	170.586	31.1226	23.9649	0	57.0965	131.585	112.419	259.356	425.728	550.825	243.265	288.261	257.679	454.331	12.0028	0	446.499	500.601	272.483	781.277	366.876	0	594.409	358.255	167.367	149.675	181.864	0	238.613
1634	1080.49	19.4356	--	--	--	--	--	--	0	0	0	0	0	0	0	0	0	0	0	0	0	0	0	0	0	0	0	0	0	0	0	0	0	0	0	0	0	0	0	0	0	0	0	0	0	0	0	0	0
1635	1080.5	25.6937	DRGEpGPpGPA	Collagen alpha-1(I) chain	COL1A1	P02452	801	811	199.008	238.084	187.802	230.578	111.374	129.839	240.4	142.943	144.516	171.382	247.702	362.798	119.771	0	77.2732	0	258.479	207.455	193.896	289.534	146	68.1342	53.3806	0	68.1715	0	0	0	216.984	230.736	131.174	0	197.66	0	85.9252	108.431	212.99	0	154.671	196.218	0
1637	1080.55	26.3653	--	--	--	--	--	--	0	0	0	0	0	0	0	0	0	0	0	0	0	0	0	0	0	0	42.2984	0	0	0	0	0	0	0	0	0	0	0	0	0	0	0	0	0	0	0	0	0	0
1641	1081.54	21.3409	EDHVKLVNE	Serum albumin	ALB	H7C013	63	71	0	0	0	0	0	0	0	0	0	0	0	0	0	239.37	0	0	0	0	30.1392	0	0	0	0	0	0	0	440.835	0	0	0	0	0	0	0	0	0	0	0	0	0	0
1645	1082.49	20.8529	--	--	--	--	--	--	90.8691	46.8351	91.0789	75.4786	80.1423	196.854	91.8783	157.168	86.1563	170.439	82.6805	113.386	74.5405	104.921	187.391	0	180.733	173.468	64.6651	75.113	0	43.0703	174.415	97.9502	115.203	75.7256	114.998	93.6782	228.9	126.009	212.173	119.206	117.299	129.859	76.4456	212.723	264.542	0	196.142	244.622	0
1646	1082.5	25.8811	GPpGSAGAPGKDG	Collagen alpha-1(I) chain	COL1A1	P02452	1142	1154	37.405	0	224.107	135.631	0	0	19.2837	0	0	0	0	0	0	0	0	0	0	0	0	112.385	0	0	0	0	0	0	0	0	0	0	0	0	0	0	0	0	0	0	57.4082	0	0
1647	1082.5	24.5861	--	--	--	--	--	--	0	0	0	0	0	20.4391	0	0	0	0	0	0	0	0	0	0	0	0	0	0	0	22.8371	110.872	72.1265	0	75.8893	0	0	0	0	0	0	0	0	0	0	0	0	0	0	0
1648	1082.5	23.8097	GpEGGKGAAGPpG	Collagen alpha-1(III) chain	COL3A1	P02461	702	714	0	118.519	89.1904	101.38	199.476	83.7348	108.451	291.862	139.944	176.379	115.338	67.8941	162.016	199.655	219.513	129.222	74.5605	68.7981	111.222	157.879	0	166.394	507.739	403.531	367.757	447.614	100.956	186.078	148.777	102.077	577.61	0	124.979	49.403	137.509	235.107	146.237	0	278.807	209.648	238.654
1649	1082.52	21.7396	--	--	--	--	--	--	88.0417	0	39.8952	60.4022	131.945	0	24.8522	92.5321	0	0	0	51.9467	34.2669	0	0	295.76	24.3361	0	79.7241	79.6581	0	55.5167	0	0	0	0	41.5773	0	0	82.5255	21.0131	0	64.4109	0	27.3709	40.914	0	61.1847	0	0	0
1653	1083.46	26.7292	--	--	--	--	--	--	112.727	0	156.852	0	0	127.672	118.233	0	0	99.167	232.82	144.393	42.4523	0	0	0	0	0	25.4681	0	0	0	0	0	0	0	0	103.538	159.328	0	0	72.8605	101.846	0	0	111.604	0	0	0	204.096	0
1654	1083.48	25.3288	--	--	--	--	--	--	0	0	0	0	0	0	0	0	0	1418.09	0	0	0	0	0	0	1310.95	0	0	0	0	0	0	0	0	0	0	0	0	0	0	0	0	0	0	0	0	0	0	0	0
1655	1083.5	21.6815	--	--	--	--	--	--	0	0	0	0	0	24.5735	0	93.137	0	166.639	0	0	13.5272	71.0094	96.2772	0	55.2912	0	0	0	0	0	83.7556	43.6736	20.7069	0	116.93	30.8807	76.8003	0	0	0	0	141.707	0	0	68.6137	97.1953	92.4467	290.311	0
1656	1083.51	25.7875	ApGEKGEGGPpG	Collagen alpha-1(III) chain	COL3A1	P02461	829	840	149.478	0	0	0	312.884	0	0	367.712	0	0	87.9009	207.84	0	0	158.619	0	0	0	0	0	0	0	0	0	0	0	0	158.71	0	0	0	0	95.4761	107.678	0	0	214.179	0	0	0	0
1657	1083.62	21.1079	--	--	--	--	--	--	0	0	0	0	0	0	0	0	0	0	0	0	0	0	0	0	0	0	0	0	0	0	0	0	0	0	62.6958	0	0	0	0	0	0	0	0	0	0	0	0	0	0
1658	1084.42	27.6211	--	--	--	--	--	--	0	0	0	0	0	0	0	0	0	0	0	0	0	0	0	0	0	0	0	0	0	0	0	0	0	0	0	0	0	0	0	0	0	0	0	0	0	0	0	0	0
1659	1084.42	36.4399	--	--	--	--	--	--	0	0	0	0	0	0	0	0	0	0	0	0	0	0	0	0	0	0	0	0	0	0	0	0	0	0	0	0	0	0	0	0	0	0	0	0	0	0	0	0	0
1660	1084.43	29.1814	--	--	--	--	--	--	0	0	0	0	0	0	0	0	0	0	0	0	0	0	0	0	0	0	0	0	0	0	0	0	0	0	0	0	0	0	0	0	0	0	0	0	0	0	0	0	0
1661	1084.43	25.1822	DGpSGAEGpPGp	Collagen alpha-1(II) chain	COL2A1	P02458-1	962	973	746.392	465.164	609.269	0	724.957	826.11	1576.02	1221.55	691.278	0	659.163	353.228	1435.91	2142.09	970.246	2443.7	0	0	1944.92	522.401	370.307	365.648	2689.26	3441.61	3216.37	1887.31	2264.86	949.17	857.907	493.752	770.876	333.191	640.69	1376.69	449.141	504.81	1415.24	2286.22	0	1775.08	1358.63
1662	1084.46	26.362	--	--	--	--	--	--	31.1047	82.2968	50.7952	0	0	0	0	0	0	0	0	0	0	0	225.557	0	0	0	0	19.9448	0	0	0	0	0	340.435	0	37.6965	37.1351	0	73.5914	0	43.102	0	0	0	0	0	1849.72	0	340.869
1663	1084.46	35.1099	--	--	--	--	--	--	96.3334	109.298	62.4072	98.9199	70.7174	37.0412	28.8946	31.5577	0	69.2368	0	49.4575	29.4264	10.046	35.4637	0	36.2711	58.3351	26.9203	49.8641	0	17.4829	16.4069	20.7096	36.7478	0	0	43.7048	48.3925	0	25.4229	28.8168	49.3383	58.0992	0	27.2207	0	0	0	46.0819	0
1665	1084.51	23.0399	--	--	--	--	--	--	0	0	0	0	0	0	0	0	0	0	0	0	0	0	0	0	0	0	0	0	0	0	0	0	0	0	0	0	0	0	0	0	0	0	0	0	0	0	0	0	0
1666	1084.52	21.2025	SREPADAAIR	Mannosyl-oligosaccharide 1;2-alpha-mannosidase IA	MAN1A1	P33908	184	193	41.7236	0	0	0	56.7663	0	0	99.5064	0	81.7871	42.3843	0	75.3231	129.483	0	0	66.6098	0	0	0	0	0	143.45	0	0	0	0	49.9125	112.946	0	0	0	0	69.5692	0	137.76	0	0	0	0	53.2219
1667	1084.52	36.826	pGPPGPpGPPSP	Collagen alpha-6(IV) chain	COL4A6	F5H851	431	442	0	46.6126	0	0	0	124.031	0	0	203.905	0	0	102.091	0	0	0	0	0	0	0	0	114.644	60.4602	0	0	0	0	0	0	0	0	0	102.4	30.9701	0	0	0	0	0	0	0	0
1668	1084.53	20.371	--	--	--	--	--	--	0	0	0	0	0	0	0	0	0	0	0	0	0	0	0	0	0	0	0	0	0	0	0	0	0	0	0	0	0	0	0	0	0	0	0	0	0	0	0	0	0
1671	1085.42	20.922	--	--	--	--	--	--	0	0	0	0	0	242.609	0	0	0	0	0	0	0	0	185.276	0	0	36.9058	0	0	0	0	0	0	0	0	0	0	0	0	0	0	0	0	0	0	0	0	0	137.4	0
1672	1085.47	26.4067	--	--	--	--	--	--	0	0	0	0	0	0	0	11.0549	0	0	0	0	0	0	0	0	0	0	0	0	0	0	0	0	0	0	0	0	0	0	0	0	0	0	0	0	0	0	0	6.73522	0
1673	1085.47	21.9906	--	--	--	--	--	--	338.74	200.487	214.023	251.082	403.189	71.3658	0	534.757	0	572.779	0	242.202	458.641	432.105	497.415	869.667	346.976	384.7	409.621	299.468	116.34	230.79	466.143	394.893	294.536	322.784	831.678	426.447	381.961	226.295	413.872	262.797	311.007	531.196	229.218	522.238	443.335	903.383	373.236	725.478	300.926
1674									165.779	0	125.611	116.945	0	0	0	0	62.7107	78.9644	59.1945	80.8856	0	0	0	0	0	44.4879	0	0	0	0	172.933	0	164.11	231.985	0	0	0	57.3616	64.4502	0	128.857	35.5219	190.079	0	148.088	0	31.2133	0	100.975
1679	1086.48	21.175	--	--	--	--	--	--	72.4199	0	0	0	0	0	0	0	0	0	0	0	0	0	0	0	0	0	0	0	0	0	0	0	0	0	118.075	0	0	0	0	0	0	0	0	0	0	0	0	0	0
1680	1086.51	36.5481	pGPPGpPGppGP	Collagen alpha-1(I) chain	COL1A1	P02452	141	152	0	0	0	0	0	0	0	0	0	0	147.873	0	0	0	0	0	0	0	0	0	0	0	0	0	0	0	0	0	0	0	0	54.4888	0	0	0	0	0	0	0	0	0
1681	1086.53	19.9811	--	--	--	--	--	--	0	0	0	0	0	0	0	0	0	0	0	0	0	0	0	0	0	0	0	0	0	0	0	0	0	0	0	0	0	0	0	0	0	0	0	0	0	0	0	0	0
1683	1086.58	21.0888	AKVQWKVDN	Ig kappa chain C region	IGKC	P01834	36	44	0	0	0	0	0	0	0	0	0	0	0	0	0	0	0	0	0	0	89.5222	0	0	0	0	0	0	0	0	0	0	0	0	0	0	0	0	0	0	0	0	0	0
1690	1088.43	26.8007	--	--	--	--	--	--	28.4257	0	21.3919	30.0774	40.5587	0	84.1662	0	58.9592	0	42.003	0	0	0	0	0	14.0402	57.4283	0	12.8928	0	51.5246	31.9613	78.6195	21.9471	116.315	0	0	0	0	37.1191	71.027	0	0	0	71.8528	0	0	0	0	0
1691	1088.43	27.8627	--	--	--	--	--	--	0	0	0	0	0	0	0	0	0	0	0	0	0	0	0	0	0	0	0	0	0	0	0	30.6302	0	0	0	0	0	0	0	0	0	0	0	0	0	0	0	0	0
1692	1088.51	25.6501	SSHVGGTLGQF	35 kDa inter-alpha-trypsin inhibitor heavy chain H4	ITIH4	B7ZKJ8	873	883	0	0	0	0	0	0	0	0	0	0	0	0	0	0	0	0	0	0	0	0	0	0	0	0	0	0	0	0	0	0	0	0	0	0	0	0	0	0	0	0	0
1693	1088.52	21.7363	--	--	--	--	--	--	0	0	0	0	0	0	0	0	0	0	0	0	0	0	0	53.9448	0	0	0	0	0	0	55.7134	0	0	0	121.448	0	0	0	0	0	0	0	0	0	0	0	0	0	0
1694	1088.52	20.5449	--	--	--	--	--	--	0	0	0	0	0	0	0	0	0	0	0	0	0	0	0	0	0	0	0	0	0	0	0	0	0	0	0	0	0	0	0	0	0	0	0	0	0	0	0	0	0
1695	1088.57	20.9592	--	--	--	--	--	--	0	0	0	0	0	0	0	0	0	0	0	0	0	0	0	0	0	0	0	0	0	0	0	0	0	0	0	0	0	0	0	0	0	0	0	0	0	0	0	0	0
1700	1089.51	25.347	--	--	--	--	--	--	0	0	0	58.3009	0	0	82.0268	18.0385	0	0	0	0	0	25.175	0	0	0	0	0	19.5496	0	0	0	0	49.4248	0	0	0	0	0	0	0	0	0	0	0	0	0	28.9629	0	0
1701	1089.58	21.6499	--	--	--	--	--	--	176.914	0	0	0	0	0	0	0	0	0	0	0	0	0	0	0	0	0	0	0	0	0	0	0	0	0	0	0	0	0	0	0	0	0	0	0	0	0	0	0	0
1703	1090.42	24.699	--	--	--	--	--	--	0	0	0	0	0	0	0	0	0	0	0	0	44.2277	0	0	0	0	0	0	0	0	0	0	0	0	0	0	0	0	0	0	0	0	0	0	0	0	0	0	0	0
1704	1090.47	20.8708	--	--	--	--	--	--	0	0	0	0	0	0	0	0	0	0	0	0	0	0	0	0	18.7864	20.4622	0	0	0	0	0	0	0	0	0	0	0	0	0	0	0	0	0	0	64.7151	0	34.1539	0	0
1705	1090.48	25.4099	--	--	--	--	--	--	0	0	51.4351	0	0	61.4417	0	0	0	0	90.7484	0	0	0	32.2622	0	17.3056	83.5315	0	0	0	547.52	0	0	0	0	0	62.6286	0	0	0	0	38.7002	0	0	0	0	0	0	150.304	64.6239
1706	1090.52	26.3965	FPSSAGSVSPR	Keratin; type I cytoskeletal 13	KRT13	P13646	419	429	0	0	0	0	0	0	0	0	0	0	0	0	0	0	0	0	0	0	0	0	27.0554	0	0	0	0	0	0	0	0	0	0	0	0	0	0	0	0	0	0	0	0
1707	1090.53	22.0943	--	--	--	--	--	--	0	31.9237	0	0	0	0	0	0	0	0	0	0	0	0	0	0	0	0	0	0	0	0	0	0	0	0	0	0	0	0	24.7799	0	0	0	0	0	0	0	0	0	0
1708	1091.45	25.3644	--	--	--	--	--	--	0	0	0	0	0	0	0	0	123.642	0	0	0	0	0	0	0	0	0	0	0	0	0	0	0	0	0	0	0	0	0	0	0	0	0	0	0	0	0	0	0	136.415
1709	1091.48	20.6086	--	--	--	--	--	--	49.6619	52.0219	55.0863	33.7732	14.8347	199.866	110.711	163.622	187.763	128.245	85.2233	51.8736	71.7239	0	34.9997	0	87.8414	158.676	183.628	10.0386	0	0	64.2966	40.4921	70.9227	57.6986	0	0	35.5054	90.2339	72.5866	27.2771	27.9016	106.006	68.9069	39.9792	119.644	0	97.5054	98.8283	225.873
1710	1091.51	28.7192	--	--	--	--	--	--	0	0	0	0	0	0	0	0	0	0	0	0	0	0	0	0	0	0	0	0	0	0	0	0	0	0	0	0	0	0	0	0	0	4.20318	0	0	0	0	0	0	0
1711	1091.52	27.1283	--	--	--	--	--	--	0	0	0	0	0	0	0	0	0	0	0	0	0	0	0	0	0	0	0	0	0	0	0	0	0	0	0	0	0	0	0	0	0	0	0	0	0	0	0	0	0
1715	1091.58	21.2533	--	--	--	--	--	--	0	0	0	0	0	0	0	0	0	0	0	0	0	0	0	0	0	0	0	0	0	0	0	0	0	0	0	0	0	0	0	0	0	0	0	0	0	0	0	0	0
1718	1092.36	35.2619	--	--	--	--	--	--	0	0	0	0	0	0	0	0	21.2364	0	0	5.09873	0	0	0	0	0	0	0	15.7145	0	0	0	0	0	0	0	0	0	0	0	0	0	0	0	0	0	0	0	0	0
1721	1092.46	36.3732	GPpGPpGpAGEp	Collagen alpha-1(IX) chain	COL9A1	P20849	299	310	0	0	0	0	0	0	0	0	0	0	0	0	0	0	0	0	0	0	0	0	0	0	0	0	0	0	0	0	0	0	0	0	0	0	0	0	0	0	0	0	0
1722	1092.48	19.4728	--	--	--	--	--	--	0	0	0	0	0	0	0	0	0	0	0	0	0	0	0	0	0	0	0	0	0	0	0	0	0	0	0	0	0	0	0	0	0	0	0	0	0	0	0	0	0
1724	1092.5	25.4215	--	--	--	--	--	--	0	0	0	0	0	0	0	0	0	0	12.6972	0	0	0	0	0	0	0	0	0	0	0	0	0	0	0	0	9.29939	0	0	0	0	0	0	0	0	0	0	0	0	0
1725	1092.51	20.7349	--	--	--	--	--	--	0	0	0	14.8868	0	0	36.2726	10.039	0	0	0	0	0	0	0	0	12.279	0	0	0	0	0	0	0	23.611	0	0	0	0	0	0	0	0	0	0	0	35.9761	0	26.5153	0	0
1727	1092.52	21.4405	DLRDKVNSF	Apolipoprotein A-IV	APOA4	P06727	346	354	0	26.5301	0	0	0	35.9011	0	0	29.9334	0	22.5018	44.865	0	0	0	0	0	0	0	18.4291	0	26.0092	0	52.0237	0	46.4352	0	20.097	0	116.953	0	0	23.0724	0	0	34.3054	50.8782	0	0	0	0
1731	1093.53	19.9813	--	--	--	--	--	--	0	0	0	0	57.8731	39.7751	0	110.295	0	165.152	0	39.2691	86.805	113.762	51.2137	0	14.1207	0	0	27.8779	0	0	0	0	0	0	27.0091	66.5825	25.5831	0	37.7101	0	0	31.634	0	106.57	0	0	0	0	0
1733	1094.25	35.3684	--	--	--	--	--	--	0	0	0	0	0	0	0	0	0	0	0	0	0	0	0	0	0	0	0	0	0	0	0	0	0	0	0	0	0	0	0	0	0	0	0	0	0	0	0	0	0
1734	1094.32	36.3368	--	--	--	--	--	--	0	0	0	0	0	0	0	0	0	0	0	0	0	0	0	0	0	0	0	0	0	0	0	0	0	0	0	0	0	0	0	0	0	0	0	0	0	0	0	0	0
1735	1094.33	35.2235	--	--	--	--	--	--	0	0	0	0	0	0	0	0	0	0	0	0	0	0	0	0	0	0	0	0	0	0	0	0	0	0	0	0	0	0	0	0	0	0	0	0	0	0	0	0	0
1736	1094.45	36.3564	--	--	--	--	--	--	0	0	16.379	0	0	0	0	0	0	0	0	0	0	0	0	0	0	0	0	0	0	0	0	0	0	0	0	0	0	0	0	0	0	0	0	0	0	0	0	0	0
1737	1094.5	21.094	ERQHLQEVG	DNA damage-binding protein 1	DDB1	Q16531	988	996	0	47.5229	133.665	0	0	57.0297	91.7546	0	77.1495	0	131.967	54.6642	0	0	0	0	32.9902	81.9937	180.003	0	0	28.0449	186.387	273.302	0	104.6	0	0	44.8048	0	0	0	19.3082	0	0	51.4575	0	0	37.5821	0	0
1738	1094.52	25.2826	--	--	--	--	--	--	46.026	0	0	0	0	0	0	0	0	0	0	0	0	0	0	0	0	0	0	0	0	0	0	0	0	0	0	0	0	0	0	0	0	0	0	0	0	0	0	0	0
1739	1094.59	19.3976	RELQHQER	Plasmalemma vesicle-associated protein	PLVAP	Q9BX97	204	211	0	0	0	0	0	0	0	0	0	0	0	0	0	0	0	0	0	0	0	0	0	0	0	0	0	0	0	0	0	0	0	0	0	0	0	0	0	0	0	0	0
1742	1095.29	35.2164	--	--	--	--	--	--	0	0	0	0	0	0	0	0	0	0	0	0	0	0	0	0	0	0	0	0	0	0	590.036	0	0	0	0	0	0	0	0	0	0	0	0	0	0	0	0	0	0
1743	1095.3	37.3516	--	--	--	--	--	--	0	0	0	0	0	0	0	0	0	0	0	0	0	0	0	0	0	0	0	0	0	0	0	0	0	0	0	0	0	0	0	0	0	0	0	0	0	0	0	0	0
1744	1095.31	36.1434	--	--	--	--	--	--	0	0	0	0	0	0	0	0	0	13.7158	0	0	38.2851	0	0	0	0	0	0	0	0	0	0	0	0	0	0	0	0	0	0	0	0	0	25.8138	0	0	0	0	0	0
1745	1095.51	24.0031	--	--	--	--	--	--	0	0	0	15.5361	23.8056	0	0	66.2879	0	28.6588	0	0	0	0	0	0	49.2419	0	0	0	0	0	0	0	0	0	0	50.1791	0	0	0	0	0	0	0	37.7007	0	0	0	0	0
1746	1096.22	23.933	--	--	--	--	--	--	0	0	0	0	0	0	0	0	0	0	0	0	0	0	0	0	0	0	0	0	0	0	17.2739	0	0	22.1724	0	0	0	0	0	0	0	0	0	0	0	0	0	0	48.7297
1747	1096.33	35.8054	--	--	--	--	--	--	89.2343	0	0	0	59.9026	0	0	188.723	0	157.449	0	0	0	0	63.6178	0	0	0	0	0	0	0	0	0	0	0	0	0	0	0	0	0	0	15.7127	0	59.947	0	0	17.8792	125.05	0
1748	1096.33	36.6076	--	--	--	--	--	--	0	0	24.6236	0	0	0	0	0	0	0	0	0	0	0	0	0	0	0	0	0	0	0	0	0	0	0	0	0	0	0	0	0	0	0	0	0	0	0	0	0	0
1754									0	0	0	0	0	0	0	0	0	0	0	0	0	0	0	0	0	0	0	0	0	0	0	0	0	0	0	0	0	0	0	0	0	0	0	0	0	0	0	0	0
1756									0	0	0	0	0	0	0	0	0	16.3014	0	0	0	0	0	0	0	0	0	6928.24	0	0	0	0	0	0	0	0	0	0	0	0	0	0	0	0	9853.19	0	7877	0	0
1758	1096.48	26.1703	ApGDRGEpGPp	Collagen alpha-1(I) chain	COL1A1	P02452	798	808	5245.27	4785.54	4587.61	4587.36	3361.87	10184.7	9872.19	4075.9	10811	4725.46	11180.9	11541.2	3715.32	5040.45	3446.19	8307.75	5611.07	5582.66	5594.16	0	0	9495.88	5112.92	5925.42	5125.15	7471.12	4038.64	6149.67	6180.51	0	5396.32	12719.6	7257.44	5413.15	9279.14	5262.69	0	5224.74	0	4649.68	10026.6
1759	1096.5	22.2278	--	--	--	--	--	--	0	0	0	0	0	0	0	0	0	22.0675	0	0	0	0	0	0	0	0	0	0	0	0	0	0	0	0	0	0	0	0	0	0	0	0	0	26.0267	0	0	0	0	0
1760	1096.51	20.5238	--	--	--	--	--	--	0	0	0	0	0	0	0	0	0	0	0	0	0	0	0	0	0	0	0	0	0	0	0	0	0	0	0	0	0	0	0	0	0	0	0	0	0	0	0	0	0
1762	1096.55	21.7291	--	--	--	--	--	--	0	0	0	0	0	0	0	0	0	0	0	0	0	0	0	0	0	0	0	0	0	0	0	0	0	0	0	0	0	0	0	0	0	0	0	0	0	0	0	0	0
1763	1096.56	21.1136	WSTVKDKFS	Apolipoprotein C-III	APOC3	B0YIW2	92	100	0	0	0	0	0	0	0	0	0	0	0	0	0	0	0	0	0	0	0	0	0	0	0	0	0	0	0	0	0	0	0	0	0	0	0	0	0	0	0	0	0
1766	1097.48	19.463	--	--	--	--	--	--	0	0	0	0	0	0	0	0	0	0	0	0	0	0	0	0	0	0	0	0	0	0	0	0	0	0	0	0	0	0	0	0	0	0	0	0	0	0	0	0	0
1767	1097.5	21.0772	--	--	--	--	--	--	0	0	0	0	0	0	0	0	0	0	0	0	0	0	0	0	0	0	0	0	0	0	0	0	0	0	0	0	0	0	0	0	0	0	0	28.7152	0	0	0	0	0
1768	1097.5	25.4028	--	--	--	--	--	--	0	0	0	0	105.39	0	0	0	0	138.609	0	0	0	0	0	0	0	0	0	0	0	0	0	0	0	0	0	0	0	0	0	0	0	0	0	0	0	0	0	0	0
1770	1097.56	21.1043	--	--	--	--	--	--	0	0	0	0	0	0	0	0	0	0	0	0	0	0	0	0	0	34.6128	127.812	0	0	0	0	0	0	0	0	0	0	0	0	0	0	0	0	0	0	0	0	0	0
1773	1097.98	20.1369	--	--	--	--	--	--	0	0	0	0	15.689	0	0	0	0	0	0	0	0	0	0	0	0	0	0	0	0	0	0	0	0	26.6326	0	0	0	0	0	0	0	0	24.8434	0	0	0	0	0	0
1774	1098.33	38.1191	--	--	--	--	--	--	0	0	0	0	0	0	0	0	0	0	0	0	0	0	0	0	0	0	0	0	0	0	0	0	0	0	0	0	0	0	0	0	0	0	0	0	0	0	0	0	0
1776	1098.49	29.1583	--	--	--	--	--	--	0	0	0	0	0	0	0	0	0	0	0	0	0	0	0	0	0	0	0	0	0	0	0	0	0	0	0	0	0	0	0	0	0	0	0	0	0	0	0	0	0
1777	1098.5	25.1757	--	--	--	--	--	--	0	0	68.7534	53.8656	0	0	0	33.0077	0	0	0	0	36.6616	0	0	0	49.8104	39.8038	43.9854	0	47.2395	0	95.1072	0	84.3398	23.5669	28.0978	50.1258	49.4091	20.8139	60.712	0	0	45.2903	0	0	0	0	0	108.171	0
1778	1098.51	21.7419	--	--	--	--	--	--	44.1088	0	0	0	81.1088	45.396	147.678	133.453	365.732	429.856	20.084	0	662.183	14.9917	353.886	0	567.408	90.5982	0	0	0	356.485	101.664	78.1761	91.5277	727.672	0	137.673	244.188	393.823	71.5843	187.009	0	90.766	0	119	339.797	0	147.798	355.717	151.294
1780	1098.53	20.983	--	--	--	--	--	--	39.7741	0	0	32.3468	24.3291	42.6878	0	0	0	29.7171	0	0	47.3411	0	53.8248	0	69.6974	44.169	26.3289	18.5921	0	0	38.7805	0	30.8619	0	0	0	62.0654	38.6583	19.8989	0	40.4978	46.8412	0	65.4076	0	0	52.452	0	0
1782	1099.49	29.6767	--	--	--	--	--	--	133.111	140.167	0	0	0	0	97.4083	0	123.67	0	0	5.34056	0	11.0295	0	0	0	0	0	0	0	0	0	0	0	0	0	0	0	20.3371	0	108.26	0	0	0	0	86.5893	0	0	0	0
1783	1099.49	28.7598	--	--	--	--	--	--	0	0	0	0	0	0	28.9523	0	0	27.5294	0	0	0	0	0	0	0	0	0	0	0	0	0	0	0	0	0	0	0	0	0	0	0	0	0	0	0	0	27.0626	0	0
1784	1099.49	28.0648	DGGGSPKGDVDP	Sodium/potassium-transporting ATPase subunit gamma	FXYD2	P54710	7	18	873.235	1683.2	1720.54	1515.84	958.501	2237.19	1232.28	808.35	1878.78	678.34	2056.88	806.521	923.115	423.541	800.846	1300.59	668.325	1476.57	1636.75	508.119	739.951	1166.51	2347.87	2086.61	2485.99	3858.57	575.489	847.537	1268.79	311.919	948.099	405.687	368.556	491.846	633.122	836.697	971.677	666.958	503.358	654.722	800.306
1785	1099.5	21.9714	--	--	--	--	--	--	89.4473	0	0	0	83.9266	37.4089	0	165.414	18.6585	131.372	18.517	0	114.605	109.757	117.955	0	0	0	0	0	0	0	21.4222	40.4725	0	0	249.548	0	0	0	171.865	60.2107	0	0	0	94.2873	132.668	817.756	0	0	0
1787	1099.51	21.4435	--	--	--	--	--	--	399.046	674.879	1157.16	1244.67	459.058	429.966	380.986	506.5	0	0	458.624	515.723	0	340.871	0	853.866	0	971.98	975.118	480.459	0	0	878.486	891.296	674.147	0	0	461.822	755.029	0	464.649	0	0	484.651	252.998	463.847	0	0	212.816	520.456	446.891
1791	1100.4	24.6314	--	--	--	--	--	--	0	0	9.35055	0	18.9742	0	15.5479	27.9482	90.7448	27.9568	0	0	26.9579	0	0	0	34.6787	17.7331	0	7.45232	0	0	33.2939	0	45.3851	0	0	53.9527	67.433	0	33.5762	14.1013	0	13.8557	24.2017	93.4248	0	0	0	0	0
1793	1100.46	35.1114	--	--	--	--	--	--	0	0	0	6.30265	0	0	0	0	0	0	0	0	0	0	0	0	0	0	0	0	0	0	0	0	0	0	0	0	0	0	0	0	0	0	0	0	0	0	0	0	0
1795	1100.47	22.2383	--	--	--	--	--	--	0	0	0	0	35.2782	0	0	0	0	0	0	0	0	0	0	0	0	0	0	0	0	0	0	0	0	0	0	0	0	0	0	0	0	0	0	23.0838	0	0	0	0	0
1796	1100.51	36.9048	PGpPGppGPPSP	Collagen alpha-6(IV) chain	COL4A6	F5H851	431	442	62.3304	163.89	0	76.6993	90.9669	835.63	380.043	0	449.907	117.92	1260.5	117.965	50.7513	0	0	0	21.6742	79.768	0	63.4568	129.516	213.576	0	0	52.1747	194.509	0	211.004	299.046	366.407	510.226	557.476	335.762	96.4378	396.756	130.34	62.056	0	65.0053	0	0
1803	1101.48	22.2867	--	--	--	--	--	--	72.2973	0	0	0	0	33.0699	87.1622	157.267	27.5541	154.736	0	0	124.015	151.752	142.278	200.408	94.5954	0	92.9774	63.9039	0	42.5828	87.5213	76.1274	0	83.3841	199.768	94.981	62.9942	49.8443	14.3684	40.1672	0	115.505	16.2722	108.1	135.592	0	97.2654	152.456	0
1804	1101.48	26.7228	--	--	--	--	--	--	0	0	0	0	0	0	0	0	0	0	0	0	0	0	0	0	0	0	0	0	0	0	0	0	0	0	0	0	0	0	0	0	0	0	0	0	0	0	0	0	0
1805	1101.52	25.6799	FRFAGNYDL	Uromodulin	UMOD	P07911	553	561	0	0	0	0	0	0	0	0	0	0	0	0	0	0	0	0	0	0	0	0	0	0	0	0	0	0	0	0	0	0	0	0	0	0	0	0	0	0	0	0	0
1806	1101.53	27.67	--	--	--	--	--	--	71.2548	0	0	0	0	0	0	0	0	0	0	0	0	0	0	0	0	0	0	0	0	0	46.7691	0	0	0	0	0	0	0	0	0	0	0	0	0	0	0	0	0	0
1809	1102.37	37.613	--	--	--	--	--	--	0	0	0	0	0	0	0	0	0	0	0	0	0	0	0	0	0	0	0	0	0	0	0	0	0	0	0	0	0	0	0	0	0	0	0	0	0	0	0	0	0
1810	1102.48	27.3969	--	--	--	--	--	--	0	0	0	0	0	71.6505	0	0	0	0	0	0	0	0	0	0	0	0	0	0	0	0	0	0	0	0	0	0	0	0	0	0	0	0	0	0	0	0	0	0	0
1811	1102.49	26.0052	--	--	--	--	--	--	0	0	0	0	0	0	0	0	0	0	0	0	0	0	0	0	0	0	0	0	0	35.6345	0	0	0	0	0	0	0	0	0	37.0919	0	0	0	21.1095	0	0	0	0	50.6132
1812	1102.49	26.6942	--	--	--	--	--	--	0	0	34.6973	19.6689	0	0	0	0	0	0	0	0	0	0	11.2972	0	0	0	0	0	0	0	0	0	7.69736	0	0	0	0	0	0	0	0	0	0	0	0	0	0	0	0
1813	1102.55	21.5949	MSKVTNPKQA	Alpha-1-antichymotrypsin	SERPINA3	P01011	414	423	0	0	0	0	0	0	0	0	0	0	0	0	0	27.3668	0	0	0	0	0	0	0	0	0	0	0	0	32.2318	0	0	0	0	0	0	0	0	0	0	0	0	0	0
1814	1102.56	20.8929	--	--	--	--	--	--	0	0	0	0	0	0	0	0	0	0	0	0	0	0	0	0	0	0	18.9807	0	0	0	0	0	0	0	0	0	0	0	0	0	0	0	0	0	0	0	0	0	0
1816	1103.29	36.0372	--	--	--	--	--	--	0	0	0	0	0	20.6436	20.7191	0	0	15.0649	0	0	0	0	0	0	0	0	0	0	0	0	0	0	10.5452	0	0	0	0	0	0	0	0	0	0	0	0	0	0	0	0
1817	1103.47	27.2152	--	--	--	--	--	--	0	0	0	0	0	0	0	0	0	0	0	0	0	0	0	0	0	0	0	0	0	0	0	0	0	0	0	0	0	0	0	0	0	0	0	0	0	0	0	0	0
1818	1103.48	26.097	--	--	--	--	--	--	0	0	0	0	0	0	0	0	0	0	0	0	0	0	0	0	0	0	0	0	0	0	0	0	0	0	0	0	0	0	0	13.3268	0	0	0	0	0	0	0	0	0
1822	1104.22	40.3469	--	--	--	--	--	--	0	0	0	0	0	0	0	0	0	0	0	0	0	0	0	0	0	0	0	0	0	0	0	0	0	0	0	0	0	0	0	0	0	0	0	0	0	0	0	0	0
1824	1104.46	27.634	--	--	--	--	--	--	39.808	0	58.8322	34.2129	10.4573	0	0	0	0	0	35.4937	12.7822	0	17.5791	15.1667	0	0	23.0517	0	22.3254	0	8.90708	131.83	19.5503	115.532	0	0	0	0	0	0	0	40.9948	0	0	0	0	0	38.2345	0	0
1825	1104.47	25.8233	--	--	--	--	--	--	22.7225	122.497	0	0	0	0	0	0	0	0	0	0	0	55.8912	0	0	30.4659	35.2093	63.4853	0	0	11.3497	46.9726	114.781	0	0	0	0	0	0	0	0	0	0	0	0	0	0	0	16.1976	100.936
1826	1104.5	37.1294	GDPGppGPpGPp	Collagen alpha-1(XV) chain	COL15A1	P39059	1093	1104	0	0	0	0	0	0	0	0	0	0	0	0	0	0	0	0	0	0	0	0	0	0	0	0	31.2091	0	0	0	0	0	0	0	0	0	0	0	0	0	0	0	0
1827	1104.5	35.6423	--	--	--	--	--	--	0	0	0	0	0	0	0	0	0	0	0	0	0	0	0	0	0	0	0	0	0	0	0	0	0	0	0	0	0	0	0	22.6208	0	0	0	0	0	0	0	0	0
1828	1104.51	26.6506	--	--	--	--	--	--	0	0	9.11608	13.658	0	126.059	0	0	0	0	36.5678	0	25.3785	0	0	0	33.0629	50.4392	0	0	0	0	0	0	0	62.585	0	216.5	0	0	0	95.4599	0	0	0	0	0	0	0	0	0
1829	1104.52	21.1636	--	--	--	--	--	--	0	0	0	0	0	27.821	0	12.7727	20.2665	0	61.1761	0	0	0	0	0	20.5191	9.34755	31.7735	0	0	0	13.4766	0	29.7731	0	0	0	0	0	0	0	0	0	0	0	23.3343	0	0	0	0
1830	1104.53	25.6351	--	--	--	--	--	--	0	0	0	0	0	0	0	0	0	0	0	0	0	0	0	0	0	0	0	0	0	0	0	0	0	160.81	0	0	0	0	0	0	0	0	0	0	0	0	0	0	0
1832	1105.28	36.3639	--	--	--	--	--	--	0	0	0	0	0	0	0	0	0	0	0	0	0	0	0	0	0	0	0	0	0	0	0	0	0	0	0	0	0	0	0	0	0	0	0	0	0	0	0	0	0
1833	1105.47	25.4554	--	--	--	--	--	--	0	0	0	0	0	0	0	0	0	0	0	0	0	0	0	0	0	0	0	0	0	35.8777	0	0	0	0	0	0	0	0	0	0	0	0	0	0	0	0	0	0	0
1834	1105.5	21.187	--	--	--	--	--	--	0	0	0	0	0	0	0	0	0	0	0	0	0	0	0	0	0	0	0	0	0	0	0	0	0	0	0	0	26.3746	0	0	0	0	0	0	0	0	0	0	0	0
1835	1105.5	26.5952	TGLSMDGGGSPK	Sodium/potassium-transporting ATPase subunit gamma	FXYD2	P54710	2	13	0	0	0	0	14.0305	0	0	46.7394	133.051	0	0	0	0	0	35.7249	0	34.8513	21.3052	0	0	0	0	0	0	53.5933	46.4578	0	0	0	0	0	0	0	18.1945	35.2806	0	0	0	16.1151	0	33.6735
1838	1106.18	35.7275	--	--	--	--	--	--	0	0	0	0	0	0	0	0	0	0	0	0	0	0	0	0	0	0	0	0	0	0	0	0	0	0	0	0	0	0	0	0	0	0	0	0	0	0	0	0	0
1839	1106.35	36.2815	--	--	--	--	--	--	0	0	0	0	0	0	0	0	0	0	0	0	0	0	0	0	0	0	0	0	0	0	0	0	0	0	0	0	0	0	0	0	0	0	0	0	0	0	0	0	0
1841	1106.4	24.8017	--	--	--	--	--	--	0	0	0	0	0	0	0	0	0	0	0	0	0	0	0	0	0	0	0	0	0	0	0	0	0	0	0	0	0	0	0	0	0	0	0	0	0	0	0	0	0
1842	1106.45	25.5007	--	--	--	--	--	--	0	0	0	0	9.76654	0	0	0	0	0	0	0	0	0	0	0	0	0	0	0	0	0	0	0	0	0	0	0	0	0	0	0	0	0	0	0	0	0	0	0	0
1844	1106.47	26.2487	--	--	--	--	--	--	0	0	28.5065	0	0	0	0	0	0	0	0	0	0	0	0	0	0	0	0	0	0	0	0	0	0	0	0	0	0	0	0	0	0	32.3422	0	24.4287	0	0	0	0	0
1845	1106.48	36.9227	PGVMGpPGppGP	Collagen alpha-1(XV) chain	COL15A1	P39059	714	725	0	0	0	0	0	0	0	0	0	0	0	0	0	0	0	0	0	0	0	0	0	94.3108	0	0	0	0	0	0	0	0	0	0	0	0	0	0	0	0	0	0	0
1846	1106.48	29.0381	--	--	--	--	--	--	0	0	0	0	0	0	0	0	0	0	0	0	0	0	0	0	0	0	0	0	0	0	0	0	0	0	0	0	0	0	0	0	0	0	0	0	0	0	0	0	0
1847	1106.48	20.9027	--	--	--	--	--	--	0	0	0	0	0	0	0	0	0	0	29.9453	11.2908	0	0	0	0	0	0	0	0	0	0	0	0	0	0	0	0	46.6524	37.8807	28.2917	0	0	0	0	0	0	0	0	0	0
1848	1106.49	21.8226	--	--	--	--	--	--	0	0	0	0	8.11173	0	0	0	0	0	0	0	0	0	0	0	0	0	0	0	0	0	0	0	0	0	0	0	0	0	0	0	0	0	0	0	0	0	0	0	0
1849	1106.5	26.7586	--	--	--	--	--	--	0	0	0	0	7.48569	0	0	0	0	0	0	0	0	0	0	0	0	0	0	0	35.3389	0	0	0	0	0	70.3266	0	10.5354	0	0	0	0	8.11657	21.78	0	0	66.8371	0	146.002	0
1850	1106.5	22.3162	--	--	--	--	--	--	0	0	16.8155	0	25.1504	0	0	0	0	0	0	13.0837	0	0	0	0	20.8773	23.5258	0	0	0	0	0	0	0	0	0	0	0	0	0	0	0	0	0	0	0	0	0	0	0
1851	1106.53	25.7168	--	--	--	--	--	--	0	0	0	0	0	0	0	0	0	0	0	0	0	0	0	0	0	0	0	0	0	0	0	0	0	0	0	0	0	0	0	0	0	0	0	0	0	0	0	0	0
1853	1107.43	25.2312	--	--	--	--	--	--	0	0	0	0	43.7865	0	0	0	0	0	0	0	0	0	0	0	0	0	0	0	0	0	0	0	0	0	0	0	0	0	0	0	0	0	0	0	0	0	0	29.4518	0
1854	1107.43	26.2785	--	--	--	--	--	--	0	0	0	0	0	0	0	0	0	0	0	0	0	0	0	0	0	0	0	0	0	0	43.8158	0	33.9443	0	0	0	0	0	0	0	0	0	0	0	0	0	0	0	0
1855	1107.47	20.2936	--	--	--	--	--	--	0	0	0	0	0	0	0	0	0	0	0	0	0	0	0	0	0	0	0	0	0	0	0	0	0	0	0	0	0	18.9715	0	0	0	0	0	0	0	0	0	0	0
1856	1107.5	36.8195	pGLQGpSGPpGP	Collagen alpha-1(XXIV) chain	COL24A1	Q17RW2-2	758	769	0	0	0	0	0	0	0	0	0	0	0	0	0	0	0	0	0	0	0	0	0	0	0	0	0	0	0	0	0	0	0	0	0	0	0	0	0	0	0	0	0
1857	1107.51	27.2567	--	--	--	--	--	--	0	0	15.4369	0	0	0	0	0	0	0	0	23.2789	0	0	0	0	0	0	0	30.5967	0	0	0	0	90.8801	0	0	0	0	0	0	0	0	0	0	0	0	0	0	0	0
1858	1107.51	26.7854	--	--	--	--	--	--	43.531	0	0	54.6508	34.7168	0	44.0232	0	0	58.4643	32.3532	0	19.4784	0	42.2652	0	51.7299	89.1948	0	21.5696	0	0	0	0	0	27.4597	0	0	0	9.02244	0	0	30.4504	17.2961	0	0	0	0	31.2808	0	0
1859	1107.52	28.8635	--	--	--	--	--	--	0	0	0	9.94738	49.0865	42.2758	20.924	37.2083	0	50.3886	21.7275	23.7277	70.9726	48.6293	59.5491	0	56.5982	25.0688	12.3112	0	0	0	0	0	0	0	8.46211	40.2829	42.3907	27.2163	35.4817	0	0	56.8507	29.1622	46.0219	0	0	38.3331	40.8078	0
1860	1107.52	22.428	--	--	--	--	--	--	0	0	0	0	0	0	0	0	0	0	0	0	0	0	0	0	0	0	0	0	0	0	0	0	0	0	0	0	0	0	0	0	0	0	0	0	0	0	0	0	0
1861	1107.52	21.8796	--	--	--	--	--	--	0	0	0	0	0	0	0	15.765	0	13.9355	0	0	0	0	0	0	0	0	0	0	0	0	0	0	0	0	0	0	0	0	0	0	0	0	0	0	0	0	0	0	0
1865	1108.44	36.5656	--	--	--	--	--	--	0	0	0	0	0	108.802	0	0	115.596	0	0	0	0	0	0	0	0	0	11.1359	0	0	0	0	0	0	0	0	0	0	0	0	0	12.0793	0	0	0	0	0	0	0	0
1866	1108.46	25.3259	--	--	--	--	--	--	0	0	0	0	0	0	0	0	0	0	0	0	0	0	0	0	0	0	0	0	0	0	0	0	0	0	0	0	0	0	33.243	0	0	0	0	0	0	0	0	0	0
1867	1108.48	21.4308	--	--	--	--	--	--	0	0	0	0	0	0	0	0	0	0	0	0	0	0	0	0	0	0	0	0	0	0	0	0	0	0	0	0	0	0	0	0	0	0	0	0	0	0	0	0	0
1868	1108.54	20.1381	--	--	--	--	--	--	80.4712	30.0851	46.1878	60.5662	22.6975	0	0	96.6681	0	65.9345	0	0	0	31.5636	56.0947	0	25.0746	83.9694	150.001	0	0	0	33.761	45.0734	46.0689	0	69.3289	0	28.1784	0	111.122	0	0	37.9098	0	35.2265	0	48.9084	0	91.8498	0
1870	1108.56	20.8961	SQRFPKAEF	Serum albumin	ALB	P02768-2	244	252	0	0	0	0	0	0	0	0	0	0	0	0	0	0	0	0	0	0	0	0	0	0	26.2984	14.7299	0	0	0	0	0	0	0	0	0	0	0	0	0	0	0	0	0
1874	1109.5	37.326	GPPGPPGPPGPPS	Endostatin	COL18A1	H7BXV5	332	344	0	0	0	0	0	0	0	0	0	0	0	0	0	0	0	0	0	0	0	0	0	0	0	0	0	0	0	0	0	0	0	0	0	0	0	0	0	0	0	0	0
1875	1109.57	21.026	--	--	--	--	--	--	0	0	0	0	0	0	0	0	0	0	0	0	0	0	0	0	0	102.885	87.7284	0	0	0	0	0	0	0	0	0	0	0	0	0	0	0	0	0	0	0	0	0	0
1877	1109.68	21.1444	VLNLGPITRK	Uromodulin	UMOD	P07911	598	607	47.1557	0	0	0	0	0	0	58.0575	0	23.1607	0	0	0	0	53.8784	0	0	0	0	0	0	0	0	0	0	0	0	0	0	0	0	0	16.3604	0	0	0	0	0	0	38.8751	0
1878	1109.99	19.4985	--	--	--	--	--	--	0	0	39.3924	0	0	0	0	0	0	0	0	0	0	0	0	0	0	0	0	0	0	0	0	0	0	0	0	0	0	0	0	0	0	0	0	0	0	0	0	16.3117	0
1879	1110.28	35.5118	--	--	--	--	--	--	354.841	0	26.0601	0	140.886	158.444	0	18.0647	0	39.379	158.574	0	0	0	0	0	7.96623	0	35.9374	39.4333	0	6.18781	507.045	0	52.6252	0	0	0	24.3839	0	13.1944	185.6	183.759	0	0	10.829	0	0	32.9242	12.9914	0
1880	1110.29	37.0944	--	--	--	--	--	--	0	155.932	0	0	0	54.4746	356.074	0	0	0	0	0	0	0	0	0	0	50.915	0	0	0	18.0089	453.306	124.24	0	15.317	0	0	0	0	0	0	0	0	0	0	0	0	0	0	0
1881	1110.39	33.3341	--	--	--	--	--	--	229.641	0	45.9095	0	0	0	0	0	0	0	0	0	0	0	0	0	184.145	291.276	0	0	0	0	144.142	0	257.439	0	0	364.817	209.027	0	230.242	0	0	297.225	0	386.884	312.06	79.8358	306.297	323.046	0
1883	1110.5	27.093	--	--	--	--	--	--	0	0	0	0	0	0	0	0	0	0	0	0	0	0	0	0	0	0	0	0	0	0	0	0	0	0	0	0	0	0	0	0	0	0	0	0	0	0	0	18.8241	0
1884	1110.51	20.8429	--	--	--	--	--	--	0	0	0	0	0	35.6879	0	0	0	7.70459	0	0	0	0	0	0	34.2192	47.286	0	0	0	0	31.401	0	17.194	0	0	0	23.7312	0	34.663	0	0	12.1853	0	27.2793	27.3537	0	16.503	33.6896	0
1888	1111.27	35.3267	--	--	--	--	--	--	0	0	154.77	0	0	539.954	412.715	0	0	44.9039	731.975	130.533	0	0	0	0	0	0	0	146.318	324.446	0	0	0	204.918	0	0	0	315.066	0	0	0	0	0	263.931	0	0	226.981	264.993	0	0
1889	1111.27	37.8162	--	--	--	--	--	--	0	0	0	0	0	0	0	0	0	0	0	0	0	0	0	0	0	0	0	0	0	0	0	0	0	0	0	0	0	0	0	0	0	0	0	0	0	0	0	0	0
1890	1111.49	27.4147	--	--	--	--	--	--	0	0	0	9.70942	0	0	0	52.3053	0	0	0	0	26.3614	0	0	0	12.0454	56.5129	0	0	0	0	0	0	0	0	0	0	0	0	0	0	0	0	0	0	0	0	0	0	0
1897	1112.41	24.9071	--	--	--	--	--	--	0	0	0	0	0	0	0	0	0	0	0	0	0	0	0	0	0	0	0	0	0	0	0	0	0	0	0	0	0	0	0	0	0	0	0	0	0	0	0	0	0
1898	1112.48	28.4793	--	--	--	--	--	--	0	0	0	0	0	7.21455	0	0	0	0	0	0	0	0	39.4859	0	0	0	0	0	0	0	0	0	0	0	0	0	0	0	0	0	0	13.1741	0	6.58737	0	0	0	0	0
1899	1112.48	27.407	--	--	--	--	--	--	0	0	5.37727	0	0	0	0	0	0	0	0	0	0	0	0	0	0	0	72.8439	0	0	0	0	0	0	0	0	0	9.60658	0	0	0	0	0	0	0	0	0	0	11.4777	0
1900	1112.51	21.0386	--	--	--	--	--	--	93.6287	0	0	0	0	0	0	0	26.9193	0	0	0	0	0	0	0	0	0	0	0	0	0	0	0	0	0	0	0	0	31.1112	0	25.9698	33.7461	0	0	0	27.696	0	27.7319	15.0653	0
1901	1112.52	25.663	--	--	--	--	--	--	0	0	0	0	0	0	0	0	0	0	0	0	0	0	0	0	0	0	0	0	0	0	0	0	0	0	0	0	0	0	0	0	0	0	0	0	0	0	0	0	0
1902	1112.53	23.8829	--	--	--	--	--	--	0	0	23.5897	24.1714	21.7883	23.0528	89.0074	0	0	14.9724	102.088	0	0	0	0	0	0	0	0	48.6581	24.6023	65.6568	17.6751	0	0	0	0	45.471	110.907	119.439	54.299	0	65.5596	0	0	117.249	0	0	39.6834	0	0
1904	1112.61	20.9349	--	--	--	--	--	--	0	0	0	0	0	0	0	0	0	0	0	0	0	0	0	0	0	0	43.9282	0	0	0	0	0	0	0	0	0	0	0	0	0	0	0	0	0	0	0	0	0	0
1906	1113.44	25.2177	--	--	--	--	--	--	0	0	0	0	0	0	0	0	0	0	0	0	0	0	0	0	0	0	0	0	0	0	0	0	0	0	0	0	0	0	0	0	0	0	0	0	0	0	0	0	0
1907	1113.47	27.2396	--	--	--	--	--	--	195.159	0	0	0	386.848	0	281.837	257.164	0	371.839	0	172.064	367.937	0	225.068	0	245.486	241.831	0	187.444	0	136.324	0	0	309.768	269.678	0	38.3771	0	114.584	0	0	170.308	12.2618	167.223	325.619	240.532	0	0	452.142	0
1908	1113.48	25.9282	--	--	--	--	--	--	0	0	0	0	0	0	0	0	0	0	0	0	0	0	0	0	0	0	0	0	0	0	0	0	0	0	0	0	0	0	0	0	0	0	0	0	0	0	0	0	0
1909	1113.49	20.6721	--	--	--	--	--	--	0	0	0	0	0	0	0	0	0	0	0	0	0	0	0	0	0	0	0	0	0	0	0	0	0	0	0	0	0	0	42.4831	0	0	0	0	0	0	0	0	0	0
1910	1113.51	22.1581	--	--	--	--	--	--	0	0	0	0	0	0	0	0	0	0	0	0	0	0	0	0	0	0	0	0	0	0	0	0	0	0	0	0	0	0	0	0	0	0	0	0	0	0	0	0	0
1911	1113.56	21.0838	--	--	--	--	--	--	0	0	0	0	0	0	0	0	0	0	0	0	0	0	0	0	0	0	102.718	0	0	0	0	0	0	0	0	0	0	0	0	0	0	0	0	0	0	0	0	0	0
1916	1114.39	28.9171	--	--	--	--	--	--	0	0	0	0	0	0	0	0	0	0	0	0	0	0	0	0	0	0	0	0	0	0	0	0	0	0	0	0	0	0	0	0	0	0	0	0	0	0	0	0	0
1917	1114.41	28.0366	--	--	--	--	--	--	0	0	0	0	0	0	0	0	0	0	0	0	17.6789	0	0	0	0	0	51.5864	0	0	0	0	0	0	0	0	0	0	0	0	0	0	0	0	0	0	0	0	0	0
1918	1114.43	36.8707	GDAGEGAPGGGSSP	Proline and serine-rich protein 2	PRSR2	Q86WR7	300	313	0	0	0	0	0	0	0	0	21.2583	0	0	0	0	0	0	0	0	0	0	0	0	50.0446	0	0	0	0	0	0	0	0	0	13.73	0	0	0	0	0	0	0	0	0
1919	1114.48	24.0424	--	--	--	--	--	--	178.77	138.555	59.6048	145.151	112.294	298.864	326.14	118.471	854.016	133.491	376.325	177.493	84.1561	112.981	136.301	339.308	226.79	267.233	213.077	148.453	0	214.471	173.987	90.5622	215.639	113.16	100.225	224.447	129.067	70.1271	0	0	171.694	204.802	247.791	224.571	270.38	51.8927	287.857	339.424	345.939
1920									0	0	0	0	0	0	0	0	0	0	0	0	0	0	0	0	0	0	0	0	0	0	0	0	0	0	0	0	0	0	0	0	0	0	0	0	0	0	0	0	0
1921									0	0	0	0	11.3457	0	0	0	0	0	0	722.664	0	0	0	0	0	0	0	0	1187.19	783.77	0	0	0	0	0	0	0	0	0	0	0	0	0	0	1851.31	0	0	0	0
1922	1114.49	22.1905	--	--	--	--	--	--	0	0	0	0	18.6813	0	0	0	0	18.2788	89.5578	0	0	0	0	0	10.1635	0	0	22.7624	0	43.5901	0	0	0	0	0	0	80.4064	0	101.59	0	0	36.1675	0	30.0788	0	0	49.6296	0	0
1923	1114.49	25.7069	SpGERGETGPp	Collagen alpha-1(III) chain	COL3A1	P02461	796	806	4593.87	4952.65	5646.58	6097.94	3846.04	2033.31	6309.35	3667.83	4454.87	4406.73	6114.44	3439.36	4674.15	7201.67	3701.58	12907.4	4477.73	4330.77	5501.54	0	2250.77	2882.25	5983.86	7567.3	5400.6	7869.31	5822.19	5337.32	5155.73	0	4434.14	2455.74	2523.98	5069.55	3322.73	2916.3	5022.86	6940.86	0	5817.37	8056.75
1924									0	0	0	0	0	0	0	0	0	0	0	0	0	0	0	0	0	0	0	4290.76	59.1401	0	0	0	0	0	0	0	0	3311.53	0	0	0	0	0	0	0	0	6455.04	0	0
1926	1114.52	21.738	--	--	--	--	--	--	0	0	0	0	19.8638	0	0	0	0	0	0	0	0	0	0	0	0	0	0	0	0	0	0	0	0	0	0	0	0	0	0	0	0	0	0	0	41.6352	0	21.882	0	0
1927	1114.52	21.0013	--	--	--	--	--	--	0	0	36.1748	38.5096	0	104.52	72.9934	87.3587	53.8656	104.361	0	0	67.8237	0	12.7298	0	103.952	0	0	34.5897	0	22.6411	98.1665	62.9456	0	26.243	0	0	135.45	0	53.9515	46.3565	0	59.5226	0	71.1075	128.922	0	87.0443	41.9311	0
1928	1114.53	23.4647	--	--	--	--	--	--	0	0	0	0	0	0	0	0	0	0	0	0	0	0	0	0	0	0	0	0	0	0	0	0	0	0	0	0	0	0	0	0	0	0	0	0	0	0	0	0	0
1929	1114.54	22.5279	--	--	--	--	--	--	0	0	0	0	0	0	0	0	0	0	0	0	0	0	0	0	0	0	0	0	0	0	0	0	0	0	0	0	0	0	0	0	0	0	0	0	0	0	0	0	0
1933	1115.43	28.2033	DEAGSEADHEG	Fibrinogen alpha chain	FGA	P02671	605	615	0	0	0	0	25.8912	53.8852	0	108.106	0	84.3191	0	0	24.3104	52.076	0	0	26.5372	53.1011	68.2767	0	0	0	0	95.9449	0	0	0	31.3556	0	0	0	0	0	21.8841	0	28.1032	0	0	0	0	0
1934	1115.44	36.9798	--	--	--	--	--	--	0	0	105.925	0	29.5864	247.159	313.171	0	601.03	18.6258	110.063	7.5058	11.9777	0	0	0	107.361	195.785	298.119	90.0767	130.04	254.118	0	123.03	0	153.533	23.6175	500.71	831.685	240.177	943.33	305.141	0	411.173	161.636	463.466	12.3965	142.319	0	74.96	0
1935	1115.51	21.604	DGESGRpGRpG	Collagen alpha-1(III) chain	COL3A1	P02461	230	240	710.855	529.598	1063.91	1407.31	871.346	180.811	428.678	585.824	131.359	614.423	309.331	211.154	828.145	443.716	514.986	1365.09	758.642	1208.37	961.675	429.69	0	307.963	1681.31	1279.73	1405.1	1388.92	404.37	561.057	688.308	0	421.082	0	270.559	685.89	117.883	527.89	683.263	941.027	469.774	853.358	559.437
1936	1115.51	23.4922	--	--	--	--	--	--	0	0	0	0	0	0	0	0	0	18.7584	0	0	0	0	0	0	0	0	0	0	0	0	0	0	0	0	0	0	0	0	0	0	0	0	0	0	0	0	12.4885	32.7946	0
1937	1115.53	24.7174	--	--	--	--	--	--	0	0	0	0	0	14.4005	0	13.7594	0	8.36238	0	0	0	0	0	0	0	0	0	0	0	0	0	0	0	0	0	0	0	0	0	0	0	0	0	0	21.6263	0	0	0	0
1942	1116.37	37.5572	--	--	--	--	--	--	0	0	0	0	0	0	0	0	0	0	0	23.6298	0	0	0	0	0	62.8176	0	0	62.7186	12.6237	0	0	0	0	0	0	0	51.1759	0	0	0	0	0	0	98.856	0	0	18.6784	0
1943	1116.39	25.2436	--	--	--	--	--	--	0	0	0	0	0	0	0	0	0	0	0	0	0	0	0	0	0	0	0	0	0	0	0	0	0	0	0	0	0	0	0	0	0	0	0	0	0	0	0	0	0
1944	1116.47	36.8997	PpGPpGpPGPpS	Collagen alpha-1(I) chain	COL1A1	P02452	1182	1193	0	157.358	0	0	0	0	0	0	0	0	55.5211	0	0	0	9.79185	0	0	0	0	0	0	0	0	0	0	0	0	0	0	0	0	0	67.3856	0	90.3836	0	0	0	0	0	0
1945	1116.5	21.2265	--	--	--	--	--	--	0	0	0	0	26.3903	83.3113	133.34	58.0067	0	86.1009	0	0	123.14	0	52.917	0	57.6922	83.4522	0	44.6946	0	0	0	0	0	123.259	0	0	0	55.3959	67.7901	0	0	52.993	0	92.3541	142.257	0	87.7836	140.36	109.402
1946	1116.5	22.4878	--	--	--	--	--	--	0	0	0	0	0	0	56.307	0	0	0	21.3978	0	29.114	0	87.368	0	0	0	0	0	0	0	0	0	0	0	0	0	0	21.1933	0	48.2247	93.6728	0	28.8067	34.8501	0	50.2311	0	0	0
1947	1116.51	25.0556	--	--	--	--	--	--	0	0	0	0	0	0	0	18.4125	0	15.9022	0	0	0	0	0	0	0	0	0	20.7506	0	0	0	0	0	0	0	0	0	0	0	0	0	0	0	0	0	0	0	0	0
1948	1116.52	20.9334	--	--	--	--	--	--	0	0	0	0	0	0	0	82.6209	0	24.2257	0	0	0	0	0	0	24.68	30.4063	0	0	0	0	0	0	0	0	0	0	0	0	63.2358	0	0	0	0	0	0	0	0	0	0
1953	1117.29	35.4772	--	--	--	--	--	--	0	0	0	0	0	0	0	0	0	0	0	0	0	0	0	0	0	0	0	0	0	0	0	0	0	0	0	0	0	0	0	29.0277	0	0	0	0	0	0	0	0	0
1954	1117.44	25.1313	--	--	--	--	--	--	19.5191	0	0	0	7.6724	0	21.628	0	0	0	0	0	0	0	0	0	0	0	0	0	0	0	23.2133	0	0	0	0	33.2589	0	0	0	0	0	0	0	0	52.1178	0	52.2393	0	0
1956	1117.5	36.9562	GpAGPpGpPGPpG	Collagen alpha-1(III) chain	COL3A1	P02461	174	186	54.2	0	206.089	211.915	136.454	0	0	164.785	0	231.32	0	185.323	246.398	132.659	266.238	83.4252	264.411	321.815	169.773	156.041	0	0	0	80.6752	293.662	75.2866	123.729	439.068	0	0	0	0	74.1686	144.923	0	22.9804	0	214.763	294.428	451.635	0
1958	1118.31	35.9231	--	--	--	--	--	--	0	0	0	0	0	0	0	0	0	0	0	0	0	0	0	0	0	0	0	0	0	0	0	0	0	0	0	0	0	0	0	0	0	0	0	0	0	0	0	0	0
1959	1118.46	27.6622	--	--	--	--	--	--	60.1227	351.997	24.7394	23.0138	0	358.363	10.473	0	0	0	0	0	77.313	68.9018	20.5463	0	0	4.75653	107.105	0	684.078	473.173	182.577	354.556	10.7543	0	0	43.5855	91.5676	0	192.939	0	30.2687	49.5097	0	78.4714	0	0	11.1304	0	0
1960	1118.47	25.7833	--	--	--	--	--	--	0	0	0	0	70.2171	0	219.856	0	0	0	0	0	0	0	0	0	0	0	0	273.359	0	0	0	0	0	0	0	0	357.631	0	0	0	173.893	0	0	0	0	0	122.053	0	0
1961	1118.49	37.6086	--	--	--	--	--	--	153.195	0	128.648	81.4276	132.59	0	58.8025	94.1791	0	174.503	0	0	176.099	0	299.562	0	0	0	171.111	0	59.5271	67.1566	0	0	111.323	0	0	0	13.3586	131.033	0	101.46	217.793	18.3695	443.823	54.2844	34.3797	62.2544	92.3261	0	0
1962	1118.53	21.4649	--	--	--	--	--	--	0	0	0	0	0	0	0	0	0	0	0	0	0	0	0	0	0	367.244	0	0	0	0	0	0	0	0	0	0	0	0	0	0	0	441.996	0	0	0	0	0	0	0
1965	1118.58	23.4566	--	--	--	--	--	--	0	0	0	0	0	0	0	0	0	0	0	0	0	0	0	0	0	0	0	0	0	0	0	0	0	0	0	0	0	0	0	0	0	0	0	0	0	0	0	0	0
1966	1118.59	24.0502	--	--	--	--	--	--	0	0	0	0	0	91.1539	54.6955	0	81.8036	30.3602	39.8666	0	0	0	0	0	0	0	0	92.6997	0	0	0	0	0	0	0	56.4502	0	115.3	0	0	0	0	0	0	44.1421	0	0	0	0
1972	1120.46	28.8793	--	--	--	--	--	--	0	0	0	0	0	0	0	0	0	0	0	0	0	0	0	0	0	0	0	0	0	0	0	0	0	0	0	0	0	0	0	0	0	0	0	11.6292	0	0	0	0	0
1975	1120.49	35.6623	--	--	--	--	--	--	0	0	0	0	0	0	0	0	0	0	0	0	0	0	0	0	0	0	0	0	0	0	8.57173	0	0	0	0	0	19.131	0	0	72.5587	0	0	0	0	0	0	0	0	0
1977	1120.51	20.9908	--	--	--	--	--	--	0	0	0	0	0	0	0	0	0	0	0	0	0	0	0	0	0	0	0	0	0	0	0	0	0	0	0	0	0	0	0	0	0	0	0	0	0	0	0	0	0
1978	1120.54	26.8696	--	--	--	--	--	--	0	0	0	0	0	0	0	0	0	4.88185	0	0	0	0	0	0	0	0	0	0	0	0	0	0	0	0	0	0	0	0	0	0	0	0	0	0	0	0	0	0	0
1982	1121.48	26.7163	--	--	--	--	--	--	0	0	0	0	0	0	0	0	0	0	0	0	0	0	0	0	0	0	0	0	0	0	0	0	0	0	0	34.6429	0	0	0	0	0	0	0	0	0	0	0	0	0
1983	1121.49	27.6256	DGRpGPpGPpGA	Collagen alpha-1(I) chain	COL1A1	P02452	562	573	0	0	0	0	0	0	0	0	0	0	0	0	0	0	0	0	0	0	0	0	55.2987	0	0	61.8478	0	0	0	0	393.347	115.082	274.789	660.393	140.614	0	0	0	0	55.2282	0	63.4328	0
1985	1122.24	35.3963	--	--	--	--	--	--	0	0	0	0	0	0	0	0	0	0	0	0	0	0	0	0	0	0	0	0	0	0	0	0	0	0	0	0	0	0	0	0	0	0	0	0	0	0	0	0	0
1987	1122.39	25.0408	--	--	--	--	--	--	53.0154	0	0	0	17.2962	0	0	39.6034	0	50.7597	0	0	0	0	48.2817	0	94.6071	0	0	0	0	0	0	0	0	19.6008	0	53.7572	0	0	0	0	0	19.7814	0	0	0	0	0	0	0
1988	1122.42	35.0052	--	--	--	--	--	--	0	0	0	0	0	0	0	0	0	0	0	0	0	0	0	0	0	0	0	0	0	0	0	0	0	0	0	0	0	0	0	0	0	0	0	0	0	0	0	0	0
1989	1122.47	28.3762	--	--	--	--	--	--	0	0	0	0	0	0	0	0	0	0	0	0	0	0	0	0	0	0	0	0	0	0	0	0	0	0	0	0	0	0	0	0	0	0	0	0	0	0	0	0	0
1990	1122.48	24.4107	--	--	--	--	--	--	0	0	0	0	0	0	0	0	169.201	6.74805	0	0	0	0	0	0	0	0	0	0	0	0	0	0	0	0	0	0	0	0	0	0	0	0	0	0	0	0	0	0	0
1991	1122.48	36.9835	PpGPpGPSSNQG	Collagen alpha-6(IV) chain	COL4A6	F5H851	1253	1264	0	0	0	0	0	0	0	0	458.317	0	0	143.274	0	0	0	0	0	0	0	0	86.6972	306.076	0	88.2786	0	0	0	0	0	0	0	0	0	0	0	0	0	0	0	0	0
1992	1122.49	26.0866	LNNFYPREA	Ig kappa chain C region	IGKC	P01834	28	36	0	0	0	39.6658	31.107	0	0	0	0	0	0	0	0	0	0	0	207.981	0	116.34	0	0	0	0	0	60.3762	137.51	0	0	0	0	0	0	0	0	0	0	0	0	0	0	0
1993	1122.54	21.9453	--	--	--	--	--	--	0	0	0	0	0	0	0	0	0	0	0	0	0	0	16.449	0	14.9059	0	0	0	0	0	0	0	0	0	0	0	0	0	0	0	0	0	0	0	0	0	0	0	0
1994	1122.54	21.0077	--	--	--	--	--	--	0	0	0	0	0	0	0	0	0	0	0	0	0	0	0	0	0	0	0	0	0	0	0	0	0	0	0	0	0	0	0	0	0	0	0	0	0	0	0	0	0
1995	1122.59	19.5025	--	--	--	--	--	--	0	0	34.1168	33.4546	0	0	0	51.6804	0	16.2652	0	0	0	0	0	0	74.8421	79.8266	0	0	0	0	19.3172	0	25.9788	0	0	0	0	0	0	0	0	38.0605	0	0	0	0	0	0	0
1996	1123.44	24.0364	--	--	--	--	--	--	0	0	0	0	0	108.354	78.8025	0	0	0	0	0	0	0	0	0	0	30.3114	0	0	0	29.8548	0	0	38.46	0	0	20.2557	0	0	0	0	0	37.6942	0	0	0	0	0	0	0
1998	1123.48	20.2981	--	--	--	--	--	--	0	0	0	0	0	0	0	20.2304	0	0	0	0	0	0	0	0	0	0	0	0	0	0	0	0	0	0	0	0	0	0	0	0	0	0	0	0	0	0	0	0	0
1999	1123.5	36.8187	GppGPSGISGPpG	Collagen alpha-2(I) chain	COL1A2	P08123	796	808	0	0	0	0	0	0	0	0	0	0	0	0	0	0	0	0	0	0	0	0	0	0	0	0	0	0	0	0	0	0	0	0	0	0	0	0	0	0	0	0	0
2000	1123.5	26.0265	GGAGPpGPEGGKGA	Collagen alpha-1(III) chain	COL3A1	P02461	696	709	35.215	0	0	0	0	0	0	0	0	0	0	0	0	0	0	0	0	0	0	0	0	0	0	0	0	0	0	0	0	0	0	0	0	0	0	0	0	0	0	0	0
2005	1123.6	19.8643	--	--	--	--	--	--	26.6764	0	0	0	0	0	0	0	0	0	0	0	0	0	0	0	0	0	0	0	0	0	0	0	0	0	0	0	0	0	0	0	0	0	0	0	0	0	0	0	0
2009	1124.46	36.7025	--	--	--	--	--	--	0	0	0	0	0	0	0	0	0	0	0	0	0	0	0	0	0	0	0	0	0	0	0	0	0	0	0	0	0	0	0	0	0	0	0	0	0	0	0	0	0
2010	1124.49	27.5096	--	--	--	--	--	--	0	0	0	0	0	0	0	0	0	0	0	0	0	0	0	0	0	0	0	0	0	0	0	0	0	0	0	0	0	0	0	0	0	0	0	0	0	0	0	0	0
2011	1124.51	26.0039	--	--	--	--	--	--	0	0	0	0	0	0	0	0	0	0	0	0	0	0	56.6148	0	212.382	0	0	0	0	0	0	0	0	0	0	24.8902	0	0	0	0	0	135.095	0	0	0	0	0	0	0
2012	1124.52	22.2954	--	--	--	--	--	--	0	0	0	0	15.2752	0	30.077	195.548	0	207.084	0	45.3048	0	0	0	0	69.5481	0	0	0	0	0	0	0	0	0	0	0	0	0	0	0	0	0	0	0	0	0	0	0	0
2013	1124.54	20.6771	--	--	--	--	--	--	0	0	0	0	0	0	140.431	69.2663	0	127.195	0	44.0214	0	0	0	0	173.437	186.695	0	0	0	0	0	0	379.437	45.1466	0	0	0	0	20.2061	0	0	37.0033	0	0	0	0	0	0	0
2016	1125.09	29.3126	--	--	--	--	--	--	0	0	0	0	236.791	0	0	0	0	0	0	0	0	0	0	0	0	0	0	0	0	0	0	0	0	0	0	0	0	0	0	0	0	0	0	0	0	0	0	0	0
2017	1125.11	34.7143	--	--	--	--	--	--	0	0	0	0	0	0	0	0	0	0	0	0	0	0	0	0	0	0	0	0	0	0	0	0	0	0	0	0	0	0	0	0	0	0	0	0	0	0	0	0	0
2018	1125.13	38.6293	--	--	--	--	--	--	0	219.716	21.7761	0	0	360.836	0	0	0	15.8004	0	72.345	0	0	0	422.101	0	0	0	0	134.216	704.712	0	0	0	89.5196	0	0	0	0	0	0	58.8533	84.3963	0	0	0	0	0	0	0
2019	1125.14	32.0373	--	--	--	--	--	--	0	0	0	0	0	0	0	0	0	0	0	0	0	0	0	0	0	0	0	0	0	0	0	0	0	0	0	0	0	0	0	0	0	0	0	0	0	0	0	0	142.842
2021	1125.51	26.1089	pPGpPGEKGQM	Collagen alpha-1(IV) chain	COL4A1	P02462	210	220	0	0	0	0	0	0	0	0	0	0	0	0	0	0	0	0	0	0	0	0	0	0	0	0	0	0	0	0	0	0	0	0	0	0	0	0	0	0	0	0	0
2022	1125.51	24.403	--	--	--	--	--	--	0	0	0	0	0	98.9664	0	7.04823	120.36	0	0	55.6282	0	0	0	0	0	0	0	0	0	37.9432	0	0	0	0	0	0	0	37.7791	0	0	0	0	0	0	0	0	0	0	0
2023	1125.52	39.0753	--	--	--	--	--	--	0	0	0	0	0	0	0	0	0	0	0	0	0	0	0	0	0	0	0	0	0	0	0	0	0	0	0	0	0	0	0	0	14.5273	0	0	0	0	0	0	0	0
2025	1125.53	37.1671	GPPGPpGPPGPPS	Collagen alpha-1(I) chain	COL1A1	P02452	1181	1193	0	0	0	0	0	0	0	0	0	0	0	0	0	0	0	0	0	0	0	0	0	0	0	0	0	0	0	0	0	0	0	0	0	0	0	0	0	0	0	0	0
2026	1125.54	21.9008	--	--	--	--	--	--	0	35.8933	0	55.4978	271.177	224.977	163.923	0	0	537.783	0	321.455	0	0	89.8431	287.577	342.046	0	0	178.206	0	17.8452	151.725	0	0	148.431	0	0	76.5227	83.0349	0	293.533	21.9138	0	0	0	544.993	124.49	0	0	0
2028	1126.23	35.4167	--	--	--	--	--	--	0	0	0	0	0	0	0	0	122.513	0	0	0	0	0	0	0	0	0	0	0	0	0	0	0	0	0	0	0	0	0	0	0	0	0	0	0	0	0	0	0	0
2029	1126.47	21.2479	--	--	--	--	--	--	0	0	171.79	178.799	226.322	288.825	187.001	0	0	309.988	66.1534	150.62	161.15	0	0	0	357.878	557.171	486.206	380.702	0	113.873	622.041	0	322.596	310.747	24.7225	0	0	0	398.524	324.729	237.617	869.642	0	328.717	468.053	0	0	0	0
2030	1126.48	27.9474	--	--	--	--	--	--	0	0	0	0	0	63.001	0	0	0	0	0	0	0	0	243.633	286.982	0	0	0	0	0	0	0	0	0	0	193.801	0	0	0	0	0	0	0	0	0	0	11.3855	0	0	0
2031	1126.48	37.1619	--	--	--	--	--	--	0	0	16.8663	0	0	0	0	0	0	0	0	60.2489	0	0	0	0	0	0	0	0	0	84.0702	0	35.9681	0	0	0	0	0	0	32.8577	0	156.921	132.587	0	137.881	0	0	0	0	0
2032	1126.51	25.5859	GGpGSDGKpGPpG	Collagen alpha-1(III) chain	COL3A1	P02461	543	555	0	0	0	162.352	0	0	0	440.678	0	404.678	0	0	0	0	167.803	0	0	103.761	0	0	0	0	271.392	0	376.848	0	0	122.623	0	0	0	0	0	0	0	0	0	0	0	0	0
2033	1126.52	20.8599	--	--	--	--	--	--	0	0	0	0	0	73.31	17.6296	16.3823	0	0	0	0	0	0	0	0	43.8376	78.1681	0	0	0	0	14.6717	0	0	0	0	0	0	0	18.7457	0	0	0	0	0	0	0	0	0	0
2034	1126.63	25.6749	--	--	--	--	--	--	0	0	0	0	0	0	0	0	0	0	0	0	0	0	0	0	0	0	0	0	0	0	0	0	0	0	0	0	0	0	0	0	0	0	0	0	62.2305	0	0	0	0
2036	1127.24	35.1954	--	--	--	--	--	--	0	0	0	0	0	0	193.696	0	3518.98	0	0	0	0	0	0	0	0	0	0	0	0	0	0	0	0	0	35.1648	0	0	0	0	0	0	0	0	0	0	0	0	38.782	0
2037	1127.47	37.3082	EpGEpGQTGPAG	Collagen alpha-2(I) chain	COL1A2	P08123	119	130	0	0	0	38.4935	0	0	0	0	0	0	0	0	0	0	0	0	0	0	0	0	0	0	0	0	0	0	0	0	0	0	0	0	0	0	0	0	0	0	0	0	0
2038	1127.48	25.4398	--	--	--	--	--	--	0	0	0	0	0	0	0	0	31.565	0	35.3639	0	0	0	0	0	0	46.1292	0	0	0	0	0	0	0	0	0	0	0	0	0	0	0	0	0	0	0	0	0	0	0
2039	1127.48	27.3817	--	--	--	--	--	--	0	0	0	0	0	0	0	0	0	0	0	0	0	0	0	0	0	0	0	0	0	0	0	0	0	0	0	0	0	0	0	0	0	0	0	0	0	0	0	0	0
2040	1127.51	36.808	--	--	--	--	--	--	0	0	0	0	0	0	0	0	0	0	0	0	0	0	0	0	0	61.6676	0	0	0	0	0	0	0	0	0	0	0	0	0	0	0	0	0	0	0	0	0	0	0
2041	1127.52	20.8054	--	--	--	--	--	--	0	0	10.352	0	16.5225	0	0	66.0524	0	56.8219	0	68.3126	0	0	36.3285	0	49.5651	39.5263	0	28.1041	0	0	0	0	0	0	0	0	0	0	0	0	19.7725	72.6828	0	75.7716	29.9274	0	0	74.9239	0
2044	1128.37	35.9794	--	--	--	--	--	--	0	0	0	0	0	0	0	0	0	0	0	0	0	0	0	0	0	0	0	0	0	0	0	0	0	0	0	0	0	0	0	0	0	0	0	0	0	0	0	0	0
2045	1128.37	25.3306	--	--	--	--	--	--	0	0	0	0	0	0	0	0	0	0	0	0	0	0	0	0	0	0	0	0	0	0	0	0	0	0	0	0	0	0	0	0	0	0	0	0	0	0	0	0	0
2046	1128.37	24.7233	--	--	--	--	--	--	0	0	0	0	0	0	0	0	0	0	0	0	0	0	0	0	0	0	0	0	0	0	0	0	0	0	0	0	0	0	0	0	0	0	0	0	0	0	0	0	0
2048	1128.4	34.506	--	--	--	--	--	--	0	262.542	0	0	0	0	0	0	1614.23	0	213.89	72.8928	0	0	0	254.575	0	0	0	102.902	143.723	0	0	239.456	908.016	0	0	0	0	0	0	1815.47	0	0	0	0	1439.84	0	134.733	0	571.769
2049	1128.4	33.0999	--	--	--	--	--	--	498.236	0	1062.83	624.906	804.745	3096.83	2635.55	2033.32	391.636	0	4564.76	1349.35	1852.62	891.819	1484.99	107.701	1538.84	2184.2	1514.89	1592.1	1229.93	0	2866.42	1226.4	0	0	0	0	1374.44	2413.18	2747.2	2048.38	1983.45	3075.36	3193.08	1792.36	2974.42	2866.39	0	1494.96	4360.62
2051	1128.46	28.2257	--	--	--	--	--	--	0	0	8.29261	0	0	0	0	0	0	0	99.9836	6.16166	0	0	0	0	0	0	0	47.5712	0	42.0729	0	0	0	0	0	0	0	28.124	0	115.766	0	0	0	0	0	0	0	0	0
2052	1128.49	25.7518	ApGEAGRDGNpG	Collagen alpha-2(I) chain	COL1A2	P08123	920	931	0	0	0	56.5747	0	262.588	964.794	159.16	0	170.945	1864.01	293.316	0	0	0	0	0	228.789	56.5404	784.333	0	370.812	77.9824	0	194.721	496.015	0	267.294	0	430.375	0	780.766	0	0	678.657	0	0	0	145.523	0	0
2053	1128.5	26.863	FTPTEKDEY	Beta-2-microglobulin form pI 5.3	B2M	F5H6I0	90	98	0	0	37.905	0	0	114.956	0	0	0	17.8099	0	13.0522	0	0	22.9737	0	0	0	0	33.8319	0	0	0	0	0	0	0	111.08	0	0	0	0	0	0	0	0	0	0	0	0	0
2054	1128.52	21.8722	--	--	--	--	--	--	0	0	0	0	0	0	16.5558	0	0	8.8862	0	0	0	0	0	0	0	0	0	0	0	0	0	0	0	0	0	0	0	0	0	0	0	0	0	0	0	0	0	0	0
2055	1128.53	24.4755	--	--	--	--	--	--	0	0	0	0	0	0	0	0	0	0	0	0	0	0	0	0	0	11.2836	0	0	0	0	0	0	0	0	0	0	0	0	0	0	0	0	0	0	0	0	0	0	0
2056	1128.54	21.0453	--	--	--	--	--	--	0	0	0	0	0	28.1515	0	0	0	0	0	0	0	0	0	0	0	0	25.5178	0	0	0	0	0	0	0	0	0	0	0	0	0	0	0	0	0	0	0	0	0	0
2057	1128.56	26.0889	--	--	--	--	--	--	0	0	0	0	0	0	0	0	0	0	0	0	0	0	34.1611	0	0	0	0	0	0	0	0	0	0	0	0	0	0	0	0	0	0	0	0	0	0	0	0	0	0
2061	1129.46	27.7512	--	--	--	--	--	--	0	122.841	78.8596	35.6191	0	301.32	195.638	245.683	105.904	296.532	179.235	138.984	0	0	298.975	0	148.867	150.178	170.891	264.158	0	112.83	0	0	166.19	205.614	172.316	89.7307	0	140.1	0	86.9711	0	0	99.1494	0	0	128.916	236.213	178.496	118.785
2062	1129.48	26.2255	--	--	--	--	--	--	0	0	0	0	0	139.3	0	80.138	0	0	0	114.434	0	0	0	0	0	0	0	0	0	0	0	0	0	0	0	76.7174	0	140.401	0	0	0	0	0	0	0	0	60.5692	0	0
2065	1129.59	26.179	SVIDQSRVLN	Uromodulin	UMOD	P07911	591	600	0	0	0	62.15	0	0	0	0	0	0	0	0	0	0	0	0	0	0	0	0	0	0	0	0	0	0	0	0	0	0	0	0	0	0	0	0	0	0	0	0	0
2066	1130.33	35.4355	--	--	--	--	--	--	0	0	0	0	0	1363.31	0	0	0	1786.31	2671.07	423.298	0	1340.73	0	229.709	0	0	1180.86	0	0	268.903	244.948	1994.99	1393.59	811.722	218.588	0	0	0	71.0923	0	0	1038.4	0	0	1810.77	0	0	1568.01	0
2067	1130.34	36.3111	--	--	--	--	--	--	0	0	0	35.1311	0	228.568	0	0	621.005	63.6195	0	0	0	0	0	0	40.0998	60.9815	0	0	0	71.7528	0	43.9071	0	28.8288	29.4142	0	0	17.5436	102.112	0	0	133.719	0	23.5837	0	0	0	0	0
2068	1130.36	37.4131	--	--	--	--	--	--	0	0	0	0	0	0	0	0	0	0	0	0	0	0	0	0	0	0	0	0	0	0	0	0	0	0	0	0	0	0	0	0	0	0	0	0	0	0	0	0	0
2069	1130.49	27.5444	--	--	--	--	--	--	0	0	114.957	107.379	0	0	0	60.3494	0	34.5896	0	0	0	0	53.3989	0	23.9195	74.015	0	0	0	0	0	71.8398	163.272	98.615	0	0	0	0	0	0	0	0	0	0	0	0	0	0	0
2071	1130.54	21.247	ETALIDRTGR	E3 ubiquitin-protein ligase HECTD1	HECTD1	Q9ULT8	1009	1018	0	0	0	0	0	0	0	0	0	0	0	0	0	0	0	0	0	0	0	0	0	0	0	0	18.1728	0	0	0	0	0	0	0	0	0	0	0	0	0	0	0	0
2075	1131.5	21.6143	DHPAQHPSFP	TAP binding protein-like; isoform CRA_c	TAPBPL	G3V1T3	176	185	0	0	0	0	0	0	0	0	0	0	0	0	0	0	0	0	0	0	0	0	0	0	0	0	0	0	11.7986	0	0	0	0	0	0	0	0	0	0	0	0	0	0
2082	1132.41	37.2991	--	--	--	--	--	--	0	0	0	0	0	0	0	0	0	0	0	0	0	0	0	0	0	0	0	0	0	0	0	0	0	0	0	0	0	0	0	0	0	0	0	0	0	0	0	0	0
2086	1132.53	37.1023	PGpQGLpGPQGP	Collagen alpha-1(XI) chain	COL11A1	P12107-3	696	707	0	0	0	0	0	0	0	0	0	0	0	0	0	0	0	0	0	0	0	0	0	0	0	0	0	0	0	0	0	0	0	0	7.98711	0	0	0	0	0	0	0	0
2089	1132.57	24.2384	--	--	--	--	--	--	35.0053	0	0	89.9056	19.7064	26.4362	0	34.5193	0	0	0	0	0	0	0	0	0	46.6343	0	53.8847	0	21.9315	16.1418	0	15.8291	0	0	0	0	12.3632	0	0	0	0	0	0	0	0	16.5964	0	0
2092	1133.25	35.1119	--	--	--	--	--	--	0	0	0	0	0	0	0	0	0	0	0	0	0	0	0	0	0	0	0	0	0	0	0	0	0	0	0	0	0	0	0	0	0	0	0	0	0	0	0	0	0
2093	1133.25	35.8501	--	--	--	--	--	--	0	0	0	0	0	0	0	0	0	0	0	0	0	0	0	0	0	0	0	0	0	0	0	0	0	0	0	0	0	0	0	0	0	0	0	0	0	0	0	0	0
2094	1133.41	37.0453	--	--	--	--	--	--	0	0	0	0	0	0	0	0	0	0	0	10.0973	0	0	0	0	0	0	0	0	0	0	0	0	0	0	0	0	0	48.6684	0	0	52.4437	35.3515	0	0	0	0	0	0	0
2095	1133.52	22.2044	--	--	--	--	--	--	0	0	0	0	0	0	0	0	0	0	0	0	0	0	0	0	0	0	0	0	0	0	0	0	0	0	0	0	0	0	0	0	0	0	0	0	0	0	0	0	0
2096	1134.27	35.8548	--	--	--	--	--	--	0	0	0	0	0	0	0	0	0	0	0	0	0	0	0	0	0	0	0	0	0	0	0	0	0	0	0	0	0	0	0	0	0	0	0	0	0	0	0	0	0
2097	1134.37	25.0861	--	--	--	--	--	--	0	0	0	0	0	0	0	0	0	0	0	0	0	0	0	0	0	0	0	0	0	0	0	0	0	0	0	0	0	0	0	0	0	0	0	0	0	0	0	0	33.9082
2098	1134.44	26.0138	--	--	--	--	--	--	0	0	36.6917	0	0	0	0	0	342.18	0	237.189	0	0	0	0	0	0	0	0	0	0	167.521	0	0	0	0	0	0	0	0	0	265.505	0	0	396.701	0	0	0	108.71	0	0
2099	1134.46	26.9951	--	--	--	--	--	--	0	0	12.886	0	0	0	0	21.314	0	64.8533	0	0	0	22.513	0	0	20.3374	32.0337	189.689	0	21.5504	0	0	0	0	0	0	0	0	0	72.7818	0	0	0	20.8787	0	0	0	0	0	0
2100	1134.49	28.0643	--	--	--	--	--	--	0	0	0	0	0	0	0	0	0	0	0	0	0	0	44.7677	0	0	0	60.5372	0	0	0	0	0	0	0	0	0	0	0	0	0	0	121.582	0	0	0	0	0	0	0
2101	1134.51	28.7995	--	--	--	--	--	--	0	0	0	0	6.52527	0	0	0	0	0	0	0	0	0	0	0	0	0	0	0	0	0	0	0	0	0	0	0	0	0	0	0	0	0	0	0	0	0	0	0	0
2102	1134.51	20.8993	--	--	--	--	--	--	0	0	0	0	0	0	0	0	0	0	0	0	0	0	0	0	0	0	0	0	0	0	0	0	0	0	0	0	0	0	0	0	0	0	0	0	0	0	0	0	0
2103	1134.52	20.3665	--	--	--	--	--	--	0	0	0	0	0	0	0	0	0	0	0	0	0	0	0	0	0	0	17.4367	0	0	0	0	0	0	0	0	0	12.3703	0	0	0	0	0	0	0	0	0	0	0	0
2104	1134.58	23.2679	--	--	--	--	--	--	0	0	34.8965	17.1454	34.0224	33.2301	0	56.0872	0	41.9285	0	10.518	0	0	0	0	0	41.5451	0	0	0	0	40.9443	22.6269	32.7644	0	0	36.1615	0	0	0	0	0	0	0	23.3955	0	0	0	0	0
2105	1134.59	23.9896	--	--	--	--	--	--	223.836	43.4348	0	163.224	60.2882	807.739	0	0	1186.71	314.616	418.088	781.71	0	0	0	0	0	382.403	0	328.646	0	427.725	207.739	36.6813	164.208	123.679	0	0	0	706.444	0	1407.47	799.022	0	0	0	310.825	0	288.526	0	0
2107	1135.23	35.2108	--	--	--	--	--	--	0	0	0	0	0	0	287.861	0	253.175	0	0	57.4301	0	0	0	0	0	0	0	0	0	0	0	0	37.4142	0	0	0	0	0	0	0	0	0	0	0	0	0	72.592	0	0
2108	1135.27	35.706	--	--	--	--	--	--	0	0	0	0	0	36.6249	0	0	0	0	0	0	0	0	0	0	0	0	0	0	0	0	33.7682	0	0	0	0	0	0	0	0	0	10.2334	0	0	0	0	0	0	0	0
2109	1135.38	26.7173	--	--	--	--	--	--	0	0	88.9856	0	0	0	0	0	0	0	0	0	0	0	0	0	0	0	0	0	0	0	0	0	0	0	0	0	0	0	0	0	0	0	0	0	0	0	0	0	0
2111	1135.47	29.2896	--	--	--	--	--	--	0	0	0	6.73018	0	70.8851	0	25.9133	0	0	0	0	0	0	0	0	0	22.4552	0	0	105.432	88.9269	15.3939	0	12.4491	0	0	0	405.369	64.1243	115.377	0	17.9422	27.6603	0	133.188	14.0192	0	0	0	0
2112	1135.48	25.7242	--	--	--	--	--	--	0	0	0	0	0	0	0	375.627	0	0	0	0	0	0	124.003	0	0	0	0	0	0	0	0	0	417.982	0	0	0	0	0	0	0	0	0	0	0	0	0	180.935	0	0
2113	1135.49	27.7904	--	--	--	--	--	--	0	61.026	154.719	155.427	106.729	794.943	539.034	209.915	362.036	290.982	782.124	536.483	38.0393	0	180.235	0	260.295	138.031	0	281.609	85.6281	291.312	41.0589	0	232.939	339.586	266.722	421.507	0	0	187.719	787.24	0	0	616.592	94.8594	80.8554	243.765	306.181	110.024	0
2116	1136.42	37.091	--	--	--	--	--	--	0	0	0	0	0	0	0	0	0	0	0	0	0	0	0	0	0	0	0	0	0	0	0	0	0	0	0	0	0	0	0	0	0	0	0	0	0	0	0	0	0
2117	1136.46	21.7731	--	--	--	--	--	--	0	0	0	0	0	0	0	0	0	0	0	0	0	0	0	0	0	0	0	0	0	0	0	0	0	0	0	0	0	0	0	0	0	0	0	0	0	0	0	0	0
2118	1136.47	25.5834	--	--	--	--	--	--	0	0	161.818	0	0	0	0	0	776.781	0	72.6127	0	0	0	0	0	0	0	0	0	0	0	0	0	0	0	0	0	0	0	0	0	0	0	0	0	0	0	0	0	0
2119	1136.48	28.4713	--	--	--	--	--	--	0	0	0	0	0	0	0	0	0	0	0	0	0	0	0	0	0	0	0	0	0	0	0	0	0	0	0	0	0	0	0	0	0	0	0	0	0	0	0	0	0
2120	1136.49	26.6625	--	--	--	--	--	--	0	0	0	0	0	0	0	0	0	0	0	0	0	0	25.277	0	0	0	0	0	167.025	0	0	0	0	0	19.125	57.979	0	0	0	0	0	0	0	0	83.4515	18.6659	0	0	0
2121	1136.5	35.4874	--	--	--	--	--	--	0	0	0	0	0	0	0	0	0	0	0	0	0	0	0	0	0	0	0	0	0	0	0	0	0	0	0	0	0	0	0	0	0	0	0	0	0	0	0	0	0
2122	1136.52	20.7714	--	--	--	--	--	--	0	0	0	0	0	0	0	0	0	0	0	0	0	0	0	0	0	0	0	0	0	0	0	0	0	0	0	0	0	0	0	0	0	0	0	0	0	0	0	0	0
2123	1136.53	20.16	--	--	--	--	--	--	0	0	0	0	0	51.5247	35.4201	47.4721	0	19.9079	40.4744	14.2332	0	0	0	0	0	0	0	0	0	0	0	0	0	0	0	0	26.6195	42.3594	75.7768	0	0	0	0	58.3229	0	0	0	0	0
2128	1137.23	35.1755	--	--	--	--	--	--	0	0	43.5846	34.5396	0	0	137	0	0	0	0	0	0	0	0	0	0	0	0	0	0	0	0	0	19.944	0	0	0	0	0	0	0	0	0	0	0	0	0	98.7947	0	0
2129	1137.43	37.2644	--	--	--	--	--	--	0	0	0	0	0	65.8522	0	0	0	0	0	0	0	0	0	0	0	0	0	0	0	0	0	0	0	0	0	0	0	0	0	0	0	0	0	0	0	0	0	0	0
2130	1137.45	28.011	--	--	--	--	--	--	0	0	0	0	0	0	0	0	0	0	0	0	0	0	0	0	0	0	0	0	0	0	0	71.1391	0	273.327	0	0	0	0	51.1543	0	0	0	0	0	0	0	0	0	0
2131	1137.46	21.9732	--	--	--	--	--	--	0	0	0	0	0	0	0	0	0	0	0	0	0	0	0	0	0	0	0	0	0	0	0	0	0	0	0	0	0	0	0	0	0	0	0	0	0	0	0	0	0
2133	1137.48	21.4645	--	--	--	--	--	--	0	0	0	0	0	0	0	0	187.585	0	0	0	0	0	0	0	0	0	0	0	0	0	0	0	0	0	0	0	0	0	0	0	0	0	0	0	0	0	0	0	0
2134	1137.5	28.454	DRGEpGPpGPAG	Collagen alpha-1(I) chain	COL1A1	P02452	801	812	0	0	0	0	0	0	0	86.7014	15.1376	56.6075	0	62.7414	0	0	0	0	0	0	0	0	0	0	0	0	0	0	0	0	0	0	0	0	0	0	0	0	0	0	0	0	0
2135	1137.51	26.5049	GDRGEpGPpGPA	Collagen alpha-1(I) chain	COL1A1	P02452	800	811	163.011	0	97.4068	65.0674	68.9406	0	14.789	60.7389	0	77.551	0	99.4943	0	0	10.6912	0	65.909	69.3998	0	86.8649	0	134.645	0	0	102.034	0	0	109.302	174.04	222.14	0	260.31	119.146	0	212.987	0	0	0	70.2209	0	0
2136	1137.55	23.853	--	--	--	--	--	--	0	0	18.7929	40.5881	17.4438	0	0	0	159.729	0	47.0569	38.8191	0	0	0	0	0	0	0	187.586	0	0	29.2029	0	0	0	0	0	0	89.4157	0	158.956	225.529	0	0	171.598	65.0719	0	71.2936	0	0
2137	1137.64	23.8202	--	--	--	--	--	--	0	0	0	0	0	0	0	0	0	0	0	0	0	0	0	0	0	17.6435	0	0	0	0	0	0	0	0	0	0	0	0	0	0	0	0	0	0	0	0	0	0	0
2138	1137.69	21.168	--	--	--	--	--	--	0	0	0	0	0	0	0	0	0	0	0	0	0	0	0	0	0	0	0	0	0	0	0	0	0	0	0	0	0	0	0	0	0	0	0	0	0	0	0	0	0
2139	1137.69	24.8149	--	--	--	--	--	--	0	0	0	0	0	0	0	0	0	0	0	0	0	0	0	0	0	0	0	0	0	0	0	0	0	0	0	0	0	0	0	0	0	0	0	0	0	0	0	0	0
2140	1138.27	35.2919	--	--	--	--	--	--	0	0	0	0	0	0	0	0	0	0	0	9.47533	0	0	0	0	0	0	0	0	0	0	0	0	0	0	0	0	0	0	0	0	0	0	0	0	0	0	0	0	0
2141	1138.35	25.2115	--	--	--	--	--	--	22.2174	0	0	0	0	0	0	0	0	0	0	0	0	0	32.7751	0	0	0	0	0	0	0	0	0	0	0	0	0	0	0	0	0	0	0	0	30.4527	0	0	0	0	0
2143	1138.46	37.1624	DGEAGAQGPpGPA	Collagen alpha-1(I) chain	COL1A1	P02452	613	625	0	0	0	0	0	243.3	30.0042	0	560.399	0	0	150.496	0	0	0	0	0	31.2286	106.604	0	132.33	290.592	0	595.303	0	222.839	0	24.5702	11.6114	169.406	58.5266	162.068	0	0	0	0	157.507	0	0	0	0
2144	1138.5	26.1627	--	--	--	--	--	--	0	0	0	0	0	0	0	0	0	0	0	0	0	0	0	0	0	0	0	0	0	0	0	0	0	0	0	0	0	0	0	0	0	0	0	0	0	0	0	0	0
2145	1138.52	20.8482	--	--	--	--	--	--	0	0	0	0	0	0	0	0	94.1781	0	175.545	0	0	0	0	0	0	0	0	0	0	0	0	0	0	0	0	0	0	0	0	0	0	0	0	0	0	0	0	0	0
2146	1138.54	25.722	--	--	--	--	--	--	0	0	0	0	0	0	0	36.7065	0	14.2745	0	0	0	0	0	0	0	0	0	0	0	0	0	0	0	0	0	0	0	0	0	0	0	0	0	0	0	0	0	0	0
2147	1138.59	19.5095	--	--	--	--	--	--	394.752	157.681	231.456	186.918	181.089	181.843	217.69	412.515	274.987	260.942	41.8431	185.012	503.641	80.0264	62.2282	0	318.094	331.886	202.362	180.624	24.4708	119.914	337.557	102.027	228.2	72.5385	195.768	215.506	171.222	113.828	308.47	0	80.8551	293.913	25.3159	304.406	76.1251	192.126	127.992	290.074	0
2149	1139.26	35.3164	--	--	--	--	--	--	0	0	0	0	0	0	0	0	0	0	0	0	0	0	0	0	0	0	0	0	64.5481	0	0	0	0	0	0	0	0	20.6893	0	0	0	0	0	0	0	0	0	0	0
2151	1139.48	36.9487	--	--	--	--	--	--	0	57.7055	0	0	0	0	0	0	0	0	0	0	0	0	0	0	0	0	0	0	0	0	0	0	0	0	0	0	0	0	0	0	0	0	0	0	0	0	0	0	0
2152	1139.48	25.2811	--	--	--	--	--	--	0	0	20.6856	23.6901	0	0	0	0	0	0	0	0	0	0	0	0	0	40.44	0	0	0	0	0	38.7972	60.3615	0	0	20.1186	0	0	0	0	0	0	0	0	0	0	0	0	0
2153	1139.49	21.1331	--	--	--	--	--	--	1324.81	0	0	0	1367.33	1956.84	0	1953.2	0	1887.79	0	1341.07	2063.47	0	0	0	0	2252.3	0	1138.99	0	0	0	0	1971.02	0	0	0	2908.36	2229.6	0	0	0	0	0	0	0	0	0	3317.02	0
2154	1139.49	20.9472	--	--	--	--	--	--	0	0	80.4811	0	0	0	104.861	0	0	0	0	0	0	171.14	0	0	255.888	0	0	0	0	0	187.787	0	0	0	0	0	0	0	270.528	0	0	198.303	0	270.219	243.607	0	195.029	0	0
2159	1140.47	26.8355	--	--	--	--	--	--	0	0	0	0	0	47.1799	0	0	0	0	0	0	0	0	0	89.2059	0	0	0	0	0	0	0	0	0	0	0	0	88.9455	0	0	0	0	0	0	0	0	0	0	0	0
2160	1140.48	21.093	--	--	--	--	--	--	0	1754.04	1108.35	0	0	0	1738.29	0	1932.63	0	1618.79	0	0	2346.83	2129.78	2915.94	2073.91	0	2175.96	0	721.304	1594.56	2519.25	2926.99	0	2749.3	1940.03	1801.85	0	0	1506.56	2006.01	2480.82	2299.41	1836.34	2984.43	3879.61	1977.01	2492.22	0	2539.38
2161	1140.49	37.4064	GLpGTGGPpGENG	Collagen alpha-1(III) chain	COL3A1	P02461	642	654	0	372.669	71.9865	0	0	0	0	0	0	0	0	0	0	0	0	0	0	0	0	0	0	0	0	0	0	27.1873	0	0	0	0	0	0	0	0	0	0	0	0	0	0	0
2162	1140.5	28.6505	DKGDTGPPGpQG	Collagen alpha-1(III) chain	COL3A1	P02461	628	639	0	0	0	0	11.508	0	0	0	0	13.7654	0	0	0	0	12.0451	0	0	0	0	0	101.542	39.737	8.6663	0	7.68798	0	0	0	0	0	0	0	0	0	19.2045	0	45.1417	0	0	0	0
2163	1140.51	25.4396	--	--	--	--	--	--	0	0	0	0	0	0	0	62.6137	0	199.81	0	0	0	0	28.4714	126.546	38.6631	0	0	9.18909	0	0	0	0	0	0	0	0	0	0	0	0	148.005	0	0	0	0	0	0	83.9463	0
2164	1140.52	21.7393	--	--	--	--	--	--	0	0	0	0	0	0	0	0	0	0	0	0	0	0	0	0	0	0	0	0	0	0	0	0	0	0	0	0	0	0	0	0	0	0	0	0	0	0	0	0	0
2165	1140.53	22.3636	--	--	--	--	--	--	0	0	0	0	0	0	0	0	0	0	0	0	0	0	0	0	0	0	0	0	0	0	0	0	0	0	0	0	0	165.28	0	0	19.8748	0	0	0	0	0	0	0	0
2169	1141.51	26.2826	EpGRDGVpGGpG	Collagen alpha-1(III) chain	COL3A1	P02461	523	534	450.869	0	833.53	591.729	0	270.827	1067.27	429.339	0	231.376	0	57.7574	0	405.724	394.061	215.4	400.974	396.321	516.693	266.265	0	45.142	448.129	53.7382	493.09	0	831.563	0	0	0	0	133.398	164.878	453.85	0	134.213	0	1021.34	528.025	447.633	0
2170	1141.51	25.5446	--	--	--	--	--	--	0	0	0	0	495.71	0	0	0	0	0	1116.37	17.0194	0	0	0	0	0	0	0	0	0	0	0	0	0	0	0	754.702	895.009	1235.51	720.383	0	0	0	0	0	0	0	0	0	0
2171	1141.52	24.5471	--	--	--	--	--	--	262.156	145.905	0	116.572	0	552.23	0	273.522	973.337	224.895	0	416.215	186.456	0	0	0	168.839	121.342	105.361	191.756	268.875	407.107	147.854	179.132	176.408	215.92	0	0	0	0	0	874.129	487.212	127.452	0	421.402	203.83	0	177.113	191.911	150.711
2172	1141.53	37.3199	GPpGpPGPPGPpA	Collagen alpha-1(VIII) chain	COL8A1	P27658	560	572	531.081	37.6315	525.125	251.06	369.413	709.445	322.829	301.205	973.986	166.637	830.054	869.514	495.588	163.706	195.294	0	145.113	243.247	474.006	546.298	608.837	1945.97	232.981	269.463	570.003	412.579	78.6968	892.279	631.422	756.534	1266.47	1065.48	1119.48	202.358	1000.5	733.949	439.554	187.651	232.56	216.074	547.304
2173	1141.53	22.2282	--	--	--	--	--	--	0	0	0	0	0	0	0	0	0	0	34.03	0	0	138.423	0	0	8.95909	16.4108	0	0	0	18.9592	0	0	0	0	0	329.272	0	0	0	0	22.0998	0	15.701	0	0	0	0	0	95.1261
2174	1141.6	24.7429	--	--	--	--	--	--	0	0	0	0	0	0	0	0	0	0	0	0	0	0	72.9254	0	0	0	0	0	0	0	0	0	0	0	0	0	0	0	0	0	0	0	0	0	0	0	0	0	0
2175	1142.48	27.782	--	--	--	--	--	--	0	0	0	0	0	0	0	0	0	0	0	0	0	0	0	0	0	17.1142	25.891	0	0	0	22.2059	0	0	0	0	0	0	0	0	0	0	0	15.1862	0	0	0	0	0	0
2176	1142.5	25.7487	--	--	--	--	--	--	0	0	0	0	0	0	0	0	0	0	0	0	0	0	0	0	0	0	0	0	0	0	0	0	0	0	0	0	0	0	0	0	0	0	0	0	0	0	0	0	0
2177	1142.51	36.9595	--	--	--	--	--	--	0	0	0	0	0	0	0	0	0	0	0	0	0	0	0	0	0	0	0	0	0	0	0	0	0	0	0	0	0	0	0	0	0	0	0	0	0	0	0	0	0
2178	1142.51	26.6636	--	--	--	--	--	--	0	0	0	0	0	0	0	0	0	0	0	0	0	0	0	0	0	0	0	0	0	0	0	0	0	0	0	0	0	0	0	0	0	0	0	0	0	0	0	0	0
2180	1142.56	21.9613	--	--	--	--	--	--	68.2385	16.8043	50.0113	35.3744	83.1578	0	56.1667	146.012	24.7371	117.544	0	0	98.4731	92.2935	132.564	34.376	38.7384	56.5853	0	62.0144	0	34.4386	68.4692	0	22.6711	44.8544	84.7467	50.3429	38.3428	20.184	61.217	0	27.646	78.3407	0	95.1698	0	0	18.9078	162.809	0
2181	1142.56	24.8521	--	--	--	--	--	--	0	0	30.8159	29.6244	0	0	0	8.22114	0	46.6147	0	0	0	0	11.2817	0	48.5411	62.1055	0	17.6336	0	0	24.0028	0	0	0	0	0	30.1039	0	0	0	0	0	0	34.4413	67.214	0	67.1066	0	0
2182	1142.58	21.3984	NERIDRPFP	Adhesion G-protein coupled receptor F3	GPR113	Q8IZF5	56	64	0	0	0	0	0	0	0	0	0	0	0	0	0	0	0	0	0	0	0	0	0	0	0	0	0	0	0	0	0	0	0	0	0	0	0	0	0	0	0	0	0
2186	1143.48	27.5016	--	--	--	--	--	--	0	0	0	0	0	0	0	0	0	0	0	0	0	0	0	0	0	0	0	0	0	0	0	520.822	0	0	0	0	0	0	0	0	12.1447	0	0	0	0	0	0	0	0
2188	1143.49	25.8012	--	--	--	--	--	--	0	0	0	0	0	0	0	0	0	0	0	0	0	0	0	0	0	0	0	0	0	0	0	0	0	0	0	0	0	0	0	0	0	0	0	0	0	0	0	0	0
2189	1143.51	36.8942	GpPGPpGPpGPpG	Collagen alpha-1(I) chain	COL1A1	P02452	142	154	474.382	404.013	0	486.013	619.848	921.615	491.597	290.02	910.82	353.114	1315.65	775.924	417.595	267.093	280.119	145.794	310.996	636.68	487.261	328.051	455.731	1368.44	0	960.622	1258	2856.05	93.7644	654.866	846.585	624.022	1025.89	553.916	812.601	382.659	839.83	722.286	479.378	376.377	309.102	361.13	295.732
2190	1143.51	38.0951	GpPGpPGpPGPpG	Collagen alpha-1(I) chain	COL1A1	P02452	142	154	0	85.0745	696.437	76.9427	20.8852	176.292	153.447	0	198.095	0	137.481	55.2975	0	0	0	0	0	0	0	17.1171	0	231.708	1540.62	0	0	0	0	25.5035	300.575	102.136	47.6608	107.124	0	0	270.437	0	0	0	60.3617	0	0
2191	1143.53	23.9468	--	--	--	--	--	--	0	0	0	0	0	26.831	47.9803	0	122.101	0	60.7915	25.7501	0	0	0	0	0	0	0	39.5016	0	30.2245	0	0	0	0	0	0	13.7848	85.1429	0	84.956	68.435	0	91.5627	40.2571	0	0	11.3288	0	0
2193	1144.34	36.2847	--	--	--	--	--	--	0	0	0	0	0	0	0	0	0	0	0	0	0	0	0	0	0	0	0	0	0	0	0	0	0	0	0	0	0	10.1767	6.98831	0	0	0	0	0	0	0	0	0	0
2194	1144.35	24.8465	--	--	--	--	--	--	0	0	0	0	0	0	0	0	0	0	0	0	0	0	0	0	0	0	0	0	0	0	0	14.239	0	0	0	0	0	0	0	0	0	0	0	0	0	0	0	0	0
2195	1144.36	35.4313	--	--	--	--	--	--	86.5118	85.326	97.6525	137.467	186.946	104.029	129.23	85.8856	59.5771	147.062	121.145	51.8174	118.534	112.808	131.234	0	77.3405	116.779	101.763	0	58.2786	52.6436	208.027	99.7025	118.68	70.0148	25.417	132.75	82.9706	0	99.1445	88.6029	67.3061	65.504	111.551	182.457	101.171	20.5415	84.4942	87.7021	101.058
2199	1144.53	22.3333	--	--	--	--	--	--	22.5773	0	41.0944	39.1361	53.4774	0	0	61.0729	0	33.2499	0	0	39.6983	0	0	0	38.9538	79.7887	15.2035	23.9114	0	53.5653	39.3179	53.0362	0	31.3355	0	45.0253	0	0	0	0	0	46.133	0	60.8207	37.6815	0	0	80.2115	0
2200	1144.59	26.5104	TPEEKSAVTAL	Hemoglobin subunit beta	HBB	P68871	5	15	0	0	0	0	0	0	0	0	0	0	0	0	0	0	0	0	0	0	0	0	0	0	0	0	0	0	0	0	0	0	0	0	0	0	0	0	0	0	0	0	0
2201	1144.62	21.231	ALRDEMRALA	SH3 domain-binding glutamic acid-rich-like protein 3	SH3BGRL3	Q9H299	45	54	26.2987	0	0	0	0	0	0	0	0	0	0	0	0	0	0	0	26.7488	0	0	0	0	0	0	0	0	0	0	0	0	0	0	0	0	0	0	0	0	0	0	0	0
2204	1145.42	26.0492	--	--	--	--	--	--	38.7267	0	0	0	0	0	0	40.5854	0	0	0	0	0	0	0	0	0	0	0	0	0	0	0	0	0	0	0	0	0	0	0	0	0	0	0	0	0	0	0	0	0
2206	1145.48	26.8259	--	--	--	--	--	--	0	0	0	0	0	0	0	0	0	0	0	0	0	0	0	0	0	0	0	0	0	0	0	0	0	0	0	0	0	0	0	0	0	0	0	0	0	0	0	0	0
2207	1145.48	37.2386	GDPGpPGPpGPpG	Collagen alpha-1(XV) chain	COL15A1	P39059	1093	1105	0	0	0	0	0	0	0	0	0	0	0	0	0	0	0	0	0	0	0	0	0	0	0	0	0	0	0	0	0	0	0	0	0	0	0	0	0	0	0	0	0
2208	1145.57	25.7712	--	--	--	--	--	--	0	0	0	0	0	0	0	0	0	0	0	0	0	0	0	0	0	0	0	0	0	0	0	0	0	0	0	0	0	0	0	0	0	0	0	0	0	0	0	0	0
2209	1145.61	21.1741	RVAPEEHPVL	POTE ankyrin domain family member F	POTEF	A5A3E0	795	804	0	0	0	0	0	0	0	0	0	0	0	0	0	0	44.5494	0	0	0	75.3781	0	0	0	31.5042	0	0	0	0	0	0	0	0	0	0	0	0	53.0841	0	0	0	0	0
2212	1146.51	35.4776	--	--	--	--	--	--	0	0	0	0	0	0	0	0	0	0	0	0	0	0	0	0	0	0	0	0	0	40.4714	0	0	0	0	0	0	0	0	0	0	0	0	0	0	0	0	0	0	0
2213	1146.53	20.8582	--	--	--	--	--	--	0	0	0	0	0	0	0	0	0	0	0	0	0	0	0	0	0	0	0	0	0	0	0	109.893	0	56.9279	0	0	0	0	0	0	0	0	0	0	0	0	0	0	0
2219	1147.48	20.8952	--	--	--	--	--	--	0	0	11.7334	22.6186	0	0	0	0	0	0	0	0	0	0	0	0	38.2841	36.6592	0	0	0	0	25.6679	0	0	0	0	0	0	0	0	0	0	0	0	0	0	0	32.1913	0	0
2220	1147.51	37.0224	QGPEGPQGPPGQ	Collagen alpha-1(IV) chain	COL4A1	P02462	66	77	0	0	0	0	0	0	0	0	0	0	0	48.3181	0	0	0	0	0	0	0	0	54.2537	187.952	0	0	0	0	0	0	0	0	0	0	0	0	0	0	0	0	0	0	0
2221	1147.53	35.4526	--	--	--	--	--	--	120.702	79.0089	95.5734	61.3971	0	0	0	0	0	0	0	398.113	0	0	0	0	0	0	0	158	200.071	491.539	0	0	0	0	0	252.389	369.785	0	307.362	0	0	0	0	289.554	0	0	0	37.6452	0
2222	1147.56	25.9833	GFPSSAGSVSPR	Keratin; type I cytoskeletal 13	KRT13	P13646	418	429	0	0	0	0	0	0	0	0	0	0	0	0	0	0	0	0	30.0298	0	0	0	0	0	0	0	0	0	0	0	0	0	0	0	0	0	0	0	0	0	0	0	0
2223	1147.57	28.3717	--	--	--	--	--	--	0	0	0	0	0	0	0	0	0	0	0	0	0	0	0	0	0	0	0	0	0	0	0	0	0	0	0	0	0	0	0	0	0	0	0	0	0	0	0	0	0
2224	1147.6	19.603	--	--	--	--	--	--	167.969	0	0	0	0	0	0	0	0	0	0	0	0	41.3502	0	0	0	0	0	0	0	0	0	0	0	0	0	0	0	0	0	0	0	0	0	0	0	0	0	0	0
2225	1148.21	35.7606	--	--	--	--	--	--	0	0	0	0	0	0	0	0	0	0	0	0	0	0	0	0	0	0	0	0	0	0	0	0	0	0	0	0	0	0	0	0	0	0	0	0	0	0	0	0	0
2226	1148.47	37.1215	LMVEPTESED	Glycine dehydrogenase [decarboxylating]; mitochondrial	GLDC	P23378	903	912	0	0	22.0162	23.5059	0	0	0	0	0	0	0	0	0	0	0	0	0	0	0	0	0	0	0	18.0624	0	27.9946	0	0	0	0	0	0	0	0	0	0	0	0	0	0	0
2228	1148.5	21.2831	--	--	--	--	--	--	0	0	0	0	0	0	0	0	0	0	0	0	0	0	0	0	0	0	0	0	0	0	0	0	0	0	0	0	0	0	0	0	0	0	0	0	0	0	0	0	85.051
2230	1148.54	27.0293	GPpGPpGPAGKEG	Collagen alpha-1(I) chain	COL1A1	P02452	893	905	0	0	0	0	0	0	0	0	0	0	0	9.18738	0	0	0	0	0	0	0	0	0	0	0	0	0	0	0	0	0	0	0	13.6953	0	0	0	0	0	0	0	0	0
2231	1148.54	25.9281	GPpGPpGPAGEKG	Collagen alpha-1(I) chain	COL1A1	P02452	923	935	112.052	74.5872	142.325	165.1	52.2815	71.2656	34.9966	95.0288	0	25.8588	0	18.2983	25.6427	0	0	0	0	135.719	0	92.9757	0	53.4909	133.772	113.36	155.555	328.279	0	0	0	0	0	50.9795	25.4253	0	0	0	0	0	17.7196	0	0
2232	1148.57	22.6098	--	--	--	--	--	--	0	0	0	0	0	0	0	0	0	0	0	0	0	0	0	0	0	0	0	0	0	0	0	0	0	0	12.6687	0	0	0	0	0	0	0	0	0	0	0	0	0	0
2236	1149.22	35.2004	--	--	--	--	--	--	0	0	0	0	0	0	0	0	0	0	0	0	57.2493	0	0	0	0	0	0	0	0	0	0	0	0	0	0	0	0	0	42.4388	0	0	9.19808	0	79.5271	0	0	0	0	0
2237	1149.22	35.9935	--	--	--	--	--	--	0	0	0	0	0	0	0	0	0	0	0	0	0	0	0	0	0	0	0	0	0	0	0	0	0	0	0	0	0	0	0	0	0	0	0	0	0	0	0	0	0
2239	1149.47	37.1984	TmYVSGpPGpP	Collagen alpha-1(XVII) chain	COL17A1	Q9UMD9	988	998	0	93.9772	0	0	0	82.041	0	0	74.9993	0	0	19.5401	0	0	0	0	0	0	0	0	0	0	0	19.7349	7.81803	78.7319	0	0	0	0	0	53.713	0	0	0	0	16.0027	0	0	0	0
2241	1149.51	22.2813	--	--	--	--	--	--	0	0	0	0	0	0	0	0	0	0	0	0	0	0	0	0	0	0	0	0	0	0	0	0	0	0	0	0	0	0	0	0	0	0	0	0	0	0	0	0	0
2243	1150.42	26.0706	--	--	--	--	--	--	657.04	0	0	0	0	0	0	225.981	180.003	62.4861	0	0	0	96.0395	64.8452	0	194.8	0	0	0	0	0	0	0	0	0	0	487.627	144.984	0	487.912	0	0	0	0	474.383	0	0	0	72.0647	0
2244	1150.49	27.0443	--	--	--	--	--	--	0	0	0	0	0	0	0	0	0	0	0	0	0	0	0	0	0	12.5249	28.0384	0	0	0	0	0	0	0	0	0	0	0	0	0	0	0	0	0	0	0	0	0	0
2245	1150.52	21.2785	--	--	--	--	--	--	41.538	0	162.104	159.458	53.0393	0	0	0	0	0	0	0	0	0	0	0	63.7338	139.86	50.4623	43.5863	0	0	224.718	429.293	384.116	437.386	0	0	44.2766	0	0	0	0	0	0	0	0	0	0	0	0
2247	1150.56	21.9894	--	--	--	--	--	--	15.052	0	93.0422	98.1657	35.1048	0	0	29.5275	0	16.3858	0	0	49.1648	0	0	0	38.4321	63.8192	27.6532	0	0	0	117.074	56.8554	102.671	54.304	0	0	0	0	0	0	0	23.2311	0	0	0	0	0	0	0
2248	1150.56	20.0336	--	--	--	--	--	--	0	0	0	0	0	0	0	0	0	0	0	0	0	0	0	0	13.2433	10.1475	0	0	0	0	51.0535	20.4607	40.8399	0	0	0	0	0	0	0	0	0	0	0	0	0	0	0	0
2249	1150.56	22.5528	--	--	--	--	--	--	193.753	49.8159	180.741	176.864	96.7111	156.679	171.458	142.315	129.634	148.91	92.1455	123.901	86.3846	85.3688	85.9844	0	117.47	131.393	96.0112	171.02	0	71.1301	135.626	75.6869	0	22.936	254.392	144.133	74.4896	42.0871	0	136.854	69.7015	151.143	51.7771	199.412	107.518	248.731	96.6039	205.428	0
2250	1150.57	22.9289	--	--	--	--	--	--	0	0	0	0	0	0	0	0	0	0	0	0	0	0	0	0	6.73457	0	0	0	0	0	0	0	0	0	0	0	0	0	0	0	0	0	0	11.092	0	0	0	0	0
2253	1150.57	21.0159	--	--	--	--	--	--	0	0	0	0	0	0	0	0	0	0	0	0	20.2852	0	0	0	0	0	0	0	0	0	0	0	0	0	0	0	0	0	0	0	0	0	0	0	0	0	0	0	0
2254	1151.44	27.2173	--	--	--	--	--	--	0	0	0	0	0	0	0	0	0	0	0	0	0	0	0	0	0	0	0	0	0	0	0	0	0	0	0	0	0	0	0	0	0	0	0	0	0	0	0	0	0
2256	1151.51	21.1909	--	--	--	--	--	--	0	0	0	0	0	0	0	0	0	0	0	0	0	0	0	0	69.0082	0	0	0	0	0	463.141	0	0	0	0	0	0	0	0	0	0	0	0	0	0	0	0	0	0
2258	1152.33	35.5339	--	--	--	--	--	--	0	0	0	0	27.6424	0	0	0	134.868	12.8718	0	0	0	0	0	0	0	0	0	0	383.532	435.458	64.1131	0	0	0	0	0	0	0	0	0	0	0	0	13.3966	0	0	0	0	352.137
2259	1152.34	36.355	--	--	--	--	--	--	0	882.495	0	0	0	0	0	0	0	0	0	0	0	0	0	0	0	0	0	0	0	0	0	0	0	59.2497	0	0	0	0	0	0	0	0	0	0	0	0	0	0	278.763
2262	1152.47	25.5654	--	--	--	--	--	--	156.651	0	0	0	0	0	0	0	0	0	0	38.3006	0	0	0	137.871	0	0	0	80.583	0	0	0	0	0	0	0	0	0	61.3567	0	0	19.1719	0	140.327	0	0	114.391	70.5361	0	519.868
2263	1152.47	28.1523	--	--	--	--	--	--	0	0	0	0	0	0	276.368	44.195	0	0	0	0	0	0	0	0	0	0	0	0	0	0	0	0	0	0	0	0	15.0095	0	0	0	0	0	21.1622	17.612	0	0	19.6082	0	0
2265	1152.49	27.4203	--	--	--	--	--	--	0	0	274.498	161.383	123.073	90.4758	0	77.4859	0	113.93	0	54.4663	112.053	0	259.566	0	131.944	180.417	0	41.988	0	0	352.805	408.582	309.522	338.955	70.3358	179.234	0	0	346.827	0	10.8767	18.2188	18.7532	57.4504	0	23.3994	56.7882	248.942	0
2266	1152.51	26.6785	pPGPDGNKGEpG	Collagen alpha-2(I) chain	COL1A2	P08123	614	625	0	0	0	0	0	0	0	0	0	0	0	0	0	0	0	0	0	0	0	0	0	0	0	0	0	0	0	0	0	0	0	0	0	0	0	0	0	0	0	0	0
2267	1152.51	21.0531	--	--	--	--	--	--	0	0	0	0	0	0	0	0	0	0	0	0	0	0	0	0	0	0	0	0	0	0	0	0	0	0	0	0	0	0	0	0	0	0	0	0	0	0	0	0	0
2268	1152.52	22.2216	--	--	--	--	--	--	0	0	0	0	0	0	0	0	0	0	0	0	16.6136	0	0	0	0	0	0	0	0	0	72.5731	31.3113	0	71.1059	0	0	0	0	0	0	0	0	0	0	0	0	0	0	0
2269	1152.52	25.9639	--	--	--	--	--	--	0	0	0	0	0	0	0	67.9426	0	0	0	0	0	0	0	0	0	0	0	0	0	0	0	0	0	0	0	0	0	0	0	0	0	0	0	0	0	0	0	0	0
2270	1152.64	19.3453	--	--	--	--	--	--	262.017	0	0	0	0	0	0	0	0	0	0	0	0	0	0	0	0	0	0	0	0	0	0	0	0	0	0	0	0	0	0	0	0	0	0	0	0	0	0	0	0
2272	1153.31	36.4965	--	--	--	--	--	--	0	0	0	0	0	0	0	0	0	0	547.385	0	0	0	0	0	0	0	0	0	0	0	0	0	0	0	0	0	27.8343	0	0	0	0	0	0	0	0	0	0	0	0
2273	1153.31	35.7106	--	--	--	--	--	--	390.951	0	318.124	308.365	806.684	0	935.304	788.448	0	899.611	657.419	186.581	1203.84	718.247	442.165	541.483	286.938	537.226	1013.73	352.654	0	0	0	0	575.101	279.348	349.451	354.569	321.46	249.821	594.228	171.15	0	569.962	0	452.786	344.976	284.075	1155.83	429.611	76.2591
2274	1153.38	35.5967	--	--	--	--	--	--	0	0	0	0	0	0	0	0	0	0	0	0	0	0	0	0	0	0	0	0	0	0	0	0	0	0	0	0	0	0	0	0	0	0	0	0	0	0	0	0	0
2275	1153.4	38.0641	--	--	--	--	--	--	0	0	0	0	0	0	0	0	0	0	0	0	0	0	0	0	0	0	0	0	0	0	0	0	0	0	0	0	0	0	0	0	11.7329	0	0	0	0	0	0	0	0
2276	1153.4	36.9432	--	--	--	--	--	--	20.2356	0	0	0	0	0	0	0	0	0	0	0	0	0	0	0	35.1771	180.571	0	0	0	0	0	0	0	0	0	86.0409	0	50.1138	0	0	0	0	0	128.534	0	0	0	56.5954	0
2277	1153.41	28.0622	--	--	--	--	--	--	0	0	0	0	40.4647	0	0	0	0	0	0	0	0	0	0	0	0	0	0	0	0	0	0	0	0	0	0	0	0	0	0	0	64.3214	13.7316	0	0	0	0	0	0	0
2278	1153.47	21.499	--	--	--	--	--	--	0	0	0	0	23.3601	0	0	0	0	0	0	0	0	13.2635	0	0	0	0	0	0	0	0	0	0	0	0	0	0	0	0	0	0	0	0	0	0	0	0	0	0	0
2279	1153.51	27.1624	--	--	--	--	--	--	0	0	0	0	0	0	0	0	0	0	0	0	0	0	0	0	0	0	0	0	0	0	0	0	0	0	0	0	0	0	0	0	0	0	0	0	0	27.4277	0	0	0
2280	1153.52	26.097	ApGEDGRpGPpG	Collagen alpha-1(II) chain	COL2A1	P02458-1	580	591	66.8829	412.845	0	100.231	0	207.903	191.254	89.1273	0	107.576	185.485	0	46.6139	0	52.4232	0	42.75	76.7872	0	0	49.1054	0	134.598	0	99.3699	0	0	0	0	0	227.233	182.826	0	0	0	0	0	0	0	0	0
2281	1153.57	23.5737	--	--	--	--	--	--	0	0	0	0	0	0	0	0	0	0	0	0	0	0	0	0	0	0	0	0	0	0	0	0	0	0	0	0	0	0	0	0	0	0	0	0	0	0	0	0	0
2282	1154.24	35.2133	--	--	--	--	--	--	0	0	0	0	0	0	0	0	0	0	0	0	0	0	0	0	0	0	0	0	0	0	0	0	0	0	0	0	0	0	0	0	0	0	0	0	0	0	0	0	0
2283	1154.44	36.9044	--	--	--	--	--	--	0	0	0	0	0	0	0	0	0	0	0	0	0	0	17.2947	0	0	0	0	0	0	0	0	0	0	0	0	0	91.5959	0	0	0	0	0	0	0	0	0	0	0	0
2284	1154.49	35.4301	--	--	--	--	--	--	62.3594	0	0	0	0	25.9555	89.1284	0	30.7315	0	240.683	172.367	26.894	0	0	0	0	0	0	94.3845	139.22	162.732	0	0	0	0	0	164.29	217.12	286.066	150.283	415.632	215.531	23.2427	246.811	157.097	0	0	0	0	0
2285	1154.5	28.9375	--	--	--	--	--	--	0	0	0	0	0	0	104.058	0	0	0	0	29.7015	0	0	0	0	0	0	0	42.2855	0	26.4719	0	0	0	0	0	0	0	163.446	0	36.1705	0	0	0	0	15.6472	0	0	0	0
2286	1154.51	25.717	PpGEAGKpGEQG	Collagen alpha-1(I) chain	COL1A1	P02452	651	662	155.149	0	298.451	338.468	242.363	0	681.046	558.063	429.488	361.053	730.613	706.585	401.412	90.3383	213.101	220.573	311.588	364.603	0	549.002	345.174	706.767	242.674	68.1255	260.658	137.706	216.329	252.017	280.052	615.741	0	636.307	504.185	264.995	564.369	167.11	401.727	260.22	397.748	103.922	447.331
2287	1154.53	20.9822	--	--	--	--	--	--	0	28.052	0	0	0	0	0	0	133.463	0	0	0	0	0	0	0	0	0	0	137.66	0	0	0	0	0	0	0	0	0	0	0	0	0	206.749	0	0	0	0	0	320.208	0
2288	1154.58	19.5427	--	--	--	--	--	--	0	0	0	0	18.5702	63.8236	67.1182	83.9846	122.466	49.0891	0	41.0845	93.5104	0	0	0	46.92	48.4238	19.2305	24.8068	0	0	61.5855	0	44.3218	0	0	48.1856	46.0125	20.0174	84.2997	0	20.7324	34.292	0	118.227	0	0	23.1272	0	0
2290	1155.23	35.2133	--	--	--	--	--	--	0	0	0	0	0	0	0	0	0	0	0	0	0	0	0	0	0	0	0	0	0	0	0	0	0	0	0	0	0	10.3975	0	0	0	0	0	0	0	0	0	0	0
2291	1155.45	38.0973	--	--	--	--	--	--	0	0	0	0	0	0	0	0	0	0	0	0	0	0	0	0	0	0	0	0	0	0	0	0	0	0	0	0	0	0	0	0	0	0	0	0	0	0	0	0	0
2292	1155.45	36.8991	--	--	--	--	--	--	0	0	0	0	0	0	0	0	0	0	0	0	0	0	0	0	0	13.2404	0	0	0	0	0	0	0	0	0	0	0	0	0	0	0	0	0	0	0	0	0	13.0214	0
2293	1155.49	20.8833	--	--	--	--	--	--	0	0	24.7098	27.7731	92.6034	155.091	115.831	236.078	0	246.693	0	183.766	159.032	167.669	190.007	0	0	0	16.3442	0	0	66.0526	0	0	27.2994	0	23.9351	0	96.9266	109.562	158.682	93.362	127.266	0	63.4047	129.146	243.287	0	206.085	0	0
2294	1155.51	25.2596	--	--	--	--	--	--	0	0	0	0	0	0	0	0	0	0	0	0	0	0	0	0	0	0	0	0	0	0	0	0	0	0	0	0	0	0	0	0	0	0	0	0	0	0	0	0	0
2297	1155.56	26.9773	GGLSEAKPATPE	Cystatin-A	CSTA	P01040	4	15	172.493	0	0	0	0	0	0	0	0	0	0	0	0	0	0	0	0	0	0	0	0	0	0	0	0	0	0	0	0	0	0	0	0	0	0	0	0	0	0	0	0
2298	1155.56	19.9858	--	--	--	--	--	--	0	0	0	0	0	0	0	0	0	0	0	0	0	0	0	0	0	0	0	0	0	0	0	0	0	0	0	0	0	0	0	0	0	0	0	0	0	0	0	0	0
2302	1156.48	37.5146	EEPDSENIPQ	S-phase kinase-associated protein 2	SKP2	D6RF40	44	53	0	0	0	0	0	0	0	0	0	0	0	0	0	0	0	0	0	0	0	0	0	0	0	0	0	0	0	0	0	0	0	0	0	0	0	0	0	0	0	0	0
2303	1156.5	28.164	--	--	--	--	--	--	0	0	0	0	0	0	0	0	16.7844	0	0	0	0	0	0	0	0	0	0	0	0	0	0	0	0	0	0	0	0	0	0	13.6806	0	0	0	0	0	0	0	0	0
2304	1156.5	26.9642	HPDTLNQGEF	Protein S100-A9	S100A9	P06702	28	37	0	0	0	36.0843	0	0	0	0	0	0	0	0	0	0	0	0	19.4912	30.3649	0	0	0	0	0	0	0	212.428	0	0	0	0	0	0	0	0	0	0	0	0	0	0	0
2305	1156.53	42.6456	--	--	--	--	--	--	0	0	0	0	0	0	0	0	0	0	0	37.8754	0	0	0	0	0	0	0	0	0	0	0	0	0	0	0	0	0	0	0	0	0	0	0	0	0	0	0	0	0
2306	1156.57	21.2506	--	--	--	--	--	--	0	0	0	0	0	0	0	0	0	0	0	0	0	0	0	0	0	0	0	0	0	0	0	0	0	0	0	0	0	0	0	0	0	0	0	0	0	0	0	0	0
2310	1157.49	27.1795	--	--	--	--	--	--	0	32.1159	0	0	0	0	0	0	26.6617	0	0	0	0	0	0	0	11.5107	0	0	0	0	0	0	0	0	0	0	0	0	0	0	0	0	0	0	0	0	0	0	0	0
2311	1157.53	37.4053	GpPGPpGPpGPpA	Collagen alpha-1(VIII) chain	COL8A1	P27658	560	572	1367.05	3510.72	1729.2	1562.88	1305.37	4898.6	3134.05	965.659	6924.52	971.183	6419.41	2300.33	1415.9	685.364	683.552	423.901	886.113	1526.84	1335.91	1788.6	6156.44	3931.83	3062.81	4026.38	2100.49	6674.63	278.122	2354.17	4034.11	6638.41	4324.61	3817.71	4397.33	1085.37	7513.06	2757	2446.98	974.654	1709.62	929.472	1970.84
2314	1158.05	19.4605	--	--	--	--	--	--	0	0	0	0	0	0	0	0	0	0	0	0	0	0	0	0	0	46.7136	0	0	0	0	0	0	0	0	0	0	0	0	0	0	0	0	0	0	0	0	0	0	0
2315	1158.42	25.8432	--	--	--	--	--	--	0	887.845	0	40.9968	0	0	0	0	0	0	0	54.9589	0	0	0	0	0	0	0	146.956	0	0	130.108	0	0	0	0	0	0	187.285	0	0	213.58	0	387.307	0	0	0	0	0	0
2316	1158.47	28.0493	--	--	--	--	--	--	0	0	39.8783	20.532	0	0	0	0	0	0	0	0	0	0	0	0	0	0	12.7702	6.68223	0	0	74.5849	0	33.7324	271.982	0	0	0	0	0	0	0	0	0	0	0	0	0	0	0
2318	1158.5	27.1927	--	--	--	--	--	--	0	0	0	13.6338	0	0	0	0	0	0	0	0	0	0	0	0	0	0	0	27.2036	0	0	0	0	0	0	0	0	0	0	0	0	0	0	0	0	0	0	0	0	0
2319	1158.51	21.2467	--	--	--	--	--	--	0	0	0	0	0	0	0	0	0	0	0	0	0	0	0	0	0	0	0	0	0	0	0	0	0	0	0	0	17.5481	0	0	0	0	0	0	0	0	0	0	0	0
2320	1158.52	21.5821	--	--	--	--	--	--	0	0	0	0	0	0	0	0	0	0	0	0	0	0	0	0	0	0	0	0	0	0	0	0	0	0	0	0	13.4945	0	0	0	0	0	0	0	0	0	0	0	0
2326	1159.48	27.502	--	--	--	--	--	--	0	0	0	0	0	15.0586	0	0	0	0	85.1733	0	0	0	0	0	0	14.654	0	0	0	0	0	0	0	0	0	0	0	0	0	0	0	0	0	0	0	0	0	0	0
2327	1159.48	28.2298	--	--	--	--	--	--	0	0	0	0	0	116.798	0	0	176.707	0	0	64.7953	0	0	0	0	0	0	0	0	0	119.347	0	184.552	0	0	0	12.5918	0	10.3636	0	210.44	0	0	0	0	40.4743	0	0	0	19.7771
2330	1159.58	20.7072	--	--	--	--	--	--	0	0	0	0	56.7284	0	0	135.299	0	151.847	0	0	71.6671	17.3835	181.988	0	8.80854	0	0	0	0	0	20.624	0	0	0	184.814	0	0	0	0	0	0	27.5479	0	0	81.5822	0	0	55.1883	0
2332	1159.61	26.41	SGSVIDQSRVL	Uromodulin	UMOD	P07911	589	599	0	0	131.045	163.144	0	0	0	53.6737	0	104.98	0	0	0	0	96.0684	0	0	0	0	0	0	0	121.196	0	0	0	46.1413	0	0	0	0	0	0	0	0	0	0	0	0	0	0
2333	1160.32	25.1998	--	--	--	--	--	--	0	0	0	0	0	0	0	0	0	0	0	0	0	0	0	0	0	0	0	0	0	0	0	0	0	0	0	0	0	0	0	0	0	0	0	0	0	0	0	0	0
2334	1160.34	36.4788	--	--	--	--	--	--	0	0	0	0	0	0	0	0	0	0	0	0	0	0	0	876.177	0	0	0	0	0	0	0	0	0	0	0	0	0	0	0	0	0	0	0	0	3833.62	0	4072.63	0	0
2335	1160.35	35.7053	--	--	--	--	--	--	0	0	0	0	2687.91	2716.04	3198.83	2533.65	0	2996.12	4441.67	1123.99	3254.26	3494.23	2433.36	1135.87	1561.26	2183.59	3221.78	0	1827.64	1928.32	0	3210.51	2082.19	3168.94	1751.13	2864.22	2561.59	0	3050.4	0	0	2348.49	3152.66	3446.52	0	2148.98	0	2966.98	0
2336	1160.36	38.9763	--	--	--	--	--	--	0	0	0	0	0	0	0	0	0	0	0	227.589	0	0	0	0	0	0	0	0	0	0	0	0	0	0	0	0	0	0	0	0	0	0	0	0	0	0	0	0	0
2337	1160.37	37.4666	--	--	--	--	--	--	0	0	0	0	0	0	0	0	0	0	0	0	0	0	0	0	0	0	0	0	0	0	0	0	153.53	0	0	0	0	0	0	0	0	0	0	0	0	0	0	0	0
2338	1160.44	37.5416	--	--	--	--	--	--	0	0	0	0	0	0	0	0	0	0	0	0	0	0	0	0	0	0	0	0	0	0	0	0	0	0	0	0	0	0	0	0	0	0	0	0	0	0	0	0	0
2339	1160.49	27.881	--	--	--	--	--	--	0	0	0	0	0	0	0	0	0	0	28.9229	0	0	0	0	0	0	0	0	15.6187	0	0	0	0	0	0	0	0	0	0	0	0	0	0	0	0	0	0	0	0	0
2341	1160.52	22.2708	--	--	--	--	--	--	0	0	0	0	0	27.1686	18.1672	85.5947	34.2069	0	51.1117	0	0	0	0	0	0	15.7971	0	0	0	0	0	0	0	0	0	0	0	0	0	0	0	0	0	0	0	0	0	0	0
2342	1160.53	25.0581	--	--	--	--	--	--	0	0	0	0	17.5561	0	0	0	0	0	0	0	0	0	0	0	0	16.7039	0	0	0	0	0	0	0	0	0	8.582	0	0	0	0	0	0	0	0	0	0	0	0	0
2343	1160.53	20.9273	--	--	--	--	--	--	27.5833	0	0	0	0	0	0	0	0	0	0	36.5032	0	0	0	0	0	0	0	0	0	0	35.8502	19.7909	16.5532	86.8576	0	0	0	0	0	0	0	0	0	0	77.5851	0	0	0	0
2344	1160.54	26.4089	SpGPAGPRGPVGP	Collagen alpha-1(III) chain	COL3A1	P02461	1132	1144	45.0916	0	29.0065	0	0	0	0	0	0	0	0	0	0	0	0	0	10.0597	0	0	0	0	0	0	0	0	0	0	0	8.42009	0	0	0	0	0	0	0	0	15.8404	0	0	0
2345	1160.61	21.5722	ADVIVKPHDPA	Cornulin	CRNN	Q9UBG3	42	52	375.123	0	0	0	0	0	0	0	0	0	0	0	0	0	0	0	0	0	54.5585	0	0	0	0	0	0	0	0	0	0	0	0	0	0	0	0	0	0	0	0	0	0
2348	1161.25	35.009	--	--	--	--	--	--	0	0	0	0	0	0	0	0	0	0	0	0	0	0	0	0	0	0	0	0	30.6652	0	0	0	0	0	0	0	0	0	0	0	0	0	0	0	0	0	0	0	0
2351	1161.48	20.9651	--	--	--	--	--	--	0	0	0	0	0	0	0	0	0	0	0	0	0	0	0	0	0	0	0	0	0	0	0	0	0	0	0	0	0	0	0	0	0	0	0	0	0	0	0	0	0
2352	1161.5	37.5982	GDpGPpGPpGPpG	Collagen alpha-1(XV) chain	COL15A1	P39059	1093	1105	26.3907	8.30547	55.383	77.8528	18.8985	154.78	0	65.5121	0	58.6345	0	169.009	65.8225	24.5449	41.7272	0	86.8862	144.961	139.914	74.8328	0	111.078	167.017	587.317	288.935	1194.49	0	146.093	15.8732	0	84.6277	0	169.002	158.664	223.365	35.9919	0	0	0	59.9262	0
2353	1161.51	27.7443	--	--	--	--	--	--	0	0	0	0	0	0	0	0	0	0	0	0	0	0	0	0	0	0	0	0	0	0	0	0	0	0	0	0	0	0	0	0	0	0	0	0	0	0	0	0	0
2354	1161.53	22.3905	--	--	--	--	--	--	0	0	0	0	0	0	0	0	0	0	0	0	0	0	0	0	0	0	0	0	0	0	26.1107	0	0	0	41.3169	0	0	0	0	0	0	0	0	13.6845	0	32.2096	0	0	0
2356	1162.45	25.8842	--	--	--	--	--	--	0	0	0	0	0	0	0	0	0	0	0	0	0	0	0	0	0	0	0	0	0	0	0	0	0	0	0	0	0	0	0	100.682	0	0	0	0	0	0	0	0	0
2357	1162.47	21.0676	--	--	--	--	--	--	66.8539	0	0	76.6509	76.4043	596.033	0	82.2499	0	133.557	0	389.298	90.5292	0	0	0	0	135.343	0	69.7183	0	0	0	0	119.637	0	0	0	241.276	362.028	0	0	0	0	0	0	0	0	0	227.194	0
2358	1162.51	37.1502	GpPGApGApGApGP	Collagen alpha-1(I) chain	COL1A1	P02452	1043	1056	0	0	0	0	0	0	0	0	0	0	0	0	0	0	0	0	0	0	0	0	0	0	0	0	0	0	0	0	0	0	0	0	0	0	0	0	0	0	0	0	0
2359	1162.53	21.8751	--	--	--	--	--	--	0	0	0	0	0	0	0	0	0	0	0	0	0	0	0	0	0	0	0	0	0	0	0	0	0	0	0	0	0	0	0	0	0	0	0	0	0	0	0	0	0
2361	1162.54	22.7901	--	--	--	--	--	--	0	0	0	0	0	0	0	0	0	0	0	0	0	0	0	0	0	0	0	0	0	0	0	0	0	0	0	0	0	0	0	0	0	0	0	0	0	0	0	0	0
2362	1162.55	20.202	--	--	--	--	--	--	153.666	114.81	169.581	123.628	178.058	469.276	475.214	342.591	405.457	314.098	838.498	451.032	203.43	0	0	0	279.413	170.478	178.75	216.879	198.557	412.712	163.9	145.628	135.37	165.163	0	298.228	1052.87	856.804	709.312	716.946	525.224	166.581	615.528	499.127	278.769	0	340.14	163.62	120.62
2369	1163.44	25.6594	--	--	--	--	--	--	15.4975	0	0	0	0	0	0	0	0	0	0	0	0	0	0	0	0	0	0	0	0	0	0	0	0	0	0	0	0	0	0	0	0	0	0	0	0	0	0	0	0
2370	1163.47	38.9993	--	--	--	--	--	--	0	9.24106	0	0	0	0	0	0	0	0	0	0	0	0	0	0	0	0	0	0	0	0	0	0	0	0	0	0	0	0	0	0	0	0	0	0	0	0	0	0	0
2372	1163.5	26.1249	--	--	--	--	--	--	0	0	0	0	0	0	0	0	0	0	0	0	0	0	0	0	0	0	0	0	0	0	0	0	0	0	0	0	0	0	0	0	0	0	0	0	0	0	0	0	0
2373	1163.51	37.3126	AGGGGAAAGSSAYPA	Ras GTPase-activating protein 1	RASA1	P20936	18	32	0	212.423	0	0	0	26.7709	0	0	0	0	0	0	0	0	0	0	0	0	0	0	1532.7	0	0	0	0	0	0	15.78	0	0	0	60.1173	0	0	0	0	0	0	0	0	0
2374	1163.52	19.4439	--	--	--	--	--	--	0	0	0	0	0	0	0	0	0	0	0	0	0	0	0	0	0	0	0	0	0	0	0	0	0	0	0	0	0	0	0	0	0	0	0	0	0	0	0	0	0
2375	1163.52	35.7698	--	--	--	--	--	--	0	0	0	0	0	0	0	0	0	0	0	0	0	0	0	0	0	0	0	0	0	0	0	0	0	0	0	0	0	0	0	0	0	0	0	8.26382	0	0	0	0	0
2376	1163.53	26.7972	pGEDGRpGPPGP	Collagen alpha-1(II) chain	COL2A1	P02458-1	581	592	26.5295	0	0	0	0	0	0	0	0	0	0	0	0	0	0	0	0	0	0	0	0	0	0	0	0	0	0	0	0	0	0	0	0	0	0	0	0	0	0	0	0
2380	1164.45	25.6301	--	--	--	--	--	--	0	0	0	0	0	0	0	0	0	0	0	0	0	0	0	0	0	0	0	0	0	0	0	0	0	0	0	0	0	0	0	0	0	0	0	0	0	0	0	0	0
2381	1164.47	37.2262	GPpGSpGPpGQpG	Collagen alpha-1(IV) chain	COL4A1	P02462	414	426	0	0	0	0	0	0	76.5668	0	0	0	80.3775	0	0	0	0	0	0	0	0	0	0	0	0	0	0	0	0	0	0	0	0	0	0	0	0	0	0	0	0	0	0
2382	1164.49	27.3845	--	--	--	--	--	--	54.4775	108.189	0	65.5352	0	21.0542	28.4917	330.22	80.2596	0	92.6334	0	0	0	0	0	12.5282	102.98	162.951	0	56.543	14.982	0	0	0	12.8809	0	0	85.8391	0	99.5285	26.2355	0	44.4904	7.85613	102.936	0	0	13.495	47.8674	0
2383	1164.52	39.2745	--	--	--	--	--	--	0	0	0	0	0	0	0	0	0	0	0	0	0	0	0	0	0	0	0	0	108.359	0	0	0	0	0	0	0	0	0	0	0	0	0	0	0	7.91409	0	0	0	0
2384	1164.52	35.5428	--	--	--	--	--	--	0	0	0	0	0	0	0	0	0	0	0	0	0	0	0	0	0	0	0	0	37.5313	0	0	0	0	0	0	35.8136	0	0	0	24.999	22.1594	0	42.055	0	0	0	0	0	0
2385	1164.54	26.2524	GppGPpGPAGKEG	Collagen alpha-1(I) chain	COL1A1	P02452	893	905	0	0	539.417	0	9.00504	0	0	0	0	60.4551	0	0	0	0	0	0	43.0278	35.7645	0	0	0	0	172.857	0	132.032	0	0	0	0	0	18.3839	0	0	0	0	0	0	92.108	0	175.781	0
2389	1165.2	35.2295	--	--	--	--	--	--	0	0	0	0	65.9287	0	0	24.4618	0	0	0	0	0	97.9406	0	0	0	7.12704	24.7217	0	0	0	0	0	0	0	0	0	20.612	0	24.8698	0	0	6.97246	0	25.3648	0	0	0	0	0
2390	1165.47	37.1183	GPpGDpGDRGpP	Collagen alpha-1(XI) chain	COL11A1	P12107-3	463	474	0	620.163	0	0	0	0	0	0	0	0	0	0	0	0	0	0	0	0	0	0	488.959	0	0	1137.34	0	0	0	0	0	0	0	1047.51	0	0	0	0	0	0	0	0	374.302
2391	1165.5	27.1614	--	--	--	--	--	--	0	0	29.039	0	0	0	0	0	0	0	0	0	0	0	0	0	0	0	0	0	0	0	0	0	0	0	0	0	0	0	0	0	0	0	0	0	0	0	0	0	0
2393	1165.54	26.3971	GGKGEQGPpGPpG	Collagen alpha-2(I) chain	COL1A2	P08123	541	553	131.106	319.546	0	309.287	0	0	0	0	0	0	0	68.4689	0	0	0	0	0	0	0	127.157	0	139.832	0	0	0	0	0	114.498	464.592	0	117.389	0	0	0	0	0	0	0	0	0	0
2394	1165.54	38.6726	--	--	--	--	--	--	0	18.6018	0	0	0	20.3418	0	0	0	0	0	0	0	0	0	0	0	0	0	0	0	312.565	0	0	0	0	0	0	0	0	0	0	0	0	0	0	23.2989	0	0	0	0
2397	1166.3	36.392	--	--	--	--	--	--	0	0	0	0	0	0	0	0	0	0	0	0	0	0	0	0	0	0	0	0	0	0	0	0	0	0	0	0	0	0	0	0	0	0	0	0	0	0	0	0	0
2399	1166.43	25.6699	--	--	--	--	--	--	0	0	0	0	0	0	0	0	0	0	0	0	0	0	0	0	0	18.8589	0	0	0	0	0	0	0	0	0	0	0	0	0	0	0	0	0	0	0	0	0	0	0
2400	1166.52	28.6516	--	--	--	--	--	--	0	0	0	0	0	0	0	0	0	0	0	0	0	0	0	0	0	0	0	0	0	0	0	0	0	0	0	0	0	0	0	0	0	0	0	0	0	0	0	0	0
2401	1166.52	27.1233	PGENGKpGEPGp	Collagen alpha-1(III) chain	COL3A1	P02461	650	661	10.9417	0	0	0	0	0	0	0	0	0	0	0	0	0	0	0	18.8513	6.57535	0	0	0	0	0	0	0	0	0	0	0	0	0	0	0	0	0	0	0	0	0	0	0
2402	1166.53	21.3983	HVGDEDFVHL	Cystatin-B	CSTB	P04080	58	67	0	0	39.4814	44.6416	0	0	0	0	0	0	0	0	0	0	0	0	28.1258	40.7831	0	0	0	0	48.9514	0	103.046	0	0	0	0	0	0	0	0	0	0	0	0	0	0	0	0
2403	1166.55	24.2171	--	--	--	--	--	--	55.7573	0	157.171	151.096	0	0	0	0	0	0	0	0	103.731	83.686	13.8844	0	0	0	0	0	0	0	0	28.7857	162.625	0	64.7567	0	0	0	0	0	0	17.4224	0	0	0	0	0	37.3103	0
2405	1166.56	19.389	DHEGTHSTKR	Fibrinogen alpha chain	FGA	P02671	612	621	136.442	0	0	0	0	0	0	0	0	0	0	0	0	0	0	0	38.6722	0	50.9814	0	0	0	0	0	0	0	0	0	0	0	0	0	0	0	0	0	0	0	0	0	0
2406	1166.57	22.6	--	--	--	--	--	--	79.4029	0	97.6977	65.8579	139.308	134.066	140.216	93.0277	151.059	75.7732	111.752	46.019	36.6701	0	84.1904	0	121.84	86.4381	90.6885	70.1583	0	57.4172	41.0876	84.3056	0	0	143.952	112.861	164.377	53.8366	0	124.436	44.9877	113.85	69.3328	185.075	56.17	164.873	45.6967	76.8432	0
2411	1167.42	27.6599	--	--	--	--	--	--	0	0	0	0	0	0	0	0	0	0	0	0	0	0	0	0	0	0	0	0	0	0	0	0	0	0	0	0	0	0	0	0	0	0	0	0	0	0	0	0	0
2412	1167.48	35.8051	--	--	--	--	--	--	0	0	0	0	0	0	0	0	0	0	0	0	0	0	0	0	0	0	0	0	0	0	0	0	0	0	0	0	0	0	26.5514	49.0219	21.5886	0	0	0	0	0	0	0	0
2413	1167.54	26.2525	--	--	--	--	--	--	0	0	0	0	0	0	0	0	0	0	0	0	0	0	0	0	0	0	0	0	0	0	0	0	0	0	0	0	0	0	0	0	0	0	0	0	0	0	0	0	0
2414	1167.54	20.3093	--	--	--	--	--	--	0	0	0	0	0	0	0	0	0	0	0	0	0	0	0	0	0	0	0	0	0	0	0	0	0	0	0	0	0	0	0	0	0	0	0	0	0	0	0	0	0
2416	1167.64	19.465	--	--	--	--	--	--	0	0	0	0	0	0	0	0	0	0	0	0	0	0	0	0	0	0	0	0	0	0	0	0	0	0	0	0	0	0	0	0	0	0	0	0	0	0	0	0	0
2419	1168.09	39.8049	--	--	--	--	--	--	11.2079	0	0	0	9.77264	0	0	138.454	0	75.4048	0	0	0	0	0	0	0	66.5621	30.535	0	0	0	0	0	0	0	0	0	0	0	48.7464	0	0	0	0	0	0	0	0	177.082	0
2420	1168.29	35.381	--	--	--	--	--	--	25.2772	0	0	0	99.2543	0	0	35.4289	0	0	0	0	0	11.5494	0	0	41.107	108.433	42.488	0	0	0	0	0	0	0	0	0	0	0	0	0	0	9.15983	0	76.6341	0	0	0	0	0
2421	1168.34	36.6628	--	--	--	--	--	--	0	0	0	0	0	0	0	0	0	0	0	0	0	0	0	0	0	0	0	0	0	0	0	0	0	0	0	0	0	0	30.7999	0	0	0	0	0	12.6195	0	0	0	0
2422	1168.43	25.7049	--	--	--	--	--	--	588.962	0	80.395	33.3834	68.5464	0	147.751	112.564	366.311	152.148	0	0	0	0	38.6581	0	167.151	113.758	0	22.0035	0	0	15.2936	0	49.0373	0	0	408.83	271.143	0	157.057	0	0	40.6083	0	470.19	0	0	0	0	0
2423	1168.46	27.454	--	--	--	--	--	--	0	0	0	0	0	0	0	0	0	0	0	0	0	0	8.39267	0	0	35.5473	0	0	0	0	0	0	0	0	0	0	0	0	0	0	0	0	0	0	0	0	0	103.972	0
2424	1168.54	26.3371	KpGEQGVPGDLG	Collagen alpha-1(I) chain	COL1A1	P02452	657	668	83.5214	0	0	0	0	36.0112	0	0	0	0	142.579	0	0	0	0	0	0	0	0	0	0	0	0	0	0	0	0	0	45.8327	21.3883	0	0	0	0	0	0	0	0	0	0	0
2425	1168.55	21.9817	--	--	--	--	--	--	0	0	0	0	0	0	0	0	0	0	0	0	0	0	0	0	0	0	0	0	0	0	0	0	0	0	0	0	0	0	0	0	0	0	0	0	0	0	0	0	0
2427	1168.59	19.7337	--	--	--	--	--	--	0	0	0	0	0	0	0	0	0	0	0	0	0	0	0	0	19.9389	0	0	0	0	0	0	0	0	0	0	0	0	0	0	0	0	0	0	0	0	0	0	0	0
2428	1168.63	21.139	--	--	--	--	--	--	0	0	0	0	0	0	0	0	0	0	0	0	0	0	0	0	0	0	0	0	0	0	0	0	0	0	0	0	0	0	0	0	0	0	0	0	0	0	0	0	0
2430	1169.38	36.6221	--	--	--	--	--	--	0	0	0	0	0	0	0	0	0	0	0	0	0	0	0	0	0	0	0	0	0	0	0	0	0	0	0	53.5553	94.1303	0	22.2106	0	0	0	0	0	0	0	0	0	0
2433	1169.51	35.4827	--	--	--	--	--	--	0	0	0	0	0	0	0	0	0	0	0	0	0	0	0	0	0	0	0	0	0	0	0	0	0	0	0	0	0	0	0	0	0	0	0	0	0	0	0	0	0
2435	1169.56	26.5857	--	--	--	--	--	--	102.677	0	0	0	0	0	0	0	0	0	0	0	0	0	0	0	0	0	0	0	0	0	0	0	0	0	0	0	0	0	0	0	0	0	0	0	0	0	0	0	0
2436	1169.57	23.6315	--	--	--	--	--	--	169.568	110.797	95.305	147.247	0	131.79	134.172	222.428	0	138.783	81.0553	171.8	64.5371	40.8552	73.3989	58.2299	133.425	135.419	0	151.512	0	90.0024	146.102	77.0854	146.451	0	46.2567	252.819	112.14	173.063	0	110.978	104.193	113.475	181.759	0	115.104	28.8593	120.015	0	60.6297
2439	1170.41	36.8652	--	--	--	--	--	--	0	0	0	6.92109	0	0	0	0	44.5675	0	0	0	0	0	0	0	0	0	0	0	0	0	0	0	0	0	0	0	0	0	65.7961	0	0	0	0	0	0	0	0	0	0
2440	1170.45	25.7573	--	--	--	--	--	--	0	0	0	0	0	0	0	0	0	0	0	0	0	0	0	0	0	0	0	0	0	0	0	0	0	0	0	0	0	0	0	0	0	0	0	0	0	0	0	0	0
2441	1170.52	27.2865	--	--	--	--	--	--	77.1855	0	0	0	0	19.9713	0	0	0	26.956	26.6332	31.6294	70.3377	0	59.6099	0	0	80.3869	0	0	0	0	464.301	287.665	0	96.639	0	0	0	0	0	0	36.0151	0	15.7391	0	0	0	37.4874	32.5709	0
2442	1170.52	26.1661	--	--	--	--	--	--	0	0	0	0	0	0	0	0	0	46.9162	0	39.7044	0	0	0	0	22.7864	0	0	0	0	0	0	0	0	0	0	0	0	0	0	28.8555	0	0	0	0	0	0	22.991	0	0
2443	1170.53	22.3082	--	--	--	--	--	--	40.2017	0	0	0	0	0	38.06	50.1503	0	43.2722	30.0469	81.5189	98.7671	0	21.6986	0	0	61.7969	75.4654	31.4238	0	0	0	20.2314	0	0	0	0	17.2989	89.9752	0	68.9492	55.9566	0	0	87.6762	0	0	0	19.9068	0
2444	1170.53	21.208	--	--	--	--	--	--	0	0	0	0	0	0	0	0	0	0	0	0	0	0	0	0	0	0	0	0	0	0	93.9895	0	0	66.0444	0	0	23.0629	0	0	0	0	0	0	0	0	0	0	0	0
2445	1170.53	23.1281	--	--	--	--	--	--	0	0	0	0	0	0	0	0	0	0	0	0	0	0	0	0	0	0	0	0	0	0	0	0	0	0	0	0	0	0	0	0	0	0	0	0	0	0	0	0	0
2446	1170.55	28.0685	--	--	--	--	--	--	0	0	0	0	0	0	0	0	0	0	0	0	0	0	0	0	0	20.5484	0	0	0	0	0	0	0	0	0	0	0	0	0	0	0	0	0	0	0	14.0617	0	8.94125	0
2447	1170.55	26.8207	DQGPVGRTGEVG	Collagen alpha-2(I) chain	COL1A2	P08123	824	835	0	0	0	0	32.1516	13.5764	0	0	0	0	0	0	0	0	0	0	0	0	0	81.3796	0	0	0	0	0	0	0	0	0	0	0	0	0	0	0	0	0	0	0	0	0
2451	1170.64	21.3599	--	--	--	--	--	--	0	0	0	0	0	0	0	0	0	0	0	0	0	0	0	0	0	0	0	0	0	0	0	0	0	0	0	0	0	0	0	0	0	0	0	0	0	0	0	0	0
2452	1171.4	36.9453	--	--	--	--	--	--	132.528	0	0	0	0	0	0	0	0	0	0	0	0	0	0	0	0	0	0	0	0	0	0	0	0	0	0	0	0	0	0	0	0	0	0	0	0	0	0	0	0
2453	1171.51	29.0389	DGAKGDAGApGApG	Collagen alpha-1(I) chain	COL1A1	P02452	706	719	65.0964	53.2694	110.101	59.89	39.6251	218.509	164.868	83.1273	178.598	140.865	156.867	106.121	0	0	39.5742	0	80.5604	53.4235	30.7968	195.684	29.471	112.098	51.6138	0	59.3854	0	0	133.311	172.128	370.822	36.6011	168.828	101.413	81.9539	133.46	105.878	87.8906	89.7924	131.571	59.6454	0
2454	1171.52	26.1655	--	--	--	--	--	--	0	0	0	0	0	30.8238	0	0	0	0	0	0	0	0	0	0	0	0	0	0	0	0	0	0	0	0	0	0	0	0	0	44.5511	0	0	0	0	0	0	0	0	0
2457	1171.58	23.3921	--	--	--	--	--	--	0	0	0	0	0	21.8167	22.3856	116.378	0	37.3387	0	47.9334	0	0	0	0	0	0	0	50.0801	0	0	26.178	47.0732	71.5703	0	11.5759	0	0	0	0	0	0	15.5886	0	0	0	0	15.3732	0	0
2458	1172.05	19.4272	--	--	--	--	--	--	0	0	0	0	0	0	0	0	0	0	0	0	0	0	0	0	0	0	0	0	0	0	0	0	0	0	0	0	0	0	0	0	0	0	0	0	0	0	0	0	0
2460	1172.4	25.9456	--	--	--	--	--	--	0	0	0	0	0	0	0	0	0	0	0	0	0	0	0	0	0	0	0	0	0	0	0	0	0	0	0	0	0	0	0	0	0	0	0	0	0	0	0	0	0
2461	1172.48	37.1285	--	--	--	--	--	--	0	87.1089	56.3505	0	0	0	0	0	0	0	0	0	0	0	39.7018	0	0	48.9841	77.5647	0	0	40.0645	88.0601	107.176	0	98.9791	0	36.2148	71.0406	0	0	0	0	0	0	0	0	0	0	0	0
2462	1172.48	27.237	MVEHTPDEES	Vesicular integral-membrane protein VIP36	LMAN2	D6RDX1	270	279	0	0	0	0	8.23377	0	0	0	0	0	0	0	0	0	0	129.251	0	0	0	0	0	0	0	0	0	0	0	0	0	0	0	0	0	0	0	0	0	0	0	0	0
2463	1172.49	28.4042	--	--	--	--	--	--	0	0	0	0	0	0	0	0	0	0	0	0	0	0	0	0	0	0	0	0	0	0	0	0	0	0	0	0	0	0	0	0	0	0	0	0	0	0	0	0	0
2464	1172.51	25.6383	--	--	--	--	--	--	0	0	0	0	0	0	0	14.786	0	0	0	0	0	0	0	0	0	0	0	0	0	0	0	0	0	0	0	10.0117	0	0	0	0	12.5337	57.4616	0	0	0	0	0	0	0
2465	1172.52	21.1032	--	--	--	--	--	--	0	0	0	0	0	88.111	52.3444	0	0	18.7584	0	0	0	0	0	0	22.2128	29.0529	0	0	0	0	36.356	0	0	0	0	0	92.1977	0	0	21.1465	17.1102	0	0	27.0001	0	0	0	0	0
2466	1172.53	22.4092	--	--	--	--	--	--	0	0	0	0	0	0	0	0	0	0	0	0	42.2691	0	0	0	0	0	0	0	0	0	0	0	0	0	0	0	0	0	0	0	0	0	0	0	0	0	0	21.6038	0
2467	1172.55	24.4136	--	--	--	--	--	--	0	0	0	0	0	0	0	12.528	0	19.9427	0	0	0	0	0	0	30.6008	20.0916	0	12.2745	0	0	0	0	0	0	0	126.32	42.9514	59.2569	0	37.2415	33.5246	0	0	0	0	0	0	0	0
2468	1172.56	26.6237	--	--	--	--	--	--	0	0	0	0	0	0	0	0	0	0	0	0	0	0	0	0	0	0	0	0	0	0	0	0	0	0	0	0	0	0	0	0	0	0	0	0	0	0	0	0	0
2470	1173.19	35.3058	--	--	--	--	--	--	0	0	0	0	0	0	0	0	0	0	0	0	0	0	0	0	0	0	0	0	0	0	0	0	0	0	0	0	0	0	0	0	0	0	0	0	0	0	0	0	0
2471	1173.52	38.6563	GPpGpPGPpGPpS	Collagen alpha-1(I) chain	COL1A1	P02452	1181	1193	0	0	0	0	0	0	0	0	0	0	0	0	0	0	0	0	0	0	0	0	0	0	0	0	0	34.2459	0	0	0	0	0	0	0	0	30.385	87.6089	0	0	0	0	0
2472	1173.52	37.408	GpPGpPGPpGPpS	Collagen alpha-1(I) chain	COL1A1	P02452	1181	1193	268.558	0	344.97	250.807	159.555	621.322	519.242	194.578	1014.06	191.623	1606.02	382.267	145.935	36.706	0	0	161.358	217.897	182.706	287.729	39.5505	749.08	627.09	164.219	585.482	379.667	0	523.066	698.082	698.459	844.457	954.146	925.758	138.146	750.32	429.727	264.504	0	320.242	116.606	0
2475	1174.28	35.723	--	--	--	--	--	--	0	26.7574	0	0	0	0	0	0	309.677	0	0	0	0	0	0	0	0	0	0	0	0	0	0	0	0	0	0	0	0	0	0	0	0	0	0	0	0	0	0	0	0
2476	1174.45	28.2131	--	--	--	--	--	--	0	0	0	0	0	0	0	0	0	0	0	0	16.419	0	0	0	0	0	0	0	19.3789	37.8402	14.388	0	0	0	0	0	0	0	0	8.16965	0	0	0	0	0	0	0	7.66629	0
2477	1174.51	21.182	--	--	--	--	--	--	0	0	0	0	0	0	24.8577	25.8563	0	31.2471	0	0	0	0	0	0	0	0	0	0	0	0	0	0	0	0	0	7.90778	99.2699	0	36.9174	0	0	20.7249	0	48.5758	0	0	0	0	0
2478	1174.52	35.8278	--	--	--	--	--	--	0	0	0	0	0	0	0	0	0	0	0	41.0553	0	0	0	0	0	0	0	0	0	0	0	0	0	0	0	0	38.8185	0	0	77.1857	0	0	0	0	0	0	0	0	0
2479	1174.53	38.8666	--	--	--	--	--	--	0	0	0	0	0	0	0	0	0	0	0	0	143.986	0	713.219	0	0	55.9698	0	0	0	0	0	0	0	0	0	0	0	0	0	0	0	0	0	61.505	0	0	0	0	0
2480	1174.55	37.1551	--	--	--	--	--	--	0	0	0	0	0	0	0	0	0	0	0	0	0	0	0	0	0	0	0	0	0	0	0	0	0	0	0	0	0	0	0	0	0	0	0	0	0	0	0	0	0
2481	1174.59	21.3189	--	--	--	--	--	--	41.1103	0	0	0	0	0	0	0	0	0	0	0	0	0	0	0	0	0	0	0	0	0	0	0	0	139.07	0	0	0	0	0	0	0	0	0	0	0	0	0	0	0
2486	1175.29	35.6263	--	--	--	--	--	--	0	0	0	0	0	0	0	0	0	0	0	0	0	0	0	0	0	0	0	0	0	0	0	69.447	0	0	0	0	0	0	0	0	0	0	0	0	0	0	0	0	0
2487	1175.36	35.5292	--	--	--	--	--	--	0	0	0	0	0	0	0	0	0	0	0	0	0	0	0	0	0	0	0	0	0	0	0	0	0	0	0	0	0	0	0	0	0	0	0	0	0	0	0	0	0
2489	1175.47	28.2313	--	--	--	--	--	--	0	0	0	0	0	9.14729	0	0	0	0	0	0	0	0	0	0	0	0	0	0	0	0	0	0	0	0	0	10.6694	0	0	0	0	0	0	0	0	0	0	0	0	0
2490	1175.48	27.4828	--	--	--	--	--	--	124.53	0	132.514	156.169	70.4306	0	17.5416	84.9313	0	105.422	0	75.8577	49.0512	0	52.0737	0	0	0	0	65.8363	0	41.2356	328.06	105.731	263.825	145.539	0	29.4828	0	0	55.5212	0	0	22.1044	0	0	98.2158	0	85.135	45.2244	0
2492	1175.49	37.0457	--	--	--	--	--	--	0	0	0	0	0	0	0	0	0	0	0	0	0	0	0	0	0	0	0	0	0	0	0	0	0	0	0	0	0	0	0	0	0	0	0	0	0	0	0	0	0
2494	1176.18	35.2749	--	--	--	--	--	--	0	0	0	0	0	0	0	0	111.841	0	0	0	0	0	0	0	0	0	0	0	0	0	0	0	0	0	0	0	0	0	0	0	0	0	0	0	0	0	0	0	0
2495	1176.26	34.7081	--	--	--	--	--	--	0	0	0	0	0	0	0	0	0	0	0	0	0	0	0	0	0	52.439	0	0	0	0	0	0	0	0	0	0	0	0	0	0	0	0	0	0	0	0	0	0	0
2496	1176.4	44.8703	--	--	--	--	--	--	0	0	0	0	0	0	0	0	0	0	0	0	0	0	0	0	0	0	0	0	0	0	0	0	0	125.888	0	0	0	0	0	153.127	0	0	0	0	0	0	0	0	0
2497	1176.41	37.0326	--	--	--	--	--	--	0	0	0	0	0	0	0	0	0	0	0	0	0	0	0	0	0	0	0	0	0	0	0	0	0	0	0	0	0	0	0	0	0	0	0	0	0	0	0	0	0
2498	1176.47	25.7972	--	--	--	--	--	--	0	0	0	43.6601	0	0	0	0	0	0	0	0	0	0	0	0	0	0	0	0	0	0	93.2415	0	71.6682	0	0	0	0	0	0	0	0	0	0	0	0	0	83.9274	0	0
2499	1176.48	35.36	--	--	--	--	--	--	0	0	0	0	0	52.6019	0	0	0	0	0	0	0	0	0	0	0	0	0	0	0	0	0	0	0	41.1437	0	0	0	0	0	0	0	0	0	0	0	0	0	0	0
2500	1176.51	27.8366	--	--	--	--	--	--	0	0	0	0	0	26.13	40.5033	0	0	0	0	6.71844	0	0	0	0	0	0	0	0	0	0	0	0	0	0	0	0	0	0	0	0	0	0	0	0	0	0	0	0	0
2501	1176.55	22.7303	--	--	--	--	--	--	0	0	13.1148	0	0	0	0	0	30.9571	0	0	14.2591	0	0	33.4944	0	0	0	0	0	0	0	0	0	0	0	0	0	0	0	0	0	0	0	0	0	48.4054	0	0	0	0
2502	1176.56	26.8568	KPGTDVFmGpP	Collagen alpha-1(XV) chain	COL15A1	P39059	635	645	19.4561	0	0	0	7.8579	0	42.9039	16.4438	26.5893	20.7934	47.633	0	0	0	0	0	39.8883	38.7298	0	0	0	0	20.3604	51.2951	59.3398	0	0	40.7985	32.1201	0	0	0	27.1746	48.1847	18.7941	0	0	0	0	16.6691	0
2506	1177.43	36.835	--	--	--	--	--	--	0	0	0	0	0	0	0	0	0	0	0	0	0	0	0	0	0	0	0	0	0	0	0	0	0	0	0	0	0	0	0	0	0	0	0	0	0	0	0	0	0
2507	1177.46	21.0792	--	--	--	--	--	--	0	0	0	0	0	0	0	0	0	0	0	0	0	0	0	0	0	0	0	0	0	0	0	0	0	0	0	0	0	0	0	0	0	0	0	0	0	0	0	0	0
2509	1178.04	22.7269	--	--	--	--	--	--	0	0	0	0	0	0	0	0	0	0	0	0	0	0	0	0	0	0	0	0	0	0	0	0	0	0	0	0	0	0	0	0	0	0	0	0	0	0	21.9508	0	0
2510	1178.32	36.4416	--	--	--	--	--	--	0	0	0	0	0	0	0	0	0	0	0	0	0	0	0	0	0	0	0	0	0	0	0	0	0	0	0	0	0	0	0	0	0	0	0	0	0	0	0	0	0
2512	1178.38	20.4394	--	--	--	--	--	--	18.6847	0	48.1285	63.0359	116.126	226.515	412.108	233.367	387.884	67.0719	718.236	229.001	257.599	32.0359	84.4086	0	125.736	107.414	110.623	104.066	0	344.59	146.204	92.4138	216.1	170.024	0	301.965	764.902	585.386	479.722	332.115	308.89	78.9632	674.572	678.603	393.527	0	420.702	71.7853	512.174
2513	1178.44	21.0772	--	--	--	--	--	--	0	0	28.5601	0	78.7926	128.164	0	44.4721	0	65.6773	0	0	0	0	0	0	0	0	0	43.6902	0	0	0	345.508	0	0	0	0	59.0794	84.6565	0	0	0	13.3305	0	0	0	0	48.6541	197.119	62.8337
2514	1178.45	36.821	--	--	--	--	--	--	0	0	0	0	0	0	0	0	0	0	0	0	0	0	0	0	0	0	0	0	0	0	0	0	0	0	0	0	0	0	0	0	0	0	0	0	0	0	0	0	0
2515	1178.46	25.8867	--	--	--	--	--	--	0	0	0	0	0	0	0	0	0	0	0	0	0	0	0	0	6.34781	0	0	0	0	0	0	0	0	0	0	0	0	0	0	0	0	0	0	0	0	0	0	0	0
2516	1178.51	28.6414	--	--	--	--	--	--	0	0	0	0	0	0	0	0	0	0	0	0	0	24.1979	0	0	0	0	18.2163	0	0	0	0	0	0	0	0	0	0	0	25.8668	0	0	0	0	0	0	0	0	0	0
2517	1178.54	27.3352	QDGRpGpPGPpG	Collagen alpha-1(I) chain	COL1A1	P02452	561	572	712.717	0	0	46.919	0	714.233	0	0	876.307	29.1665	1173.81	557.587	127.493	0	0	0	0	0	240.758	288.633	76.191	0	0	67.2794	0	945.444	0	668.489	1400.76	0	275.012	212.116	652.076	480.658	0	708.137	41.1092	0	101.809	0	0
2518	1178.54	26.4083	--	--	--	--	--	--	0	0	0	0	9.22226	0	0	23.2412	0	0	0	0	18.747	0	0	0	0	0	0	0	0	0	0	0	0	0	0	0	0	0	48.6514	28.4429	0	0	0	0	0	0	0	37.6842	0
2522	1178.71	19.1896	--	--	--	--	--	--	0	0	0	0	0	0	0	0	0	0	0	0	0	0	0	0	0	0	0	0	0	0	0	0	0	0	0	27.3954	150.929	0	110.648	0	0	0	0	404.081	118.399	0	0	250.953	0
2524	1179.51	28.6668	--	--	--	--	--	--	0	0	0	0	0	52.0698	0	0	0	0	0	6.6442	0	0	0	0	0	0	0	14.7885	145.812	0	0	0	0	0	0	0	63.4657	0	7.97363	0	0	0	0	0	0	0	0	0	0
2525	1179.51	19.4333	--	--	--	--	--	--	0	0	0	0	0	0	0	0	0	0	0	0	0	0	0	0	143.872	0	0	0	0	0	0	0	0	0	0	0	0	0	0	0	0	0	0	0	0	0	0	0	0
2526	1179.51	37.3192	GPpGPPGpSSNQG	Collagen alpha-6(IV) chain	COL4A6	F5H851	1252	1264	0	0	0	0	0	0	0	0	0	0	0	2758.37	0	0	0	0	0	0	0	0	0	7612.99	0	0	0	0	0	0	0	0	0	5099.11	0	0	0	0	0	0	0	0	0
2527	1179.51	38.9462	GPpGPpGPSSNQG	Collagen alpha-6(IV) chain	COL4A6	F5H851	1252	1264	0	0	0	0	0	0	0	0	0	0	0	0	0	0	0	0	0	0	0	0	0	0	0	116.614	0	0	0	0	0	0	0	0	0	0	0	0	0	0	0	0	0
2528	1179.51	27.7784	--	--	--	--	--	--	198.214	0	0	0	0	0	0	0	695.713	0	783.875	195.858	241.312	0	0	0	0	0	36.9848	0	213.614	0	0	0	0	0	0	475.381	0	0	411.977	0	271.431	252.362	0	504.027	0	0	0	190.259	0
2529									0	0	1096.42	875.748	693.05	0	1581.54	520.869	0	748.978	0	0	0	489.393	559.059	837.658	722.801	843.861	0	0	0	757.453	977.742	0	1067.87	0	0	0	0	1361.65	0	0	0	0	1188.48	0	1096.54	0	822.502	0	1241.11
2530	1179.52	26.9279	pGDRGEpGPpGP	Collagen alpha-1(I) chain	COL1A1	P02452	799	810	0	624.159	0	0	0	802.96	0	0	0	0	0	0	408.81	0	0	0	0	0	313.395	311.067	0	0	0	868.598	0	0	0	0	0	0	307.974	477.429	0	0	0	0	0	54.7371	0	363.146	0
2532	1179.62	19.7099	GVANALAHKYH	Hemoglobin subunit delta	HBD	P02042	137	147	281.932	0	0	0	0	0	0	0	0	0	0	0	0	0	0	0	0	0	0	0	0	0	0	0	0	0	0	0	0	0	0	0	0	0	0	0	0	0	0	0	0
2533	1180.5	36.9598	--	--	--	--	--	--	0	0	0	0	0	120.715	0	0	0	0	0	0	0	0	10.8714	0	0	0	0	66.2448	0	0	0	79.4445	0	0	0	0	0	0	0	0	0	0	0	0	0	0	0	0	0
2534	1180.51	38.3348	pGEPGpQGpQGp	Collagen alpha-1(XXVII) chain	COL27A1	Q8IZC6-2	1128	1139	0	0	0	0	0	0	0	0	0	0	0	0	0	0	0	0	0	0	0	41.0794	0	0	0	0	0	0	0	0	0	0	0	0	0	0	204.651	0	0	0	0	0	0
2535	1180.51	35.6754	--	--	--	--	--	--	454.387	0	455.814	282.396	493.719	611.771	641.176	256.262	2573.53	509.259	3934.36	0	478.663	163.495	83.8444	0	375.207	419.376	448.844	447.232	0	0	390.515	0	418.741	112.71	11.6157	1124.43	2281.58	0	1787.35	0	0	472.043	0	1333.31	593.739	494.02	1183.08	304.165	0
2537	1180.53	25.5067	--	--	--	--	--	--	0	0	78.9543	106.047	33.1999	0	103.336	130.987	0	108.696	0	30.7712	0	0	0	0	51.6533	65.1967	15.3826	0	0	0	0	0	0	0	0	0	37.6462	0	16.3234	0	0	32.5915	0	0	0	0	128.171	0	0
2539	1180.55	20.7849	--	--	--	--	--	--	0	0	0	0	0	0	0	0	0	0	0	0	0	0	0	0	0	0	0	29.1003	0	0	0	0	0	0	0	0	0	0	0	0	0	0	0	0	61.4119	0	0	0	0
2540	1180.55	26.4998	GppGppGPAGEKG	Collagen alpha-1(I) chain	COL1A1	P02452	923	935	0	0	0	0	20.3056	49.5805	0	0	0	0	0	0	0	0	0	0	0	0	0	0	0	0	0	0	0	0	0	0	0	0	0	0	0	0	0	0	0	0	0	0	0
2541	1180.55	19.7067	--	--	--	--	--	--	0	0	0	0	0	0	0	0	0	0	0	0	0	0	0	0	0	0	0	0	0	0	0	0	0	0	0	0	0	0	0	0	0	0	0	0	0	0	0	0	0
2542	1180.61	21.816	LSALEEYTKK	Truncated apolipoprotein A-I	APOA1	F8W696	232	241	0	0	0	0	0	0	0	0	0	0	0	0	0	0	0	0	0	0	0	0	0	0	0	0	0	0	0	0	0	0	0	0	0	0	0	0	0	0	0	0	0
2543	1180.62	21.2931	--	--	--	--	--	--	0	0	0	0	0	0	0	0	0	0	0	0	0	0	0	0	0	0	0	0	0	0	0	0	35.9514	0	0	0	0	0	0	0	0	0	0	0	0	0	0	0	0
2544	1181.16	35.2892	--	--	--	--	--	--	23.8231	0	0	0	0	0	0	0	0	0	0	0	0	0	0	0	0	0	0	0	0	0	0	0	0	0	0	0	0	0	0	0	0	0	0	0	0	0	0	0	0
2545	1181.48	36.799	--	--	--	--	--	--	0	0	60.2193	0	0	0	0	0	0	0	0	0	31.6493	29.3242	0	0	0	0	0	0	0	0	70.1457	0	103.892	59.4036	0	0	0	0	0	0	0	0	0	0	0	0	0	0	0
2546	1181.5	37.9481	--	--	--	--	--	--	0	0	0	0	0	0	0	0	0	0	0	0	0	0	0	0	0	0	0	0	0	0	0	0	0	0	0	0	0	0	0	0	0	0	0	0	0	0	0	0	0
2547	1181.5	39.3621	--	--	--	--	--	--	0	0	0	0	0	0	0	0	0	0	0	0	0	0	0	0	0	0	0	0	0	0	0	0	0	0	0	0	0	0	0	0	0	0	0	0	0	0	0	0	0
2548	1181.53	25.7824	--	--	--	--	--	--	0	0	15.7829	0	0	0	0	0	0	0	0	0	0	0	0	0	27.4431	0	0	0	0	0	0	0	57.4172	0	0	0	0	0	0	0	0	0	0	0	0	0	0	0	0
2549	1181.54	21.0383	--	--	--	--	--	--	0	0	0	0	0	0	54.0823	0	0	0	0	0	0	0	0	0	0	0	0	0	0	0	0	0	0	0	0	0	0	0	0	0	0	0	0	0	0	0	12.0474	0	0
2551	1181.54	26.4333	--	--	--	--	--	--	0	0	0	0	0	0	0	0	0	0	0	0	0	0	26.2217	0	0	10.6768	0	0	0	0	51.7456	0	0	0	0	0	55.2325	0	13.7215	0	0	0	0	0	0	0	0	18.704	0
2552	1181.59	25.8671	--	--	--	--	--	--	0	0	0	0	0	0	0	0	0	0	0	0	0	0	0	0	0	0	0	0	0	0	0	0	0	0	0	0	0	0	0	0	0	0	0	0	0	0	0	0	0
2553	1181.6	21.5754	SDGLAHLDNLK	Hemoglobin subunit delta	HBD	P02042	73	83	0	0	0	0	0	0	0	0	0	0	0	0	0	0	0	0	0	0	0	0	0	0	0	0	0	0	0	0	0	0	0	0	0	0	0	0	0	0	0	0	0
2555	1182.33	35.5892	--	--	--	--	--	--	0	0	0	0	0	0	0	0	0	0	0	0	0	209.924	0	0	0	0	0	0	429.674	356.98	0	0	0	0	0	0	0	0	0	0	0	0	0	0	0	0	0	0	553.869
2556	1182.37	36.289	--	--	--	--	--	--	0	0	0	0	0	47.8924	0	0	0	0	0	32.9983	0	18.2125	0	0	0	0	62.796	0	0	0	0	0	30.7787	0	0	0	0	0	0	0	0	0	0	0	0	0	0	0	0
2557	1182.5	37.3891	--	--	--	--	--	--	0	0	0	0	0	0	0	0	0	0	0	0	0	0	0	0	0	0	0	0	0	0	0	0	0	0	0	0	0	0	0	0	0	0	0	0	0	0	0	0	50.2808
2558	1182.51	35.3552	--	--	--	--	--	--	0	0	0	0	0	0	0	0	0	0	0	0	0	0	0	0	0	0	0	0	0	0	0	0	0	0	0	0	0	0	0	161.314	0	0	0	0	0	0	0	0	0
2559	1182.53	24.366	--	--	--	--	--	--	0	0	0	0	0	0	0	0	205.944	0	0	0	0	0	0	0	0	0	0	0	0	0	15.007	19.886	0	35.9594	0	0	0	0	0	0	0	0	0	0	0	0	0	0	0
2560	1182.53	25.7975	--	--	--	--	--	--	0	0	0	0	0	0	0	0	0	0	0	0	0	0	0	0	0	0	0	0	0	0	0	0	0	0	24.8747	0	0	0	0	0	0	0	0	0	0	0	0	0	0
2561	1182.55	28.1975	--	--	--	--	--	--	100.967	0	0	28.3472	20.6497	419.12	199.412	30.7635	348.156	46.4459	263.496	297.457	16.4588	0	0	0	40.9019	53.1218	29.6155	0	183.622	251.048	0	0	64.0861	0	0	38.8367	75.5302	295.169	43.0909	421.077	137.942	32.1672	219.642	93.3836	130.312	0	101.281	10.7538	85.6031
2562	1182.55	21.1661	--	--	--	--	--	--	0	0	0	20.1314	0	0	0	63.351	0	0	0	0	0	0	0	0	0	108.945	0	0	0	0	0	0	0	0	0	0	0	0	0	0	27.8434	0	0	0	0	0	58.5017	0	0
2564									334.776	144.401	234.58	198.859	114.001	0	157.723	269.66	0	181.103	72.1231	0	273.224	170.979	269.872	0	75.8518	256.023	168.061	73.6298	0	0	0	0	345.567	0	0	149.349	185.98	0	334.011	0	241.016	126.19	0	247.59	0	89.343	178.321	230.234	0
2567	1183.37	36.3002	--	--	--	--	--	--	18.9042	0	0	0	0	0	0	0	0	0	0	0	0	0	22.3868	0	0	0	23.6187	0	0	0	0	0	0	0	0	0	0	0	0	0	0	0	0	0	0	0	0	15.1374	0
2569	1183.51	21.1062	--	--	--	--	--	--	91.1579	0	0	0	25.0979	0	38.7406	0	0	32.1755	0	0	13.8497	67.1304	0	0	226.612	0	178.494	0	0	0	0	0	0	0	17.6105	0	0	0	0	0	0	40.2756	0	93.856	0	0	0	50.4984	0
2570	1183.53	24.5414	--	--	--	--	--	--	28.9099	0	17.1996	22.0418	25.5299	34.8839	26.9531	40.5747	0	50.824	33.8935	43.4128	0	0	0	0	49.4457	47.2567	0	0	45.02	93.2886	0	0	0	0	0	51.7929	90.7549	148.811	46.3163	141.589	138.828	18.2118	94.6558	128.469	39.3619	0	14.9062	30.3693	0
2572	1183.61	27.4569	--	--	--	--	--	--	0	0	0	0	0	0	0	0	0	16.9659	0	0	0	0	9.1191	0	0	63.0038	0	0	0	0	0	20.2258	358.696	33.7759	0	0	0	0	0	0	0	0	0	0	0	0	0	39.8227	0
2574	1184.27	35.3363	--	--	--	--	--	--	80.8828	0	0	0	0	0	0	8.28117	0	14.8425	0	0	0	0	0	0	0	0	0	0	0	0	0	0	0	0	0	0	29.6126	0	16.6605	0	0	0	0	0	0	0	0	0	0
2575	1184.46	21.1404	--	--	--	--	--	--	0	0	0	0	0	0	0	0	0	0	0	0	0	0	0	0	0	0	0	0	0	0	0	0	0	0	0	0	0	0	0	0	0	0	0	0	0	0	0	0	0
2576	1184.48	27.7786	--	--	--	--	--	--	0	0	0	0	0	0	0	0	49.0162	0	0	0	0	0	0	0	0	0	0	0	20.3885	0	0	0	0	0	0	0	0	0	0	0	0	0	0	0	29.9091	0	0	0	0
2577	1184.53	23.6727	--	--	--	--	--	--	0	0	0	0	0	0	0	0	0	0	0	0	0	0	0	0	0	0	0	0	0	0	0	0	0	0	0	0	0	0	0	0	0	0	0	0	0	0	0	38.7745	0
2578	1184.53	21.1589	--	--	--	--	--	--	0	0	0	0	0	0	0	37.3915	0	0	0	0	0	0	0	0	0	33.3147	0	0	0	0	0	0	0	0	0	0	0	0	0	0	0	0	0	0	0	0	0	0	0
2579	1184.56	26.4266	--	--	--	--	--	--	0	0	254.223	138.013	63.9164	327.15	322.306	68.3674	279.626	59.6285	410.513	147.197	65.27	0	62.1244	0	185.021	207.584	170.369	0	63.5092	176.371	121.563	247.94	0	0	0	116.117	167.981	144.791	126.395	0	138.517	92.936	152.746	48.9472	105.478	126.951	92.1873	167.059	39.8431
2580	1184.62	21.5698	FTPAVHASLDK	HCG1745306; isoform CRA_a	HBA2	G3V1N2	86	96	217.158	0	0	0	0	0	0	0	0	0	0	0	0	260.824	0	0	0	0	52.9603	0	0	0	0	0	0	0	544.983	0	0	0	0	0	0	0	0	0	0	0	0	0	0
2581	1185.48	35.4429	--	--	--	--	--	--	0	0	0	0	0	0	0	0	0	0	0	0	0	0	0	0	0	0	0	0	0	0	0	0	0	0	0	0	0	0	0	0	0	0	0	0	0	0	0	0	0
2582	1185.52	26.187	--	--	--	--	--	--	38.4701	0	11.2701	0	0	0	0	0	0	0	0	0	0	0	0	0	7.17065	0	0	0	0	0	0	0	0	0	0	0	0	0	0	0	0	0	0	0	0	0	0	0	0
2584	1185.56	23.7534	--	--	--	--	--	--	47.3477	0	0	30.4821	12.2793	79.0352	48.6031	56.5152	223.878	62.2235	0	102.377	51.8066	0	22.8866	0	24.9006	17.278	0	211.919	0	0	68.2357	0	48.9944	28.8472	0	71.6144	0	0	72.7245	0	59.6555	29.0849	0	136.945	64.4501	0	40.4305	0	0
2585	1185.57	26.7497	PTGELAHAFFP	Matrix metalloproteinase-23	MMP23B	O75900	164	174	0	86.5323	0	0	0	0	0	0	0	0	0	0	0	0	0	0	0	0	0	0	0	0	0	0	0	0	0	0	0	0	0	0	0	0	0	0	0	0	0	0	0
2588	1186.41	45.4009	--	--	--	--	--	--	251.069	0	231.815	163.183	0	0	289.526	0	0	0	233.459	0	0	0	0	0	0	0	0	419.988	0	0	0	0	136.625	0	0	0	0	87.9377	0	11.8672	912.781	0	400.176	0	0	0	397.179	0	24.3024
2589	1186.45	36.8908	--	--	--	--	--	--	0	0	0	0	0	0	0	0	0	0	0	0	0	0	0	0	0	0	0	0	0	0	0	0	0	0	0	0	0	0	0	0	0	0	0	0	0	0	0	0	0
2590	1186.5	27.6932	--	--	--	--	--	--	0	0	6.9324	0	0	26.831	45.1479	0	0	27.6942	0	16.7877	0	0	0	0	13.4549	0	0	0	0	36.5488	47.0958	43.2834	38.9682	0	0	19.1435	0	9.60633	17.2879	0	0	14.4805	0	21.3251	27.2041	0	59.2138	0	0
2591	1186.51	26.2129	--	--	--	--	--	--	0	36.6258	0	19.236	10.5464	0	0	0	0	0	0	0	0	0	0	0	0	0	0	0	0	93.8928	0	0	0	0	0	12.5321	48.2042	0	23.4575	0	0	0	0	0	0	0	0	0	0
2592	1186.53	22.3134	DDGEAGKpGRpG	Collagen alpha-1(I) chain	COL1A1	P02452	231	242	506.526	253.348	449.817	319.027	460.529	1473.22	1154.96	559.701	1844.54	665.009	2220.78	987.349	636.887	207.909	133.678	209.624	576.396	663.297	677.798	0	721.218	1376.8	609.302	537.051	468.204	694.628	141.517	799.794	1159.99	2008.35	385.326	1999.28	1489.97	646.358	1616.4	1114.45	761.614	460.2	616.024	367.329	632.737
2593	1186.53	23.1623	--	--	--	--	--	--	52.988	40.8577	69.1192	18.8004	33.2365	0	154.401	21.3494	104.498	18.2011	0	64.1216	52.9543	63.2406	0	0	27.3419	36.7351	29.0061	0	0	118.077	39.0686	43.7617	87.0629	32.253	0	65.3877	173.927	0	18.9969	65.3291	113.665	32.8546	175.646	68.4027	43.0494	0	59.4849	48.2819	27.1037
2594	1186.58	21.249	--	--	--	--	--	--	0	0	0	0	0	0	0	0	0	0	0	0	19.1248	0	0	0	43.6871	0	0	0	0	0	138.631	0	88.9159	0	0	0	0	0	0	0	0	0	0	0	0	0	0	15.2275	0
2595	1186.61	26.5613	GSVIDQSRVLN	Uromodulin	UMOD	P07911	590	600	177.247	0	0	0	0	0	0	0	0	108.956	0	0	0	0	0	0	0	0	0	0	0	0	0	0	0	0	0	0	0	0	0	0	0	0	0	0	0	0	0	0	0
2597	1187.34	36.3453	--	--	--	--	--	--	1252.15	0	898.854	829.05	0	0	0	0	0	0	1859.58	0	0	0	0	0	0	0	0	0	0	0	1469.38	0	0	0	0	0	0	968.074	0	0	1320.87	0	1503.38	0	0	0	2025.89	0	2302.77
2598	1187.35	35.764	--	--	--	--	--	--	0	0	0	0	1033.83	0	834.611	992.403	0	1269.15	0	0	1337.7	2097.02	1315.2	1726.62	544.028	1168.21	1460.31	0	0	0	0	0	0	0	1053.71	1343.44	0	0	1482.73	0	0	1051.14	0	1415.63	0	1184.93	0	1759.99	0
2599	1187.36	37.6991	--	--	--	--	--	--	0	0	0	0	0	0	133.982	0	0	0	0	0	0	0	0	0	0	0	0	0	0	0	0	0	0	0	0	0	0	0	0	0	0	0	0	0	0	0	0	0	0
2601	1187.5	29.3284	--	--	--	--	--	--	0	0	0	0	0	9.64944	0	0	0	0	0	0	0	0	0	0	0	0	0	0	0	0	0	0	0	0	0	0	0	0	0	0	0	0	0	0	0	0	0	0	0
2602	1187.53	23.1452	--	--	--	--	--	--	0	0	0	22.4196	0	0	0	17.9492	0	0	0	0	0	0	0	0	0	0	0	0	0	0	20.4592	0	0	0	0	0	0	0	0	0	0	0	0	0	0	0	0	0	0
2603	1187.54	26.6031	--	--	--	--	--	--	0	0	0	0	0	0	0	0	0	0	0	0	0	0	0	0	0	0	0	0	0	0	0	0	23.5493	0	0	0	0	0	0	0	0	0	0	0	0	0	0	0	0
2607	1187.66	19.5401	YRQKVEPLR	Truncated apolipoprotein A-I	APOA1	F8W696	117	125	0	0	0	0	0	0	0	0	0	0	0	0	0	0	0	0	0	0	0	0	0	0	0	0	0	0	0	0	0	0	0	0	0	0	0	0	0	0	0	0	0
2608	1188.33	43.6631	--	--	--	--	--	--	307.146	70.7397	147.607	67.1835	0	333.65	344.613	55.6686	266.028	360.187	752.454	0	205.87	88.2167	316.843	0	113.065	232.167	180.703	34.6722	0	0	331.211	0	324.099	39.8536	0	234.633	126.307	0	169.013	0	197.271	208.21	0	101.116	153.174	0	138.268	0	0
2609	1188.37	37.2732	--	--	--	--	--	--	109.922	0	0	0	136.053	356.478	242.56	263.334	0	212.37	0	36.5358	79.2261	174.366	0	0	27.0252	0	0	0	0	0	0	0	59.3626	0	0	68.1735	0	0	0	0	0	41.8614	0	48.8699	0	0	0	114.442	0
2612	1188.52	24.1636	--	--	--	--	--	--	41.2588	84.1365	0	0	43.7304	113.191	144.714	45.5557	461.087	40.1011	219.084	96.0299	0	0	0	0	61.8311	31.0028	25.5028	0	139.984	176.005	0	85.9264	0	95.0779	0	100.803	139.906	277.693	88.3672	245.852	188.821	29.3376	265.183	158.305	0	0	72.164	57.4169	49.6068
2613	1188.55	26.3189	--	--	--	--	--	--	0	0	9.90283	0	0	0	0	0	0	0	0	0	0	0	0	0	0	0	0	0	0	0	0	0	33.7391	0	0	0	0	0	0	0	0	0	23.6855	0	0	0	0	0	0
2614	1188.56	27.5293	--	--	--	--	--	--	26.3052	0	0	0	0	0	0	0	0	0	0	0	0	0	0	0	0	0	0	0	0	0	0	0	0	0	0	0	0	0	0	0	0	0	0	0	0	0	0	0	0
2615	1188.56	21.148	--	--	--	--	--	--	0	0	0	0	0	0	0	0	0	37.4767	43.5849	0	0	0	0	0	0	0	0	0	0	0	0	0	0	0	68.3076	0	0	0	0	0	0	0	15.629	0	0	0	0	0	0
2619	1189.59	37.9339	FVELGTQPATQ	Apolipoprotein A-II	APOA2	P02652	90	100	0	0	0	0	0	0	0	0	0	0	0	0	0	0	0	0	0	0	0	0	0	0	0	0	24.2639	0	0	0	0	0	0	0	0	0	0	0	0	0	0	0	0
2620	1189.6	21.2275	--	--	--	--	--	--	0	20.0559	0	0	0	0	0	32.1934	0	0	0	0	0	0	0	0	0	0	0	0	0	0	0	0	0	0	0	0	42.1967	0	0	0	0	52.1306	0	0	0	0	0	24.9391	0
2625	1190.41	25.648	--	--	--	--	--	--	0	30.9554	0	0	0	0	0	0	0	0	0	0	0	0	0	0	0	0	0	0	0	0	0	32.5531	0	38.6243	0	0	0	0	0	0	0	0	0	0	0	0	0	0	0
2627	1190.51	37.4185	--	--	--	--	--	--	0	0	21.204	0	0	0	0	0	0	0	0	0	0	0	0	0	0	0	0	0	0	0	0	0	0	0	0	0	0	0	0	0	0	0	0	0	19.7544	0	0	0	0
2628	1190.51	35.9397	--	--	--	--	--	--	56.4367	0	184.632	169.693	0	0	445.711	0	0	0	0	734.864	54.0181	0	0	0	0	76.5975	0	0	0	0	0	72.3558	134.974	0	0	0	0	0	0	0	0	0	0	0	434.281	0	0	0	0
2629	1190.54	25.4917	--	--	--	--	--	--	0	0	0	0	0	0	0	0	0	0	0	0	0	73.9394	43.8611	0	0	0	0	0	0	0	0	0	0	0	21.2993	0	0	0	0	0	0	0	0	0	0	0	0	0	0
2630	1190.54	21.6351	--	--	--	--	--	--	0	0	0	0	0	0	0	0	0	0	0	0	0	0	0	0	0	0	0	0	0	0	0	0	0	0	0	0	0	0	0	0	0	0	0	0	0	0	0	0	0
2637	1191.33	35.5495	--	--	--	--	--	--	0	0	0	0	0	0	0	0	0	0	0	0	0	0	0	0	0	11.2715	11.8206	0	0	0	0	0	0	0	0	0	0	0	0	0	0	0	0	0	0	0	0	0	0
2638	1191.36	36.813	--	--	--	--	--	--	0	0	0	0	0	0	0	0	0	0	0	0	0	0	0	0	0	0	0	0	0	0	0	0	0	0	0	0	0	0	0	0	0	0	0	0	0	0	0	0	0
2639	1191.44	27.8769	--	--	--	--	--	--	0	0	0	0	0	0	0	0	0	0	0	0	0	0	0	0	0	0	0	0	0	0	0	0	0	0	0	0	0	0	0	0	0	0	0	0	0	0	0	0	0
2640	1191.48	25.9586	--	--	--	--	--	--	0	0	0	0	0	0	0	0	0	0	0	0	0	0	0	0	0	0	0	0	0	0	0	0	0	0	0	0	0	0	0	0	0	0	0	0	0	0	0	0	0
2641	1191.51	37.4052	pPGSNGNpGPpGP	Collagen alpha-1(II) chain	COL2A1	P02458-1	907	919	0	69.2892	169.998	140.118	0	92.5187	342.055	0	206.567	0	0	0	0	0	0	0	0	12.9369	0	34.2464	0	0	190.28	0	127.427	0	0	0	0	0	0	0	0	23.2809	0	0	67.1497	0	241.312	0	0
2642	1191.51	35.9769	--	--	--	--	--	--	143.349	248.531	0	0	0	0	0	0	0	0	2742.42	0	0	0	0	0	97.9453	29.4684	0	0	2126.77	2723.59	0	181.482	0	237.479	0	893.844	1471.19	2385.78	1216.71	2348.77	1519.64	0	2102.96	833.54	0	0	0	0	667.384
2646	1192.38	45.1634	--	--	--	--	--	--	0	0	0	0	0	0	0	0	0	0	0	0	0	0	0	0	0	79.5645	0	0	0	0	0	0	0	0	0	43.2401	0	0	197.687	0	0	0	0	0	79.2826	0	0	0	0
2648	1192.43	35.3482	--	--	--	--	--	--	0	0	0	0	0	0	0	0	0	0	0	0	0	0	0	0	0	0	0	0	0	0	0	0	0	0	0	0	0	15.288	0	0	0	0	0	0	0	0	0	0	0
2650	1192.5	29.2261	--	--	--	--	--	--	0	0	0	0	0	11.0028	0	0	0	0	0	0	0	0	0	0	0	0	0	0	0	0	0	0	0	0	0	0	21.3426	0	0	0	0	0	0	0	0	0	0	0	0
2656	1193.53	39.5481	--	--	--	--	--	--	366.331	764.114	608.825	562.078	530.885	271.855	152.298	163.342	229.511	271.709	122.625	172.141	312.449	264.076	205.213	0	180.141	341.991	99.0826	204.002	390.43	117.805	510.373	1058.52	415.841	699.726	91.7781	283.415	240.517	25.5934	154.542	53.6128	314.296	323.004	192.309	77.0629	17.8129	153.593	62.6667	348.883	59.6563
2657	1193.61	21.1266	--	--	--	--	--	--	0	0	0	0	0	0	0	0	0	0	0	0	0	0	0	0	0	0	0	0	0	0	0	0	0	0	0	0	0	0	0	0	0	0	0	0	0	0	0	0	0
2658	1193.61	21.7055	GLKMTMDKTGL	35 kDa inter-alpha-trypsin inhibitor heavy chain H4	ITIH4	B7ZKJ8	829	839	0	0	0	0	0	0	0	0	0	0	0	0	0	0	0	0	0	0	0	0	0	0	0	0	0	0	0	0	0	0	0	0	0	0	0	0	0	0	0	0	0
2661	1194.45	44.363	--	--	--	--	--	--	0	0	0	0	0	0	0	0	0	0	0	0	0	0	0	0	0	0	0	0	0	0	0	0	0	0	0	0	0	0	0	0	0	0	0	0	0	0	0	0	0
2663	1194.52	39.2718	--	--	--	--	--	--	0	0	0	0	0	0	0	0	0	0	0	0	0	0	0	0	0	0	0	0	0	0	0	0	0	21.6883	0	0	0	0	0	0	0	0	0	0	0	0	0	0	0
2664	1194.54	21.2802	--	--	--	--	--	--	0	0	0	0	0	0	0	0	0	0	0	0	0	0	0	0	19.778	0	59.8495	0	0	0	0	0	0	0	0	24.2211	22.2601	0	15.6258	0	0	46.2095	0	94.984	0	0	0	71.7027	0
2665	1194.54	29.1795	SpGPDGKTGPpGP	Collagen alpha-1(I) chain	COL1A1	P02452	546	558	104.708	0	0	0	0	0	0	0	0	73.7797	0	433.54	0	0	0	0	0	0	0	0	0	0	0	0	0	0	0	0	0	0	0	0	0	0	0	0	478.155	0	0	0	181.475
2666									0	0	0	0	0	415.491	0	0	0	55.5934	0	0	0	0	0	0	0	0	0	0	0	0	0	0	0	0	0	0	0	0	0	0	0	0	0	0	0	0	2524.4	0	0
2667	1194.55	26.8159	SpGPDGKTGpPGP	Collagen alpha-1(I) chain	COL1A1	P02452	546	558	2259.35	1741.9	2563.06	2168.24	1928	2473.92	3478.19	1543.59	2504.74	1725.91	3692.22	2746.09	2340.62	2367.62	2293.45	3138.37	1960.83	1943.54	1834.61	2610.96	3354.31	2041.73	1837.16	1566.85	2416.92	1654.32	2315.98	2429.29	2573.53	0	2111.1	0	2613.31	2135.89	2520.33	2662.79	1321.35	1880.73	0	1969.99	1688.24
2676	1195.48	37.3384	--	--	--	--	--	--	0	0	0	0	0	0	0	0	0	0	0	0	0	0	0	0	0	0	0	0	0	0	0	0	0	0	0	0	0	0	0	0	0	0	0	0	0	0	0	0	0
2677	1195.49	38.8759	--	--	--	--	--	--	0	0	0	0	0	0	0	0	0	0	0	0	0	0	0	0	0	0	0	0	66.6893	17.2857	0	0	0	78.6755	0	0	0	0	17.7981	0	0	0	0	0	0	0	0	0	0
2679	1195.54	29.1631	--	--	--	--	--	--	0	14.7651	57.3548	0	35.8188	91.0895	57.1938	7.38225	0	0	0	0	39.5676	0	0	0	7.46267	0	0	0	0	76.9631	0	23.5429	0	36.9093	0	23.5684	72.867	0	15.2014	0	0	13.8128	0	27.1858	0	25.2144	0	0	79.7584
2680	1195.61	19.5607	--	--	--	--	--	--	275.393	0	0	0	0	0	0	0	0	0	0	0	0	0	0	0	0	0	0	0	0	0	0	0	0	0	0	0	0	0	0	0	0	0	0	0	0	0	0	0	0
2683	1196.32	35.8975	--	--	--	--	--	--	18714.9	26396.1	15902.3	14138.2	28609.4	51279.9	49306.1	31082.9	62717.8	27209.7	66916.5	11286.5	40551.9	29378.6	19649.6	25094.5	10639.9	19973.9	25555.2	12548.6	19439.4	20006.7	35184.9	36559.4	29271.7	38771.8	13466.5	18639.5	19109.8	14649.4	21591.3	12155.9	19139.4	13798	21026.7	23977	23424.4	12467.5	23796.9	20469.8	29375.3
2685	1196.52	21.0948	--	--	--	--	--	--	478.643	548.034	513.858	245.756	59.5255	451.416	1033.5	959.8	822.965	828.602	826.932	741.296	126.073	0	899.148	0	392.822	0	427.016	95.2391	0	532.081	423.257	863.821	935.966	699.23	0	0	186.55	0	734.809	780.628	0	967.381	65.5204	1154.22	1586.86	693.912	1120.6	1197.83	1107.05
2686	1196.54	20.677	--	--	--	--	--	--	0	0	0	0	13.6375	0	0	0	0	0	0	0	13.9462	0	0	0	0	569.928	0	0	0	0	0	0	0	0	0	23.5951	0	372.081	0	0	300.239	0	87.4061	0	0	0	0	0	0
2687	1196.54	22.8282	--	--	--	--	--	--	17.0241	0	29.539	20.9811	0	0	0	0	0	0	0	0	0	0	0	0	7.45877	9.85441	0	0	0	0	0	0	0	0	0	0	0	0	0	0	0	0	0	0	0	0	0	0	0
2688	1196.55	27.5583	--	--	--	--	--	--	0	0	0	0	0	0	0	0	0	6.65561	0	0	0	0	0	0	0	0	0	0	0	0	0	150.038	0	181.593	0	0	0	0	0	0	0	0	0	0	0	0	0	0	0
2689	1196.55	26.2426	--	--	--	--	--	--	0	0	0	0	0	0	0	0	0	0	0	0	0	0	0	0	0	0	0	0	0	0	0	0	0	0	0	0	0	0	0	0	0	0	0	0	0	0	0	0	0
2690	1196.56	22.1077	DGAKGDAGPAGPKG	Collagen alpha-1(I) chain	COL1A1	P02452	274	287	0	0	0	0	0	0	17.4371	0	0	0	0	0	0	0	0	0	0	0	0	0	0	0	0	0	0	0	0	0	0	0	0	0	0	0	77.1635	0	0	0	27.2222	0	0
2693	1197.5	21.1645	--	--	--	--	--	--	493.961	0	0	411.561	451.724	675.917	0	0	0	0	0	0	681.964	806.02	0	935.034	677.384	666.307	518.359	415.046	246.955	0	930.693	0	0	0	628.353	541.198	866.106	770.764	0	0	717.318	0	484.028	0	0	0	0	0	0
2694	1197.55	26.2739	--	--	--	--	--	--	0	0	0	0	0	0	0	0	0	0	0	0	0	0	0	0	0	0	0	0	0	0	0	0	0	0	0	0	0	0	0	0	0	0	0	0	0	0	0	0	0
2695	1198.38	44.7904	--	--	--	--	--	--	0	0	0	0	0	0	0	0	0	0	0	0	0	0	0	0	0	0	0	0	0	0	0	0	0	0	0	0	0	0	0	0	0	0	0	0	0	0	0	0	0
2697	1198.47	35.3421	--	--	--	--	--	--	0	0	0	0	0	0	0	0	0	0	0	0	0	0	0	0	0	0	0	0	0	0	0	0	0	0	0	0	0	0	0	0	0	0	0	0	0	0	0	0	0
2698	1198.52	27.8476	--	--	--	--	--	--	0	0	5.73322	21.6062	0	0	0	0	0	0	0	0	0	0	0	0	0	0	0	0	0	0	0	0	0	0	0	0	0	0	0	0	0	0	0	0	0	0	0	0	0
2699	1198.54	26.1213	--	--	--	--	--	--	0	104.637	212.443	131.505	70.322	0	0	138.984	0	74.0986	0	0	35.5211	0	33.7675	0	89.674	139.222	0	0	0	0	63.0471	208.805	117.999	206.572	22.4635	24.875	0	0	89.592	0	0	71.7462	0	0	0	0	0	84.8518	0
2701	1198.56	20.8689	--	--	--	--	--	--	0	0	0	0	0	123.876	0	0	122.119	0	0	0	0	0	0	0	0	0	0	0	0	0	0	50.6365	0	0	0	0	0	0	0	0	0	0	0	0	0	0	0	0	0
2702	1198.58	21.9249	--	--	--	--	--	--	0	0	0	0	0	0	0	0	0	0	0	0	0	0	0	0	0	0	0	0	0	0	0	0	0	0	0	0	0	0	0	0	0	0	0	0	0	0	0	0	0
2703	1198.6	19.7448	--	--	--	--	--	--	0	0	0	0	0	0	0	0	0	0	0	0	34.328	0	0	0	0	0	0	13.0344	0	0	0	0	0	0	0	0	0	0	0	0	0	0	0	0	0	0	0	0	0
2708	1199.47	37.4275	--	--	--	--	--	--	0	0	0	0	0	0	0	0	0	0	0	0	0	0	0	0	0	0	0	0	0	0	0	0	0	0	0	0	0	0	0	0	0	12.1343	0	0	0	0	0	0	0
2710	1199.55	20.8087	--	--	--	--	--	--	0	0	0	0	0	0	0	0	0	13.2563	0	44.8785	0	0	0	0	0	0	0	0	0	15.1743	0	0	0	0	0	9.98376	0	0	0	52.9612	0	0	0	40.206	28.777	0	0	12.5334	0
2711	1199.58	22.0186	MNIGKPNAKDI	E1A-binding protein p400	EP400	Q96L91-4	1047	1057	281.611	151.389	177.101	209.753	190.797	209.873	192.899	413.118	126.425	315.573	108.165	136.278	264.675	221.229	364.801	490.7	172.911	243.616	182.345	150.022	0	108.05	263.038	192.182	125.257	144.92	379.653	129.785	166.018	105.786	113.499	168.374	169.936	226.449	85.9506	178.047	197.153	296.867	158.37	468.947	0
2714	1200.53	28.7065	--	--	--	--	--	--	0	0	0	0	0	0	0	0	0	0	0	0	0	0	0	0	0	0	0	0	0	0	0	0	0	0	0	0	0	0	0	0	0	0	0	0	0	0	0	0	0
2716	1200.54	24.4042	--	--	--	--	--	--	6423.68	6211.79	5537.08	4606.59	4544.43	16589.5	8247.26	4687.42	29330.7	5568.79	14353	14282	6379.16	2483.14	1351.62	4687.47	5896.49	5774.23	5608.98	8338.94	0	17980.7	6315.77	6427.27	5158.51	8017.72	2184.27	9087.98	15026.1	25726.6	10555.6	28580.3	20530.5	4858.47	20626.2	13593.9	9734.37	5089.39	8601.33	4499.2	7618.62
2717	1200.54	37.7363	NGNPGPPGPPGPSG	Collagen alpha-1(II) chain	COL2A1	P02458-1	911	924	0	0	0	42.996	0	0	0	0	0	0	0	11.3661	0	0	0	0	0	0	0	0	70.0217	0	0	0	0	0	0	0	0	0	0	0	0	0	0	0	0	0	0	0	0
2718	1200.54	26.3068	KGDAGApGApGSQG	Collagen alpha-1(I) chain	COL1A1	P02452	709	722	0	0	0	0	0	0	0	0	0	0	0	0	0	0	0	0	0	0	0	0	0	0	0	0	0	0	0	0	0	0	0	0	0	0	0	0	0	0	0	0	0
2720	1200.55	20.028	--	--	--	--	--	--	0	0	0	0	0	0	0	110.855	0	98.7048	0	35.9509	43.8002	58.0939	46.2504	0	0	0	0	0	0	0	0	0	0	0	0	0	0	0	0	0	18.0416	0	0	0	22.5958	0	0	0	0
2722	1201.01	20.3067	--	--	--	--	--	--	0	0	0	0	0	0	0	0	0	0	0	0	0	0	0	0	0	0	0	0	0	0	0	0	0	0	0	0	0	0	0	0	0	0	0	0	0	104.258	0	0	0
2723	1201.49	37.3944	--	--	--	--	--	--	0	0	0	0	0	0	0	0	0	0	0	0	0	0	0	0	0	0	0	0	0	0	0	0	0	0	0	0	0	0	0	0	0	0	0	0	0	0	0	0	226.087
2724	1201.5	27.8733	--	--	--	--	--	--	0	0	0	0	0	96.6288	0	0	0	31.2752	0	0	0	0	0	0	0	0	33.957	0	0	0	0	0	0	0	0	0	0	0	0	0	0	0	0	0	0	0	0	0	0
2725	1201.52	26.868	--	--	--	--	--	--	0	0	0	0	0	0	0	0	0	0	0	0	0	0	0	0	0	0	0	0	0	0	21.2631	0	25.3607	0	0	10.545	0	0	0	0	0	0	0	0	0	69.2845	0	0	0
2726	1201.53	24.8939	GEKGDSGPSGAAGp	Collagen alpha-3(V) chain	COL5A3	P25940	1229	1242	0	0	0	0	0	0	0	285.747	0	0	0	0	0	0	0	0	0	0	0	0	0	0	0	0	0	0	0	0	0	0	0	0	0	0	0	0	0	0	0	0	0
2727	1201.53	25.8624	--	--	--	--	--	--	0	0	0	0	0	0	0	0	0	0	0	0	0	0	0	0	0	0	0	0	0	0	0	0	0	0	0	0	0	0	0	0	0	0	0	0	0	0	0	0	0
2731	1202	20.3819	--	--	--	--	--	--	0	0	0	0	0	0	0	0	0	0	0	0	0	0	0	0	0	0	27.5433	0	0	0	0	0	0	0	0	0	0	0	0	0	0	0	0	0	0	0	0	0	0
2732	1202.45	36.8518	--	--	--	--	--	--	0	0	0	0	0	0	0	0	0	0	0	0	0	0	0	0	0	0	0	0	0	0	0	0	0	0	0	0	0	0	0	0	0	0	216.742	0	22.3819	0	0	0	0
2733	1202.49	35.6567	--	--	--	--	--	--	0	306.983	0	0	0	904.486	0	0	0	0	0	545.108	0	0	0	0	0	0	0	0	1275.86	0	0	556.565	0	0	0	0	0	1417.46	0	0	72.4576	0	372.928	0	0	0	0	0	245.83
2734	1202.52	27.0738	--	--	--	--	--	--	0	0	31.2255	0	7.95065	0	0	26.8492	0	7.69655	0	0	0	72.3074	17.773	0	13.7806	18.8468	43.105	0	0	0	110.328	0	0	0	61.2334	0	11.6015	0	0	0	0	0	0	0	0	0	0	0	0
2738	1203.43	36.9123	--	--	--	--	--	--	0	0	0	0	0	0	0	0	0	0	0	0	0	0	0	0	0	0	0	0	0	0	0	0	0	0	0	0	0	0	0	0	0	0	0	0	0	0	0	0	0
2739	1203.49	27.8217	--	--	--	--	--	--	0	0	0	0	0	0	0	0	0	0	0	0	0	0	0	0	0	0	0	0	0	0	0	0	0	0	0	28.3057	0	0	0	0	0	0	0	0	0	0	0	0	0
2740	1203.57	26.8974	YLGGSPKGDVDP	Sodium/potassium-transporting ATPase subunit gamma	FXYD2	P54710	9	18	0	0	0	0	23.5017	0	0	35.0765	0	0	0	0	0	0	0	0	0	0	0	0	0	0	0	0	100.296	0	0	0	0	0	0	0	0	0	0	0	0	0	0	0	0
2742	1203.66	19.4768	RGRKSGGSMVVA	Helicase SRCAP	SRCAP	Q6ZRS2-2	3077	3088	0	0	0	0	0	0	0	106.739	0	0	0	61.7966	0	0	0	0	45.6871	16.9659	0	0	0	0	0	0	0	0	0	0	0	0	0	0	39.3931	0	0	0	36.754	0	0	0	0
2743	1204.32	36.3118	--	--	--	--	--	--	0	0	0	0	0	0	0	0	0	0	0	0	0	0	0	0	0	0	0	0	0	0	0	0	0	61.803	0	0	0	0	0	0	0	0	0	0	0	0	0	0	0
2744	1204.34	26.0206	--	--	--	--	--	--	139.101	0	0	0	0	0	0	0	0	0	0	0	0	0	0	0	0	0	0	0	0	0	0	0	0	0	0	0	0	0	0	0	0	0	0	0	0	0	0	0	0
2747	1204.54	28.0434	--	--	--	--	--	--	0	0	0	0	0	0	0	0	0	0	0	0	0	0	0	0	0	0	0	0	0	0	0	0	0	0	0	0	0	0	0	0	0	0	0	0	0	0	0	0	0
2749	1204.6	21.9549	--	--	--	--	--	--	0	134.579	197.073	212.661	157.907	287.834	133.204	237.67	98.1452	276.837	84.1509	181.504	204.046	82.9986	157.14	0	156.01	221.988	121.699	330.042	113.883	451.894	287.521	150.543	193.281	175.91	262.695	228.954	191.302	236.262	185.074	114.06	341.621	217.698	83.653	194.195	158.866	318.722	145.455	288.248	196.05
2751	1204.6	27.0561	PVEFTIDAKDA	Filamin-A	FLNA	P21333-2	1565	1575	0	0	0	40.4335	10.5024	0	0	0	0	0	0	0	0	0	0	0	0	8.55968	0	0	0	0	16.3955	0	57.2549	0	0	0	0	0	0	0	0	0	0	0	0	0	0	0	0
2755	1205.42	21.1453	--	--	--	--	--	--	0	0	0	0	0	51.6706	0	0	0	0	0	0	0	0	0	0	0	0	0	0	0	110.102	0	0	0	0	0	0	0	0	0	0	0	0	0	0	0	0	0	0	0
2756	1205.56	27.3718	EGDFLAEGGGVR	Fibrinogen alpha chain	FGA	P02671	24	35	0	0	0	0	0	0	0	0	0	0	0	0	0	0	0	0	0	0	0	0	0	0	0	0	0	26.8994	0	0	0	0	0	0	0	0	0	0	0	0	0	0	0
2758	1205.59	26.6581	--	--	--	--	--	--	0	0	0	0	0	0	0	0	0	0	0	0	0	0	0	0	0	0	0	0	0	0	0	0	0	0	0	0	0	0	0	0	0	0	0	0	0	0	0	0	0
2760	1206.25	35.5319	--	--	--	--	--	--	0	0	0	0	0	0	0	0	17.9546	0	0	0	0	0	0	0	0	0	0	0	0	0	0	0	0	0	0	0	0	0	0	0	0	0	0	0	0	0	0	0	0
2761	1206.43	21.1275	--	--	--	--	--	--	0	0	0	0	0	0	0	0	0	0	0	0	0	0	0	0	0	0	0	0	0	0	0	0	0	0	0	0	0	0	0	0	0	0	0	0	0	0	0	0	0
2763	1206.52	21.0833	--	--	--	--	--	--	0	0	0	0	0	0	0	0	0	0	0	0	0	0	0	0	0	0	0	0	0	0	0	0	0	0	0	0	0	0	0	0	0	0	0	0	0	0	0	0	0
2764	1206.54	22.0591	--	--	--	--	--	--	0	0	0	0	0	0	0	0	0	0	0	0	0	0	0	0	0	0	0	0	0	0	0	0	0	0	0	0	24.1233	0	0	0	0	0	0	0	0	0	0	0	0
2765	1206.54	28.0728	--	--	--	--	--	--	0	0	0	0	0	0	0	0	0	0	0	0	0	0	0	0	0	0	0	0	0	0	9.85276	0	0	0	0	0	0	0	0	0	0	0	0	0	0	0	0	0	0
2766	1206.55	23.046	--	--	--	--	--	--	0	0	0	0	0	0	0	0	0	0	0	0	0	0	0	0	0	0	0	0	0	0	0	0	0	0	0	0	0	0	0	0	0	0	0	0	0	0	0	0	0
2767	1206.56	26.6423	--	--	--	--	--	--	0	0	0	0	0	0	0	0	0	19.0558	0	0	0	0	0	0	0	0	10.7582	0	0	0	0	0	0	0	0	0	0	0	0	0	0	0	0	0	0	0	0	0	0
2768	1206.58	35.7231	--	--	--	--	--	--	0	0	0	0	0	11.3805	0	0	0	0	0	0	0	0	0	0	0	0	0	0	0	0	0	0	0	0	0	0	0	0	0	10.2247	0	0	0	0	0	0	0	0	0
2769	1206.58	27.3229	--	--	--	--	--	--	17.0338	0	0	0	0	0	0	0	0	0	0	0	0	0	0	0	0	0	0	0	0	0	0	0	49.6434	0	0	0	0	0	0	0	0	0	0	0	0	0	0	0	0
2775	1207.49	37.4051	--	--	--	--	--	--	0	0	0	0	0	0	0	0	0	0	27.8888	0	0	0	0	0	0	0	0	0	78.6411	0	0	0	37.5858	0	0	0	0	0	0	19.0808	0	0	71.0253	0	0	0	0	0	0
2776	1207.53	35.9658	--	--	--	--	--	--	0	0	0	0	0	0	11.7778	0	0	0	64.7163	22.4623	0	0	0	0	0	0	0	0	0	0	0	0	0	0	0	43.0357	52.4065	0	0	0	28.3816	0	0	38.9521	0	0	0	0	0
2777	1207.58	37.6013	SISPSTIEEVF	Nuclear receptor subfamily 2 group E member 1	NR2E1	Q9Y466	352	362	0	0	0	0	0	0	0	18.0262	0	0	0	0	0	21.9153	106.362	0	0	0	0	0	0	0	0	0	0	0	0	0	0	0	0	0	0	0	0	0	22.3833	0	73.2977	0	0
2778	1207.59	22.1549	--	--	--	--	--	--	0	0	46.2372	31.6598	10.0167	0	0	0	0	0	0	0	0	0	0	0	37.4185	58.2179	0	0	0	0	146.658	0	83.4495	0	0	16.7082	0	0	0	0	0	31.0892	0	0	0	0	0	0	0
2780	1207.62	19.9005	--	--	--	--	--	--	0	0	0	0	0	0	0	0	34.9579	0	0	0	0	0	0	0	0	0	0	0	0	0	0	0	0	0	0	0	0	0	0	0	0	0	0	0	0	0	0	0	0
2783	1208.38	45.1382	--	--	--	--	--	--	0	189.677	0	0	0	191.24	0	0	174.525	0	0	187.668	0	0	0	0	0	110.235	0	0	0	78.4208	0	103.383	0	200.003	0	17.0345	85.0788	203.121	279.725	443.506	0	0	0	0	211.364	0	0	0	181.75
2784	1208.48	26.2959	--	--	--	--	--	--	0	0	0	0	0	0	0	0	0	0	0	0	0	0	0	0	0	0	0	0	0	0	0	0	0	0	21.0184	0	0	0	0	0	0	0	0	0	0	0	0	0	0
2785	1208.52	28.9118	--	--	--	--	--	--	0	0	0	0	0	0	0	0	0	6.91417	0	0	12.8881	0	9.21691	0	0	0	0	0	0	0	0	0	0	0	0	0	0	0	0	0	0	18.9259	0	0	34.4243	0	0	5.5834	0
2786	1208.53	28.0401	--	--	--	--	--	--	17.4695	0	47.3516	42.6774	0	34.1772	0	0	36.2646	0	0	32.815	0	0	0	0	0	0	0	25.8549	0	0	0	0	0	0	55.2131	22.0321	0	0	0	57.7978	0	14.6636	0	0	13.7031	0	276.358	0	0
2787	1208.53	21.1641	--	--	--	--	--	--	0	0	0	0	0	0	0	0	0	0	0	31.6677	0	0	0	0	0	0	0	0	0	0	0	0	0	0	0	0	0	0	0	0	0	0	0	0	0	0	0	0	0
2788	1208.54	27.1084	VENGESSQGRF	Uromodulin	UMOD	P07911	538	548	0	0	0	0	0	0	0	0	0	0	0	0	0	0	0	0	0	0	0	0	0	0	0	0	0	0	0	0	0	0	0	0	0	0	0	0	0	0	0	0	0
2789	1208.55	36.0268	--	--	--	--	--	--	0	0	0	0	0	0	0	0	0	0	0	0	0	0	0	0	0	0	0	0	0	0	0	0	0	0	0	0	0	0	0	0	0	0	0	0	0	0	0	0	0
2791	1208.63	21.4921	--	--	--	--	--	--	0	0	0	0	0	0	0	0	0	0	0	0	0	0	0	0	0	0	0	0	0	0	0	0	0	0	0	0	0	0	0	0	0	0	0	0	0	0	0	0	0
2792	1209.33	35.644	--	--	--	--	--	--	0	0	0	0	13.3788	0	0	0	180.518	0	0	0	0	0	0	0	0	0	11.002	9.08009	0	168.225	0	0	0	303.053	0	0	0	0	0	47.35	0	0	0	0	0	0	0	0	0
2793	1209.49	29.0784	--	--	--	--	--	--	0	0	0	0	0	41.7637	0	11.4844	0	0	0	0	0	0	0	0	17.0953	0	0	0	23.9545	0	0	0	0	0	0	0	0	0	0	45.363	0	0	0	34.9237	0	0	0	0	0
2794	1209.52	39.5157	--	--	--	--	--	--	317.77	198.769	331.025	187.024	267.352	87.4715	170.69	0	80.9752	177.137	196.9	86.2408	173.95	211.423	185.415	0	105.705	186.191	45.57	175.086	151.326	289.956	233.189	217.169	219.498	57.3655	0	242.241	133.706	333.513	100.941	115.439	466.62	152.417	175.443	18.8285	215.316	33.8753	242.146	224.868	26.6222
2795									762.979	818.703	1302.89	894.53	712.4	941.517	0	738.186	720.635	560.572	0	399.465	752.009	468.289	458.613	1211.09	564.824	1072.78	841.227	601.574	710.877	1042.39	0	2105.33	2339.42	3332.99	573.226	674.911	0	0	1694.51	879.331	719.659	553.773	985.168	910.504	0	1192.79	409.948	858.931	238.148
2796	1209.53	27.1234	GPpGPDGNKGEpG	Collagen alpha-2(I) chain	COL1A2	P08123	613	625	0	0	0	0	0	0	0	0	0	0	1784.9	0	0	0	0	0	0	0	0	0	0	11.743	1748.62	0	0	0	0	0	1497.92	0	0	0	0	0	0	0	0	0	0	0	0
2797	1209.56	36.1861	--	--	--	--	--	--	0	0	48.3164	0	22.7292	0	44.6419	0	0	0	0	0	0	0	0	0	31.0343	0	21.089	46.3295	0	0	0	0	0	0	0	0	177.458	213.485	109.832	0	92.3452	16.4882	88.4315	0	0	0	39.1931	0	0
2798	1209.59	21.4739	--	--	--	--	--	--	0	0	0	0	0	0	0	0	0	0	0	0	0	0	0	0	0	0	0	0	0	0	0	0	13.6115	0	0	0	0	0	0	0	0	0	0	0	0	0	0	0	0
2800	1209.65	21.2916	--	--	--	--	--	--	464.01	0	0	0	0	0	0	0	0	0	0	0	0	0	0	0	0	0	0	0	0	0	0	0	0	0	0	0	0	0	0	0	0	0	0	0	0	0	0	0	0
2801	1210.37	36.4541	--	--	--	--	--	--	188.005	0	0	0	297.968	146.494	87.407	217.161	558.48	184.325	253.875	165.701	252.352	543.053	306.403	106.301	131.56	657.694	0	62.5145	0	137.814	0	0	0	0	121.892	682.914	0	23.2944	0	64.5399	0	254.652	0	944.809	137.022	34.5319	64.7835	229.516	0
2802	1210.39	37.3036	--	--	--	--	--	--	0	174.388	0	0	0	0	0	0	0	0	167.965	0	81.7558	0	31.7755	0	59.2834	0	0	33.7677	29.0538	34.2166	18.5377	108.398	0	0	0	0	1290.3	0	0	0	0	106.571	0	0	54.3125	0	0	57.8959	0
2804	1210.54	27.1209	SpGPDGKTGppGP	Collagen alpha-1(I) chain	COL1A1	P02452	546	558	0	0	0	0	0	0	0	4.87789	0	0	0	0	0	64.7461	28.2054	43.8132	20.8929	0	0	0	0	0	0	0	0	0	0	0	0	0	0	0	0	0	0	0	0	0	0	0	0
2805	1210.55	21.4289	--	--	--	--	--	--	0	0	0	0	0	0	0	22.3176	0	17.5875	0	0	0	0	0	0	52.031	16.1108	122.268	0	0	0	0	0	0	0	0	0	0	20.2707	0	0	0	45.0191	0	0	0	0	0	0	0
2806	1210.55	20.8717	--	--	--	--	--	--	68.9873	0	62.7758	0	0	87.0567	16.4664	77.1042	35.3856	71.5974	0	82.5109	0	0	0	0	165.457	248.401	261.802	25.6981	0	0	103.266	56.1757	63.5901	29.2791	0	0	0	0	117.526	0	0	80.4249	0	0	116.494	0	0	94.3938	93.9737
2808	1210.66	28.8487	--	--	--	--	--	--	0	0	0	0	0	0	0	0	0	61.5322	0	0	0	0	0	0	0	0	0	0	0	0	0	0	0	0	0	0	0	0	0	0	0	0	0	0	0	0	0	0	0
2809	1211.46	37.4651	--	--	--	--	--	--	315.898	0	0	0	42.4148	0	0	0	0	0	263.533	0	0	0	0	0	0	0	0	0	0	0	0	0	0	0	0	0	0	178.783	203.649	0	0	0	0	0	0	0	0	0	0
2810	1211.54	26.0382	GPpGEAGKpGEQG	Collagen alpha-1(I) chain	COL1A1	P02452	650	662	46.8878	0	18.1785	24.7132	0	38.0884	54.0424	48.9836	51.0654	21.3936	61.0546	179.684	0	0	42.2246	0	31.3886	54.9733	0	43.3337	29.3354	76.416	17.3512	0	0	13.8858	0	0	0	64.9467	0	101.576	85.4017	0	116.408	0	211.893	0	42.6576	9.82877	74.3199
2811	1211.54	21.3794	--	--	--	--	--	--	0	0	0	0	0	0	0	0	0	0	0	0	0	0	0	0	0	0	0	0	0	0	0	26.4139	0	0	0	0	0	0	0	0	0	0	0	0	0	0	0	0	0
2812	1211.55	27.7657	--	--	--	--	--	--	0	0	0	13.6983	0	0	0	0	0	0	0	0	0	0	0	0	0	0	0	8.6105	0	0	0	0	0	0	0	0	0	0	0	0	0	0	30.7066	0	21.9071	0	0	0	0
2813	1211.62	27.9525	--	--	--	--	--	--	0	0	0	0	0	0	0	0	0	0	0	0	0	0	0	0	0	0	0	0	0	0	0	0	0	0	0	0	0	0	0	0	0	0	0	0	0	0	0	0	0
2815	1212.44	37.2398	--	--	--	--	--	--	0	29.7455	0	0	0	124.361	0	0	0	0	0	0	0	0	0	0	0	0	0	0	0	0	0	40.1159	0	0	0	0	0	0	0	0	0	0	177.4	0	155.931	0	0	0	0
2816	1212.46	36.034	--	--	--	--	--	--	0	0	0	0	0	0	0	0	0	0	0	0	0	0	0	0	0	0	0	0	0	0	0	0	0	0	0	0	0	0	0	0	0	0	89.6798	0	0	0	0	0	0
2817	1212.48	38.7464	--	--	--	--	--	--	0	0	0	0	0	0	0	0	0	0	0	0	0	0	0	0	0	0	0	0	0	0	0	0	0	0	0	0	0	0	0	0	0	0	0	0	0	0	0	0	0
2818	1212.5	28.5847	--	--	--	--	--	--	0	0	0	0	0	39.1171	0	0	0	0	0	0	0	0	0	0	0	0	0	0	0	0	0	0	0	0	0	0	11.9045	0	0	0	0	0	0	0	62.1557	0	0	0	0
2819	1212.54	37.6314	--	--	--	--	--	--	0	0	0	0	0	0	0	0	0	0	0	0	0	0	0	0	0	0	0	0	200.981	0	0	0	0	0	0	0	0	0	0	0	0	0	0	0	0	0	0	0	0
2820	1212.55	21.1939	--	--	--	--	--	--	46.0631	52.6154	105.208	27.1788	56.0572	119.353	240.735	105.348	265.352	70.6783	173.159	0	0	45.4658	0	0	106.419	103.356	75.2231	41.8363	0	40.0422	30.4252	86.2844	92.9623	44.9433	0	30.4274	10.4023	0	158.621	133.858	138.773	162.146	143.25	0	127.008	0	37.4277	58.7204	174.507
2821	1212.58	22.3492	--	--	--	--	--	--	0	0	0	0	0	0	0	0	0	0	0	0	0	0	0	0	12.2076	0	0	0	0	0	0	0	0	0	0	0	0	0	0	0	0	0	0	0	0	0	36.1942	27.1346	0
2822	1212.64	19.949	--	--	--	--	--	--	0	0	0	0	0	0	0	0	0	0	0	0	0	0	0	0	0	0	0	0	0	0	0	0	0	0	0	0	0	0	0	0	0	0	0	0	0	0	0	0	0
2825	1213.48	37.2561	--	--	--	--	--	--	0	33.1808	0	0	0	0	0	0	85.5569	0	0	100.328	0	0	0	0	0	0	0	0	0	0	0	0	0	50.3675	0	0	0	0	0	0	0	0	0	0	0	0	0	0	0
2826	1213.5	35.9585	--	--	--	--	--	--	0	0	0	0	0	0	0	0	0	0	0	242.283	0	0	0	0	0	0	0	0	0	0	0	0	0	0	0	0	0	0	0	0	0	0	0	0	126.102	0	0	0	0
2827	1213.53	28.5475	DGQPGAKGEpGDA	Collagen alpha-1(I) chain	COL1A1	P02452	820	832	0	18.0796	61.8224	42.9677	28.5406	0	36.6727	42.214	0	37.6187	0	82.9777	0	0	32.5842	0	63.8389	73.7822	48.8701	105.676	18.1753	65.3306	71.1918	0	100.715	0	0	53.1947	0	0	0	0	23.4005	0	0	0	0	0	33.4988	7.83449	0
2829	1213.54	21.3211	--	--	--	--	--	--	0	0	0	0	0	0	0	0	0	0	0	0	80.8354	0	0	0	0	0	0	17.5103	0	0	146.51	0	0	0	0	71.8671	209.95	220.704	94.2166	0	0	0	0	99.6058	0	0	30.0667	48.9306	0
2830	1213.62	27.3335	VDEVGGEALGRL	Hemoglobin subunit beta	HBB	P68871	21	32	0	0	0	0	0	0	0	0	0	0	0	0	0	0	0	0	0	0	0	0	0	0	0	0	0	0	0	0	0	0	0	0	0	0	0	0	0	0	0	0	0
2832	1214.08	19.5536	--	--	--	--	--	--	0	0	0	0	0	0	0	0	0	0	0	0	0	0	0	0	0	0	0	0	0	0	0	0	0	0	54.5023	0	0	0	0	0	0	0	0	0	0	0	0	0	0
2834	1214.51	28.2651	--	--	--	--	--	--	0	0	0	0	0	0	0	0	0	0	0	0	0	0	0	0	0	0	0	0	0	0	0	0	0	0	0	0	0	0	0	0	0	0	0	0	0	0	0	0	0
2835	1214.54	37.6706	pGPAGPpGpPGPpG	Collagen alpha-1(III) chain	COL3A1	P02461	173	186	0	0	0	0	8.31065	0	0	0	0	26.7939	20.5436	14.4604	0	0	0	0	51.4301	0	37.0886	38.6052	0	0	22.4252	0	60.0115	0	0	8.7623	0	0	0	0	58.9072	13.7328	0	0	0	0	0	0	0
2836	1214.55	22.6313	--	--	--	--	--	--	0	0	0	0	0	0	0	56.255	0	38.046	0	0	0	0	0	0	20.7929	0	0	0	0	0	0	0	0	0	0	0	0	0	0	0	0	0	0	0	0	0	0	0	0
2839	1214.61	21.5247	PAGERGHPGApGP	Collagen alpha-1(XVI) chain	COL16A1	Q07092-2	1405	1417	81.5541	0	0	0	0	0	0	0	0	0	0	0	0	0	0	0	0	0	0	0	0	0	31.9455	0	0	0	0	0	0	0	0	0	0	0	0	0	0	0	0	0	0
2843	1215.43	28.4018	--	--	--	--	--	--	0	0	0	0	0	0	0	0	0	0	0	0	16.3665	261.007	0	0	0	0	0	0	0	0	0	0	0	0	0	0	0	0	0	0	0	0	0	0	0	0	0	0	0
2844	1215.44	26.9432	--	--	--	--	--	--	723.229	1019.01	1143.5	767.785	796.471	1791.51	1586.44	441.627	1894.39	762.618	1984.47	0	1022.06	445.548	271.917	384.072	621.55	704.925	862.012	835.55	0	1272.98	1056.86	1371.74	1651.86	1896.17	400.547	1381.71	2477.77	0	2091.9	0	1311.96	700.008	1791.04	1967.88	0	1089.84	1332.92	604.449	1633.74
2846	1215.51	39.4729	--	--	--	--	--	--	0	0	0	0	0	0	0	0	0	0	0	0	0	0	0	0	0	0	0	0	0	214.819	0	0	0	0	0	0	0	0	0	66.5523	0	0	0	0	0	0	0	0	0
2852	1216.48	29.4979	--	--	--	--	--	--	0	0	0	0	0	21.9827	0	0	0	0	0	0	0	0	0	0	0	0	0	0	0	0	0	0	0	0	0	0	0	0	0	0	0	0	0	0	7.37494	0	0	0	0
2853	1216.49	39.2522	--	--	--	--	--	--	0	0	0	15.8481	0	0	0	0	0	0	0	0	0	0	0	0	0	0	0	0	0	0	0	0	0	0	0	0	0	0	0	0	0	0	0	0	0	0	0	0	0
2854	1216.5	27.8708	--	--	--	--	--	--	0	0	0	0	0	0	0	34.3684	0	13.5149	0	0	33.5099	0	101.05	160.012	42.0609	36.2903	0	0	0	0	0	0	0	0	37.4433	0	0	0	0	0	0	0	0	0	0	0	0	30.4264	0
2856	1216.53	37.8293	NGNPGPPGpPGPSG	Collagen alpha-1(II) chain	COL2A1	P02458-1	911	924	0	0	52.3476	0	0	0	0	0	0	0	0	0	0	0	0	0	53.6637	45.5723	0	0	0	0	227.356	0	195.852	0	0	0	0	0	0	0	0	63.1856	0	0	0	0	0	13.5215	0
2857	1216.54	21.662	--	--	--	--	--	--	0	0	0	0	0	0	57.8868	0	0	0	0	0	0	0	0	0	31.7326	0	0	28.9995	0	0	0	0	0	0	0	63.5898	188.681	152.787	66.6122	77.8199	0	21.8505	0	73.2414	0	0	0	0	0
2858	1216.54	24.5869	EAGGGSNSLQNSP	FERM domain-containing protein 4A	FRMD4A	Q9P2Q2	646	658	0	1419.15	1120.36	864.543	868.561	2639.36	1184.59	1449.97	4402.47	0	2892.67	2189.01	1177.21	335.495	211.508	612.287	1172.65	998.6	912.648	1368.55	1604.95	2345.49	1238.33	796.718	993.99	1330.51	585.039	1666.36	2747.92	4093.3	3334.81	4728.26	3616.55	1013.05	3545.42	2600.44	1386.53	818.742	1406.61	1238.43	948.098
2861	1217.48	29.2091	--	--	--	--	--	--	0	0	0	0	0	0	0	0	0	0	0	0	0	0	0	0	0	0	0	0	0	0	0	0	0	0	0	0	0	0	0	0	0	0	0	0	0	0	0	0	0
2862	1217.48	27.7834	--	--	--	--	--	--	0	0	0	90.4057	42.7199	0	0	0	0	27.2936	0	0	0	0	0	0	0	52.2098	75.6625	0	0	0	0	0	0	0	0	0	0	0	0	0	0	66.4986	0	0	0	0	0	27.4275	0
2864	1217.52	25.0448	--	--	--	--	--	--	0	0	0	0	0	0	20.6366	0	0	31.5525	0	0	0	0	0	0	0	0	0	0	0	0	0	0	0	0	0	0	0	0	0	0	0	0	0	0	0	0	0	0	0
2865	1217.52	35.8661	--	--	--	--	--	--	2186.86	0	1685.09	0	78.1909	0	3134.5	0	0	2618.74	8436.98	6397.09	0	0	0	0	1789.68	0	0	2585.01	0	0	76.1396	0	2048.53	0	0	3763.87	6257.46	11541.1	5278.84	13578.9	7999.07	2362.28	8959.7	4930.83	0	1650.87	3180.71	0	0
2866	1217.53	37.4779	pGPpGPpGPpGPM	Collagen alpha-1(XXIII) chain	COL23A1	Q86Y22	411	423	0	0	0	0	0	0	0	0	0	0	0	0	0	0	0	0	0	0	0	0	0	234.488	0	0	0	0	0	0	0	0	0	0	0	0	0	0	0	0	0	0	0
2867	1217.54	22.7163	--	--	--	--	--	--	0	0	0	0	0	0	0	0	0	0	0	0	0	0	0	0	0	0	0	0	0	0	0	0	0	0	0	0	0	0	0	0	0	0	0	0	0	0	0	0	0
2869	1217.61	21.7609	HLPAEFTPAVH	HCG1745306; isoform CRA_a	HBA2	G3V1N2	81	91	261.864	0	0	0	0	0	0	0	0	0	0	0	0	0	0	0	0	252.587	4021.99	0	0	0	287.937	129.372	0	0	0	0	0	0	0	0	0	0	0	0	0	0	0	0	0
2871	1218.31	35.6565	--	--	--	--	--	--	0	0	0	0	0	0	0	0	0	313.305	0	508.602	0	0	0	0	0	0	0	0	0	0	0	0	0	0	0	0	0	0	0	0	0	206.045	0	0	0	0	0	0	0
2872	1218.32	38.6472	--	--	--	--	--	--	0	0	0	0	0	0	0	0	0	0	0	0	0	0	0	0	0	0	0	0	0	0	0	0	0	0	0	0	0	0	0	52.9131	0	0	0	0	0	0	0	0	0
2873	1218.33	36.9323	--	--	--	--	--	--	0	0	0	0	0	0	0	0	0	0	0	69.0111	0	0	0	0	32.7111	0	0	0	0	0	0	0	0	0	0	73.02	0	0	23.0579	0	0	0	0	0	0	0	0	0	0
2874	1218.43	37.0171	--	--	--	--	--	--	0	0	0	0	0	0	0	0	0	0	0	0	0	0	0	0	0	0	0	0	0	0	0	0	0	0	0	0	0	0	0	0	0	0	0	0	0	0	0	0	0
2875	1218.48	35.5522	--	--	--	--	--	--	0	0	0	0	0	0	0	0	0	0	0	0	0	0	0	0	0	0	0	0	0	0	0	0	0	0	0	0	0	0	0	0	0	0	0	0	0	0	0	0	0
2876	1218.54	26.529	--	--	--	--	--	--	0	0	0	0	0	0	0	12.5033	0	0	0	0	0	0	0	0	0	0	0	0	0	0	0	0	0	0	0	0	0	0	0	0	0	0	0	0	0	0	0	0	0
2878	1218.56	27.4909	ApGDRGEPGPPGP	Collagen alpha-1(I) chain	COL1A1	P02452	798	810	0	0	0	0	0	0	0	0	0	0	0	0	0	0	14.1361	0	14.366	0	0	0	0	0	0	0	0	0	0	0	0	0	0	0	0	0	0	0	0	0	0	0	0
2879	1218.6	21.5621	--	--	--	--	--	--	0	0	0	0	0	0	0	0	0	0	0	0	0	0	0	0	0	0	0	0	0	0	0	0	0	0	0	0	0	0	0	0	0	0	0	0	0	0	0	0	0
2881	1219.44	37.1725	--	--	--	--	--	--	0	0	0	0	0	0	0	0	0	0	0	0	0	0	0	0	0	0	0	0	0	0	0	0	0	0	0	0	0	0	0	0	0	0	0	0	0	0	0	0	0
2882	1219.48	21.2182	--	--	--	--	--	--	0	176.232	36.0886	0	0	0	0	22.3576	167.753	57.4649	19.1998	125.694	0	0	0	0	0	0	0	0	0	141.675	0	258.494	0	265.877	0	0	0	0	0	106.832	0	0	0	0	308.281	0	0	69.1378	235.645
2883	1219.55	27.2805	YNQFAYDGKD	MHC class I antigen	V5NWA4	A2BF24	10	19	22.8597	17.9587	0	0	0	0	0	261.931	16.9107	0	0	0	123.59	0	46.0905	0	0	0	0	0	0	0	0	0	21.0434	22.8894	0	0	0	0	0	0	0	0	0	0	0	0	0	37.8584	0
2884	1219.58	21.2806	--	--	--	--	--	--	0	0	0	0	0	0	0	0	0	0	0	0	0	0	0	0	0	0	0	0	0	0	0	0	0	0	0	0	11.3141	0	0	0	0	0	0	0	0	0	0	0	0
2885	1219.64	26.2451	--	--	--	--	--	--	0	0	0	0	0	0	0	0	0	0	0	0	0	0	0	0	0	0	0	0	0	0	0	0	0	0	0	0	0	0	0	0	0	0	0	0	0	0	0	0	0
2888	1220.5	28.188	--	--	--	--	--	--	0	0	0	0	0	0	0	0	0	0	0	0	0	0	0	0	0	0	0	0	0	0	0	0	0	0	0	0	0	0	0	0	0	0	0	0	0	0	0	0	0
2890	1220.54	22.6484	--	--	--	--	--	--	15.3797	0	36.3753	26.27	0	145.088	118.375	16.8394	172.392	44.6159	265.191	122.294	0	0	0	0	36.0856	30.639	0	56.5188	0	128.805	45.5998	0	38.9762	0	0	72.2188	0	128.633	0	157.017	180.289	0	167.646	108.094	57.9121	0	28.3805	0	0
2893	1220.59	21.9419	SPRSSSSRSSSP	Bcl-2-associated transcription factor 1	BCLAF1	E9PK91	138	149	0	0	17.9694	0	36.6486	0	0	32.5521	0	0	16.3556	21.3532	0	0	11.5918	0	30.5346	16.6522	0	13.3421	0	19.6849	38.5169	22.1095	20.2523	0	0	38.7961	0	17.8092	0	0	0	51.9799	0	0	0	0	48.85	27.86	29.8658
2899	1221.58	26.9089	IGPpGPAGApGDKG	Collagen alpha-1(I) chain	COL1A1	P02452	769	782	112.405	53.03	229.853	144.181	28.7309	87.1783	92.5355	0	0	85.1042	42.3527	58.6843	0	0	41.3288	0	81.0939	88.288	43.2826	54.3145	0	37.8228	85.2172	98.9375	11.8162	112.926	0	92.698	0	0	0	0	46.0455	25.8207	149.478	0	0	0	8.15615	81.1606	0
2900	1221.62	19.6391	--	--	--	--	--	--	204.717	0	0	0	0	0	0	0	0	0	0	0	0	0	0	0	0	0	0	0	0	0	0	0	0	0	0	0	0	0	0	0	0	0	0	0	0	0	0	0	0
2901	1222.33	25.7003	--	--	--	--	--	--	134.673	0	0	0	0	0	0	0	0	0	0	0	0	0	0	0	0	0	0	0	0	0	0	0	0	0	0	0	0	0	0	0	0	0	0	42.5206	0	0	0	0	0
2902	1222.45	37.3545	--	--	--	--	--	--	0	0	0	0	0	0	0	0	0	0	0	0	0	0	0	0	0	0	0	0	0	0	0	0	0	0	0	0	0	0	0	0	23.4317	0	0	0	0	0	0	0	0
2904	1222.53	24.7892	--	--	--	--	--	--	0	0	0	0	0	0	0	0	0	0	0	0	0	0	0	0	0	0	0	0	0	0	0	0	0	0	0	0	0	0	0	0	0	0	0	0	0	0	0	0	0
2905	1222.54	27.5917	FDVNDEKNWG	Alpha-1-acid glycoprotein 1	ORM1	P02763	132	141	0	0	0	0	0	0	0	0	0	0	0	0	0	0	0	0	0	0	0	0	0	0	0	0	0	0	0	0	0	0	287.47	0	0	0	0	0	0	0	0	12.9839	0
2906	1222.55	26.7386	--	--	--	--	--	--	88.4967	0	0	0	0	71.8379	0	0	0	0	0	165.349	0	0	0	0	0	0	0	80.7766	0	0	0	0	0	0	0	0	176.014	0	0	0	48.7987	0	0	106.227	0	25.6208	0	0	0
2907	1222.56	39.1374	--	--	--	--	--	--	0	0	0	0	0	0	0	0	0	0	0	0	0	0	0	0	0	0	0	0	0	0	0	0	0	0	0	0	0	0	0	0	0	0	0	0	0	0	0	0	0
2909	1222.57	19.4784	--	--	--	--	--	--	0	0	0	0	0	0	0	0	0	0	0	0	0	0	0	0	9.18492	0	0	0	0	0	0	0	0	0	0	0	0	0	0	0	0	0	0	0	0	0	0	0	0
2910	1222.68	19.7434	VIKGARDSHAGL	Secreted and transmembrane protein 1	SECTM1	Q8WVN6	103	114	0	0	0	0	0	0	0	0	0	0	0	0	0	0	22.8532	0	0	0	0	0	0	0	0	0	0	0	0	0	0	0	0	0	0	0	0	0	0	0	0	0	0
2911	1223.45	37.3093	--	--	--	--	--	--	0	0	0	0	0	25.9226	0	0	0	0	0	0	0	0	0	0	0	0	0	0	0	0	0	0	0	0	0	0	0	51.4279	0	312.817	0	0	0	0	0	0	0	0	0
2913	1223.55	27.4828	GPGGDKGDTGPpGP	Collagen alpha-1(III) chain	COL3A1	P02461	624	637	438.249	300.356	640.579	482.98	271.512	266.144	364.763	266.297	237.5	200.814	231.458	89.2114	229.996	257.693	222.658	416.912	290.597	380.062	461.483	209.577	67.457	46.1158	545.988	468.407	491.796	0	520.308	183.764	285.602	0	0	0	87.6324	340.467	0	201.104	0	369.706	249.733	255.982	0
2914	1223.57	20.1741	--	--	--	--	--	--	54.5744	0	45.288	57.3773	0	0	0	39.7635	0	22.2068	0	0	0	27.3041	0	0	12.3686	0	64.9766	0	0	0	0	25.1553	0	0	97.0396	0	0	0	89.6753	0	0	12.8924	0	18.7189	0	0	18.3578	45.3535	0
2915	1223.58	19.3912	DHEGTHSTKRG	Fibrinogen alpha chain	FGA	P02671	612	622	0	0	0	0	50.2727	0	0	178.281	0	107.848	0	0	75.8727	23.3679	29.9612	0	59.8454	71.9634	23.4787	0	0	0	70.9439	0	48.5681	0	0	0	71.6267	0	119.819	0	0	0	0	0	0	0	0	106.796	0
2916	1223.58	22.7838	--	--	--	--	--	--	0	0	0	0	0	0	0	0	0	0	0	0	0	0	0	0	0	0	0	0	0	0	0	0	0	0	0	0	0	0	0	0	0	0	0	0	0	0	0	0	0
2918	1223.64	19.9826	--	--	--	--	--	--	0	0	0	0	0	0	0	0	0	0	111.745	0	0	0	0	0	0	0	0	0	0	0	120.19	0	147.847	133.56	0	0	0	0	0	0	0	0	0	0	0	0	0	0	0
2920	1224.31	35.7468	--	--	--	--	--	--	0	57.5581	34.9247	0	96.3389	81.237	0	0	49.9995	43.7571	0	0	103.098	172.649	115.368	0	0	0	11.3692	24.981	0	0	0	0	54.088	118.975	0	0	0	0	0	0	0	0	0	0	58.3069	0	65.1545	0	92.9717
2921	1224.36	45.351	--	--	--	--	--	--	0	0	0	0	0	0	0	0	0	0	0	0	0	0	0	0	0	93.0135	0	0	0	0	0	0	0	0	0	0	0	0	0	0	0	0	0	0	0	0	0	0	0
2923	1224.53	27.9909	--	--	--	--	--	--	0	0	0	0	0	0	0	0	0	0	0	0	0	0	0	72.4614	0	0	0	0	0	0	0	0	0	0	0	0	0	0	0	0	0	0	0	0	20.9665	0	0	0	0
2924	1224.54	26.518	--	--	--	--	--	--	0	0	0	0	0	0	0	11.0965	0	0	0	0	0	0	0	0	0	0	0	0	0	0	0	0	0	0	0	0	0	0	0	0	0	0	0	0	0	0	0	0	0
2925	1224.57	21.4888	--	--	--	--	--	--	0	26.6087	0	0	0	0	0	0	0	0	0	0	37.3377	0	0	0	0	0	0	0	0	0	0	0	0	0	0	0	0	0	0	0	0	0	0	0	0	0	0	0	0
2926	1224.58	39.9819	--	--	--	--	--	--	0	0	0	0	0	0	0	0	0	0	0	0	0	0	0	0	0	0	0	0	0	0	0	0	0	0	0	0	0	0	0	0	19.0143	0	0	0	0	0	0	0	0
2928	1224.71	21.5314	--	--	--	--	--	--	0	0	0	402.848	0	0	0	0	0	0	0	0	0	0	0	0	0	0	0	0	0	0	0	0	0	0	0	0	0	0	0	0	0	187.823	0	0	0	0	0	0	0
2929	1224.72	23.9146	--	--	--	--	--	--	0	0	0	0	0	0	0	0	0	0	0	0	0	0	0	0	0	23.3465	0	0	0	0	0	0	0	0	0	0	0	0	0	0	0	0	0	0	0	0	0	0	0
2930	1224.72	24.8678	--	--	--	--	--	--	135.488	0	30.3921	39.3338	28.1513	0	0	139.906	0	98.0456	0	0	0	0	60.26	0	79.5222	75.3011	0	0	0	0	34.6007	0	53.608	0	0	0	0	0	0	0	25.6624	35.6134	0	0	0	0	0	88.1451	0
2932	1225.31	35.7462	--	--	--	--	--	--	0	0	0	0	0	0	0	0	0	0	0	0	0	0	0	0	0	0	93.0917	0	0	0	0	0	0	0	0	0	0	148.996	9.11513	0	0	123.165	0	17.7529	0	0	0	0	0
2933	1225.54	26.431	GppGPDGNKGEpG	Collagen alpha-2(I) chain	COL1A2	P08123	613	625	396.037	341.702	368.107	276.9	238.595	412.233	363.606	430.11	254.234	339.324	437.317	182.114	300.707	307.816	272.247	412.609	278.723	302.546	265.855	190.058	182.771	244.951	475.136	580.526	546.935	600.723	317.52	261.672	290.74	243.576	312.818	277.717	257.425	221.803	320.877	250.891	264.564	331.843	281.754	296.568	231.463
2934	1225.56	27.9149	--	--	--	--	--	--	0	0	0	0	0	15.7252	0	0	0	0	152.747	0	0	77.0726	0	0	0	0	0	0	0	9.40454	0	13.7538	0	0	0	0	0	29.1997	11.8446	53.9226	0	0	21.5021	0	17.1623	0	0	0	0
2938	1226.32	37.1221	--	--	--	--	--	--	0	0	0	0	0	0	0	0	0	0	0	0	0	0	0	0	0	0	47.1456	0	0	0	0	0	0	0	0	0	0	0	193.593	0	0	0	0	0	0	0	0	0	0
2939	1226.38	38.7384	--	--	--	--	--	--	0	17.7013	0	0	0	0	0	0	0	0	198.044	0	0	0	0	0	0	0	0	0	0	0	0	0	0	0	0	0	0	0	0	0	0	0	0	0	0	0	0	0	0
2940	1226.53	21.1109	--	--	--	--	--	--	238.377	175.57	172.244	157.81	395.712	536.743	383.208	753.33	243.633	631.427	250.353	550.762	679.937	577.924	689.567	432.59	426.27	404.3	319.377	368.755	135.943	396.645	463.045	492.48	388.854	425.001	359.071	172.873	425.394	492.463	186.463	393.784	516.361	327.876	348.079	419.202	888.304	52.7579	432.83	412.438	197.111
2941	1226.57	26.9779	--	--	--	--	--	--	50.0993	0	0	11.5916	0	0	56.9188	0	0	17.5554	0	0	17.8962	21.8775	29.3207	0	29.9584	31.1235	0	25.969	0	0	0	0	0	0	0	26.7389	24.7591	53.5277	26.938	32.6906	0	0	0	0	0	0	0	0	0
2942	1226.57	23.5144	--	--	--	--	--	--	131.965	0	114.999	71.1926	59.1838	18.8039	120.024	109.867	99.5495	132.004	19.2131	26.2281	0	0	41.1379	0	150.912	144.001	0	131.023	0	0	22.7218	0	30.1338	0	153.555	196.062	33.3292	0	0	0	0	29.2345	0	104.549	0	204.323	54.3834	99.0701	0
2944	1226.64	27.005	--	--	--	--	--	--	0	0	0	0	0	0	0	0	0	0	0	0	0	0	0	0	0	0	0	0	0	0	0	0	0	0	0	0	0	0	0	0	0	0	0	0	0	0	0	0	0
2951	1227.57	26.9723	FDTASTGKTFPG	Fibrinogen alpha chain	FGA	P02671	520	531	0	0	0	0	0	0	0	0	0	0	0	0	0	0	0	0	0	0	0	0	0	0	0	0	0	0	0	0	0	0	0	0	0	0	0	0	0	0	0	0	0
2952	1227.58	23.6918	--	--	--	--	--	--	0	0	0	0	0	0	0	0	0	0	0	0	0	0	0	0	0	0	0	0	0	0	0	0	0	0	0	0	0	0	0	0	0	0	0	0	0	0	0	0	0
2953	1227.59	24.8804	--	--	--	--	--	--	0	0	0	0	0	0	0	0	0	0	0	0	0	0	0	0	0	26.1618	0	0	0	0	0	0	0	0	0	0	0	0	0	0	0	0	0	0	0	0	0	0	0
2955	1228.46	37.6595	--	--	--	--	--	--	0	0	0	0	0	0	0	0	0	0	0	0	0	0	0	0	0	0	0	0	73.546	0	0	0	0	0	0	0	0	0	0	0	0	0	0	24.7989	0	0	0	0	0
2957	1228.54	29.7931	--	--	--	--	--	--	0	0	0	0	0	0	0	0	0	0	0	0	0	0	0	0	0	0	0	0	0	0	0	0	0	0	0	0	0	0	0	0	0	0	0	0	0	0	0	0	0
2958	1228.54	21.3591	--	--	--	--	--	--	0	78.0601	0	0	19.1413	0	88.0986	0	117.246	52.5857	83.5747	0	0	32.8238	28.4046	0	0	0	45.5609	0	0	53.6831	0	0	0	69.1115	0	35.8453	0	56.794	90.1986	0	0	119.605	73.7926	62.8287	0	0	58.7805	0	503.931
2959	1228.55	28.8074	--	--	--	--	--	--	0	0	0	0	0	0	0	0	0	0	0	0	0	0	0	0	0	0	0	0	0	0	0	0	0	0	0	0	0	0	0	0	0	0	0	0	0	0	0	0	0
2960	1228.55	37.71	--	--	--	--	--	--	0	0	32.4939	0	0	0	0	0	0	0	0	0	0	0	0	0	0	0	0	0	0	0	0	0	16.4419	0	0	0	0	0	0	0	0	0	0	0	0	0	0	0	0
2961	1228.57	20.8615	--	--	--	--	--	--	0	0	27.9966	29.5921	0	202.456	145.651	15.2294	134.576	44.1443	135.029	116.947	0	0	0	0	89.9504	52.008	0	23.8737	0	71.1872	54.0913	56.6666	50.5041	0	0	0	0	178.371	117.543	90.0904	61.3538	59.2572	77.2848	62.7365	122.44	67.9148	101.548	13.8068	0
2962	1228.58	22.4287	--	--	--	--	--	--	0	0	46.5381	0	20.3361	0	0	26.9431	0	0	27.4358	0	0	0	0	0	18.1258	52.2822	88.4794	0	0	0	0	34.6802	0	0	0	0	0	0	0	0	0	0	0	0	0	0	0	0	63.8943
2963	1228.58	27.3415	FpGAAGRTGppGP	Collagen alpha-2(I) chain	COL1A2	P08123	788	800	0	0	0	0	0	0	0	0	0	6.87532	0	0	0	0	0	0	0	0	0	0	0	0	0	0	21.7325	0	0	0	0	0	0	0	0	0	0	0	0	0	0	0	0
2964	1228.59	19.9708	--	--	--	--	--	--	0	0	0	0	0	0	0	0	0	0	0	0	0	0	0	0	0	0	0	0	0	0	0	0	0	0	0	0	0	0	0	0	0	0	0	0	0	0	0	0	0
2967	1228.68	19.8303	LEKDLRDKVN	Apolipoprotein A-IV	APOA4	P06727	343	352	0	0	0	0	0	0	0	0	0	0	0	0	0	0	0	0	0	0	0	0	0	0	0	0	0	0	0	0	0	0	0	0	0	0	0	0	0	0	0	0	0
2969	1229.46	35.9312	--	--	--	--	--	--	0	0	0	0	0	0	0	0	53.7309	0	66.0951	0	0	0	0	0	0	0	15.2261	0	0	105.796	0	0	0	0	0	53.6378	49.9471	0	149.44	77.5889	0	8.50605	0	44.3878	0	0	0	0	0
2970	1229.47	37.4113	--	--	--	--	--	--	0	22.9183	0	0	0	0	0	0	66.3697	0	0	0	0	0	0	0	0	0	0	0	0	67.8948	0	0	0	82.8901	0	0	0	0	0	95.0205	0	0	0	0	0	0	0	0	0
2971	1229.53	28.6342	DGQpGAKGEpGDA	Collagen alpha-1(I) chain	COL1A1	P02452	820	832	0	0	0	0	23.769	0	0	25.3299	0	42.9975	0	59.3918	32.9432	0	21.2191	0	43.0434	0	0	39.415	34.9342	0	0	0	45.6278	0	0	62.0598	0	0	24.6875	0	0	28.4903	0	24.8064	44.7783	0	52.0175	0	0
2973	1230.36	45.226	--	--	--	--	--	--	0	0	0	0	0	0	0	0	0	0	0	0	0	0	0	0	0	0	0	0	0	0	0	0	0	0	0	0	0	0	0	0	0	0	0	0	0	0	0	0	0
2974	1230.41	36.1396	--	--	--	--	--	--	0	0	0	0	0	0	0	0	0	0	0	0	0	0	0	0	7.39258	16.578	0	0	0	0	0	0	0	27.0447	0	74.7976	50.1935	0	34.0669	0	0	0	0	68.758	0	0	0	35.9557	0
2975	1230.45	37.0957	--	--	--	--	--	--	0	0	0	0	0	0	0	0	0	0	0	0	0	0	0	0	0	0	0	0	0	0	0	0	0	0	0	0	0	0	0	0	0	0	0	0	0	0	0	0	0
2976	1230.48	39.4754	--	--	--	--	--	--	0	0	0	0	0	0	0	0	0	0	0	0	0	0	0	0	0	0	0	0	0	0	0	0	0	0	0	0	0	0	0	0	0	0	0	0	0	0	0	0	0
2977	1230.55	27.2348	MDGGGSPKGDVDP	Sodium/potassium-transporting ATPase subunit gamma	FXYD2	P54710	6	18	0	0	0	0	0	0	0	0	0	0	0	10.2312	0	0	0	0	0	0	0	0	0	0	0	0	0	0	0	0	0	0	0	0	0	0	0	0	0	0	0	0	0
2978	1230.56	21.8849	--	--	--	--	--	--	0	0	0	0	0	0	0	0	0	0	0	0	0	0	0	0	0	0	0	0	0	0	0	0	0	0	0	0	0	0	0	0	0	0	0	0	0	202.719	0	0	0
2979	1230.57	22.5365	--	--	--	--	--	--	0	0	0	0	0	0	0	0	0	0	0	0	0	0	0	0	0	0	0	0	0	0	11.8603	0	0	0	0	0	0	0	0	0	0	0	0	0	0	0	0	0	0
2983	1231.39	36.1439	--	--	--	--	--	--	0	43.9727	0	0	0	0	0	0	0	0	0	0	0	0	0	0	0	0	0	0	0	0	0	32.8971	0	0	0	0	0	0	0	0	0	0	0	0	29.4263	0	0	0	0
2984	1231.42	21.4673	--	--	--	--	--	--	140.397	235.656	112.281	111.677	256.584	185.82	597.318	306.502	407.553	273.704	504.397	0	451.636	268.122	157.115	0	200.67	0	174.333	193.622	227.063	440.342	365.681	497.633	405.225	444.902	82.8809	698.52	1212.82	1320.05	850.653	829.893	562.931	352.954	815.854	1062.81	410.409	224.614	498.175	323.07	956.68
2985	1231.48	39.4299	--	--	--	--	--	--	0	0	0	0	0	0	0	0	0	7.07359	0	0	0	0	0	0	0	0	64.3189	0	0	0	0	0	0	0	0	0	0	0	0	130.183	0	0	0	0	0	0	0	41.0346	0
2986	1231.53	28.1146	--	--	--	--	--	--	0	0	0	0	0	0	0	0	0	0	0	0	0	0	0	0	0	0	0	0	0	0	0	0	0	0	0	0	0	0	0	0	0	0	0	0	0	0	0	0	0
2990	1232.34	36.3572	--	--	--	--	--	--	0	76.8597	0	0	0	0	0	0	0	0	0	0	0	0	0	0	0	0	0	0	24.8818	0	0	0	0	0	0	0	0	0	0	0	0	0	0	0	0	0	0	0	80.2398
2993	1232.52	26.9602	--	--	--	--	--	--	0	0	0	0	0	0	0	0	0	0	0	0	0	0	0	0	0	0	0	0	0	0	0	0	0	0	0	0	0	0	0	0	0	0	0	0	23.1336	0	0	0	0
2994	1232.52	38.0561	NGNPGpPGpPGPSG	Collagen alpha-1(II) chain	COL2A1	P02458-1	911	924	122.464	324.599	179.822	119.153	93.0952	111.616	79.3264	80.566	90.8946	58.4791	0	318.465	74.6257	46.4537	119.699	0	127.196	171.511	100.118	149.415	143.14	183.9	428.377	528.597	366.025	656.213	0	110.023	76.2792	212.69	32.859	181.027	241.573	212.462	154.355	83.8298	238.174	0	147.909	82.8786	117.452
2995	1232.53	28.9987	--	--	--	--	--	--	0	0	0	0	0	0	0	0	0	0	0	0	0	0	0	0	0	0	0	0	0	0	0	0	0	0	0	0	0	0	0	0	0	0	0	0	0	0	0	0	0
2996	1232.53	26.3252	--	--	--	--	--	--	0	0	0	0	0	0	0	0	128.927	0	0	75.4472	0	0	0	0	6.31277	36.1679	0	0	0	0	0	0	0	0	0	0	23.6533	0	0	0	0	0	0	0	0	0	0	0	0
2997	1232.54	24.7109	--	--	--	--	--	--	0	0	0	0	0	126.85	0	0	0	0	110.261	138.669	0	0	0	0	0	0	0	105.197	0	127.234	0	0	0	0	0	0	77.0735	176.516	35.5325	170.876	170.139	0	123.293	144.041	0	0	0	0	0
2998	1232.55	22.5449	--	--	--	--	--	--	0	0	0	0	0	0	0	0	0	0	0	0	0	0	0	0	0	0	0	0	0	0	0	0	0	0	0	0	0	0	0	0	0	0	0	0	0	0	0	0	0
2999	1232.56	28.0447	--	--	--	--	--	--	0	0	0	0	0	0	0	0	23.1391	0	0	0	0	0	0	0	0	0	0	0	0	0	0	0	0	0	0	0	0	0	0	0	20.5649	0	0	11.694	0	0	0	0	22.8085
3000	1232.59	27.164	pGPpGpRGpPGPS	Collagen alpha-1(XVII) chain	COL17A1	Q9UMD9	859	871	0	0	0	0	0	0	0	0	0	0	0	0	0	0	0	0	0	0	0	0	0	0	0	0	0	0	0	0	0	28.9003	0	0	0	0	0	0	0	0	0	0	16.5742
3005	1233.51	20.9265	--	--	--	--	--	--	0	0	0	0	0	86.8807	0	0	24.4071	19.1536	0	19.5772	0	0	0	0	67.0602	53.1149	0	0	0	0	13.7575	0	25.5725	0	0	0	0	20.3168	0	0	0	0	0	0	68.3855	0	30.8177	0	53.935
3006	1233.51	29.2176	--	--	--	--	--	--	0	0	0	0	0	0	0	0	0	0	0	0	0	0	0	0	0	0	0	0	0	0	0	0	0	0	0	0	0	0	0	0	0	0	0	0	0	0	0	0	0
3007	1233.52	26.2041	--	--	--	--	--	--	0	0	0	23.6914	0	0	0	0	0	0	0	0	0	0	0	0	0	0	15.5722	0	71.0762	0	0	0	0	0	0	0	0	0	0	0	0	0	0	0	0	0	0	0	0
3008	1233.6	20.2181	--	--	--	--	--	--	0	0	0	0	0	0	0	0	0	0	0	0	0	0	0	0	0	0	0	0	0	0	0	0	0	0	0	0	0	0	0	0	0	0	0	0	0	0	0	0	0
3011	1234.28	35.7463	--	--	--	--	--	--	432.704	0	0	0	0	0	0	0	0	0	1163.1	64.1283	0	0	1030.51	1013.92	0	0	0	0	0	562.253	0	0	0	0	0	0	0	0	0	111.313	0	0	0	0	412.71	0	0	0	0
3012	1234.29	38.9209	--	--	--	--	--	--	12.4522	0	0	0	0	0	0	0	0	0	0	0	0	0	0	0	0	0	0	0	0	0	0	0	0	0	0	0	0	0	0	0	0	0	0	0	0	0	0	0	0
3013	1234.3	37.0526	--	--	--	--	--	--	0	0	0	0	0	0	0	156.303	0	207.468	125.509	0	0	0	216.361	0	0	0	0	0	0	0	0	0	0	0	0	0	0	0	0	0	0	0	0	0	0	84.4952	0	0	0
3014	1234.55	21.0637	--	--	--	--	--	--	0	0	0	0	0	0	0	0	0	0	0	0	0	0	0	0	0	0	0	0	0	0	0	0	0	0	0	0	0	0	0	0	0	0	0	0	0	0	0	0	0
3015	1234.56	35.8628	--	--	--	--	--	--	0	0	0	0	0	0	0	0	0	0	0	0	0	0	0	0	0	0	0	0	0	0	0	0	0	0	0	0	0	0	0	70.4221	525.005	0	0	0	0	0	0	0	0
3016	1234.56	27.703	ApGDRGEPGPpGP	Collagen alpha-1(I) chain	COL1A1	P02452	798	810	0	763.078	0	0	0	0	1065.6	825.436	1252.51	757.353	0	0	1326.85	0	3492.06	848.548	1230	1426.42	947.009	0	1227.28	934.664	0	692.789	0	0	1073.19	0	0	0	0	431.942	787.053	0	552.768	1029.31	0	0	646.856	1042.62	646.113
3017	1234.56	27.0572	--	--	--	--	--	--	4475.28	0	6194.71	4311.6	3554.55	7179.02	0	0	0	0	0	4875.54	0	1851.9	0	0	0	0	0	4654.61	0	0	0	0	0	0	0	5258.26	0	0	0	0	0	3570.76	0	0	3320.77	0	0	0	0
3018	1234.56	29.4287	ApGDRGEpGPPGP	Collagen alpha-1(I) chain	COL1A1	P02452	798	810	0	0	49.3757	56.4416	0	0	29.7182	0	29.7768	0	107.615	0	0	106.75	0	429.8	0	0	157.015	0	49.2535	0	144.587	0	32.9695	0	0	0	176.869	0	0	26.4639	0	0	32.7687	223.367	8.8599	200.004	0	0	0
3019	1235.37	36.0928	--	--	--	--	--	--	223.696	0	0	0	0	407.222	0	194.161	0	164.666	234.081	0	0	0	346.631	247.226	0	82.8574	0	169.996	0	168.542	247.793	0	0	0	309.612	55.503	164.217	0	0	0	0	148.392	244.059	94.741	523.44	0	1588.27	296.311	0
3020	1235.39	37.1794	--	--	--	--	--	--	0	0	0	0	0	0	0	0	0	0	0	12.1749	0	0	0	0	0	0	0	0	0	0	0	0	0	0	0	0	0	0	23.192	0	0	0	0	0	16.1758	0	0	0	0
3022	1235.47	21.2148	--	--	--	--	--	--	0	0	0	0	0	0	0	0	0	0	0	0	0	0	0	0	0	0	0	0	0	0	0	0	0	0	0	0	0	0	0	0	0	0	0	0	0	0	0	0	0
3024	1235.55	35.6542	--	--	--	--	--	--	0	0	34.8753	0	0	0	0	0	0	0	0	0	0	0	0	0	0	0	0	0	0	0	0	0	0	0	0	0	0	0	0	0	0	0	0	0	0	0	0	0	0
3025	1235.55	26.8552	GQDGRpGPpGpPG	Collagen alpha-1(I) chain	COL1A1	P02452	560	572	0	2755.87	0	0	0	0	8963.42	1789.01	8136.46	2630.67	13654.6	0	3473.29	0	0	2116.23	4168.22	3959.49	3942.36	0	7125.73	9714.31	9933.67	14692.8	10456.6	16811.2	870.585	0	10721.9	9248.02	6404.47	8479.03	7090.9	0	8314.01	5096.77	0	2412.32	4001.77	1973.18	4499.69
3026	1235.56	28.5528	GQDGRpGPPGppG	Collagen alpha-1(I) chain	COL1A1	P02452	560	572	67.6931	832.215	966.901	715.018	91.3147	900.144	0	0	0	0	0	0	0	139.083	0	0	0	0	301.418	0	0	0	0	0	0	0	0	386.605	0	0	0	0	0	0	0	541.892	0	0	0	0	0
3027	1235.57	29.9804	GQDGRpGPpGPpG	Collagen alpha-1(I) chain	COL1A1	P02452	560	572	0	0	0	0	0	0	0	0	0	0	0	832.656	0	0	0	0	0	0	0	1140.73	0	0	0	0	0	0	0	0	0	0	0	0	0	0	0	0	0	0	0	0	0
3029	1235.59	21.2648	--	--	--	--	--	--	0	0	0	0	0	0	31.2279	0	38.4788	0	0	58.4852	0	0	0	0	42.5969	0	0	0	0	0	0	0	0	0	0	0	0	0	0	0	0	0	0	0	0	0	0	0	0
3033	1236.51	26.0709	--	--	--	--	--	--	0	0	0	0	0	0	0	56.4967	0	37.2677	0	0	0	0	0	0	14.6463	0	0	0	0	0	12.561	0	0	0	0	0	0	0	0	0	0	0	0	0	0	0	0	0	0
3035	1236.55	22.1879	WKYYYDGKD	Zinc-alpha-2-glycoprotein	AZGP1	P25311	135	143	0	0	0	0	0	0	0	0	0	0	0	0	0	0	0	0	0	0	0	0	0	0	0	0	0	0	0	0	0	0	0	0	0	0	0	0	0	0	0	0	0
3036	1236.55	23.0537	--	--	--	--	--	--	0	0	0	0	0	0	0	0	0	0	0	0	0	0	0	0	0	20.0571	0	0	0	0	0	0	0	0	0	0	0	0	0	0	0	0	0	0	0	0	0	0	0
3040	1237.5	39.3974	--	--	--	--	--	--	0	0	0	0	0	0	0	0	0	0	0	0	0	0	0	0	0	0	0	0	0	0	0	0	0	13.7348	0	0	0	0	0	0	0	0	0	0	0	0	0	0	0
3043	1237.57	20.0782	--	--	--	--	--	--	0	0	0	0	0	0	0	0	0	0	0	0	0	0	0	0	0	0	0	0	0	0	0	0	0	0	0	0	0	0	0	0	0	0	0	0	0	0	0	0	0
3047	1238.47	33.5518	--	--	--	--	--	--	0	0	0	0	10.0167	0	0	0	0	24.0784	0	0	0	0	39.2139	0	0	0	0	0	0	0	0	0	0	0	0	0	0	0	0	0	0	37.7289	0	0	0	0	0	0	0
3048	1238.49	24.478	--	--	--	--	--	--	0	0	0	0	0	0	0	0	0	0	0	0	0	63.7205	27.8917	0	0	0	0	0	0	0	0	0	0	0	0	0	0	0	13.4729	0	0	0	0	0	0	0	0	0	0
3050	1238.52	37.899	--	--	--	--	--	--	0	0	0	0	0	0	0	0	0	0	0	0	0	0	0	0	0	0	0	0	0	0	0	69.7868	0	58.1911	0	0	0	0	0	0	0	0	0	0	0	0	0	0	0
3051	1238.52	26.5348	--	--	--	--	--	--	0	0	0	0	0	0	0	0	0	0	0	0	0	0	0	0	0	0	0	0	0	0	0	0	0	0	0	0	0	0	0	0	0	0	0	0	0	0	0	0	0
3053	1238.54	27.5607	GEAGHPGPpGPPGP	Collagen alpha-1(V) chain	COL5A1	P20908	1555	1568	0	0	0	0	0	0	0	0	0	0	0	0	0	0	0	0	0	0	0	0	0	0	0	0	0	0	18.405	0	0	0	0	0	0	0	0	0	0	0	0	0	0
3054	1238.56	21.2187	--	--	--	--	--	--	0	0	0	0	17.0497	0	0	0	0	36.003	0	0	0	0	71.1302	0	0	0	0	0	0	0	61.0983	0	0	0	0	21.2626	0	0	23.5955	0	0	36.513	0	0	119.008	0	67.798	79.2339	0
3055	1238.56	24.6362	GEAGHPGPPGPpGP	Collagen alpha-1(V) chain	COL5A1	P20908	1555	1568	0	0	0	0	0	0	0	0	0	566.19	0	0	0	0	0	0	0	0	0	0	0	0	0	0	0	0	0	0	0	4.46245	0	0	0	0	0	0	0	0	0	0	0
3056	1238.58	22.5161	--	--	--	--	--	--	35.073	0	18.0711	0	54.7319	0	49.6935	62.7168	0	117.983	0	0	21.6558	0	37.1599	0	60.2996	64.233	0	37.3981	0	0	76.7716	19.7909	0	0	74.9519	62.2528	14.3752	0	0	0	25.9762	62.904	0	123.927	0	0	40.52	73.9568	0
3057	1238.63	21.8066	SDGLAHLDNLKG	Hemoglobin subunit delta	HBD	P02042	73	84	0	0	0	0	0	0	0	0	0	0	0	0	0	0	0	0	0	9.15619	0	0	0	0	0	0	0	0	0	0	0	0	0	0	0	0	0	0	0	0	0	0	0
3058	1239.43	33.5844	--	--	--	--	--	--	0	0	0	0	0	0	0	37.2545	19.4852	57.6672	0	0	0	156.045	0	0	22.6021	17.7366	0	0	0	0	0	0	0	0	0	0	0	0	0	0	0	0	0	38.9521	206.247	0	250.242	87.5639	295.578
3059	1239.51	35.8103	--	--	--	--	--	--	0	0	0	160.868	294.12	2467.49	0	177.58	3223.84	0	0	0	276.846	39.2815	8.29128	261.694	0	263.895	331.476	0	3302.67	4369.4	170.665	0	0	0	105.938	0	0	0	0	0	0	0	0	0	1742.38	0	0	155.328	0
3060	1239.51	37.7464	QDTAMETFNSP	Prickle-like protein 3	PRICKLE3	O43900	581	591	0	0	0	0	0	0	0	0	0	0	98.4117	0	0	0	0	0	0	0	0	10.713	0	0	53.3362	50.8476	0	0	0	0	0	0	0	0	0	0	0	0	0	0	0	0	0
3062	1239.54	27.6138	--	--	--	--	--	--	0	0	0	0	40.5697	39.6678	0	94.4254	0	87.9122	0	0	0	0	21.3181	0	0	0	0	7.44417	0	0	0	0	0	0	0	0	0	0	0	0	0	0	0	0	0	0	0	34.0516	0
3063	1239.54	25.3037	--	--	--	--	--	--	0	0	0	0	0	0	22.9465	0	0	0	0	0	0	0	0	0	12.3867	0	0	0	0	0	0	0	0	0	0	0	0	0	0	0	0	8.67181	0	0	29.8277	0	27.1547	0	0
3066	1240.29	35.7364	--	--	--	--	--	--	0	0	0	0	0	0	0	0	0	35.013	0	0	0	0	0	0	0	0	0	0	0	0	0	0	0	0	0	0	0	0	0	0	0	30.7275	0	0	0	0	0	0	0
3067	1240.31	36.8256	--	--	--	--	--	--	0	0	0	0	0	0	0	0	0	0	0	0	0	0	0	0	0	0	0	0	0	0	0	0	0	0	0	0	0	0	0	0	0	0	0	0	0	0	0	0	0
3068	1240.4	36.9756	--	--	--	--	--	--	0	0	0	0	0	0	0	0	0	0	0	0	0	0	0	0	0	0	0	0	0	0	0	0	0	0	0	0	0	0	0	0	0	0	0	0	0	0	0	0	0
3070	1240.53	21.2748	--	--	--	--	--	--	0	0	0	0	0	0	0	0	38.6741	0	0	0	0	0	0	0	0	0	0	0	0	0	0	0	0	0	0	0	0	0	0	0	0	0	0	0	0	0	0	0	0
3071	1240.54	28.922	--	--	--	--	--	--	7.92706	0	69.002	0	0	58.5003	0	5.71062	0	0	9.27017	6.41699	0	0	24.9908	0	0	0	0	8.68792	8.71425	0	44.2586	0	149.118	0	0	0	11.0508	81.5055	0	68.5407	0	0	88.653	0	19.6495	0	68.549	0	0
3072	1240.54	27.234	ApGEDGRpGPpGS	Collagen alpha-2(V) chain	COL5A2	P05997	592	604	126.026	28.8498	92.9108	49.8606	52.9038	79.1569	61.7682	36.2802	0	57.6377	214.812	16.187	12.8554	0	81.8298	0	113.326	98.3458	109.797	29.246	0	29.1564	0	105.18	53.966	0	166.554	59.7223	12.0928	0	0	0	48.2819	37.0392	0	89.6431	86.3362	82.8497	0	78.01	0
3074	1240.56	24.2127	--	--	--	--	--	--	0	0	0	0	0	0	0	0	0	0	0	0	0	0	0	0	0	0	0	0	0	0	0	0	0	0	0	0	0	0	0	83.3523	0	0	0	0	0	0	0	0	0
3075	1240.57	22.5509	--	--	--	--	--	--	0	0	0	0	0	0	0	0	0	0	0	0	0	0	0	0	0	0	15.178	0	0	0	0	0	0	0	0	0	0	0	0	0	0	0	0	0	0	0	0	0	0
3076	1240.63	36.5963	--	--	--	--	--	--	0	0	0	0	0	0	0	0	0	0	0	0	0	0	0	0	0	0	0	0	0	0	0	0	0	0	0	0	0	0	0	0	0	0	0	0	0	0	0	0	0
3078	1241.27	35.8482	--	--	--	--	--	--	32.4619	0	0	0	0	0	0	0	0	0	0	0	0	0	0	0	0	0	0	0	0	0	0	0	0	0	0	0	0	0	0	0	0	0	0	0	0	0	0	0	0
3079	1241.54	26.6059	--	--	--	--	--	--	120.925	0	0	53.5376	64.6108	87.9379	0	111.924	0	102.495	0	0	26.6809	145.063	86.6344	0	77.639	64.2502	0	20.0273	0	0	0	0	0	0	45.0485	59.3071	0	0	0	0	0	63.7432	0	40.7383	61.9642	0	53.2744	86.6314	0
3080	1241.54	27.6644	EKGSpGADGpAGAP	Collagen alpha-1(I) chain	COL1A1	P02452	933	946	0	20.9637	58.6542	36.2752	0	39.4032	0	0	61.8234	0	0	33.3751	0	0	0	0	17.1927	35.8059	44.1042	47.7148	0	22.5729	0	0	0	0	0	11.2789	19.0249	46.2637	38.1188	115.159	0	47.0963	47.0761	30.2421	0	0	0	0	0
3084	1241.59	21.8641	--	--	--	--	--	--	21.7429	0	0	0	29.4095	0	0	0	0	0	0	0	0	0	0	0	12.4438	9.351	0	0	0	0	44.9722	81.7911	30.0628	124.82	0	0	0	0	0	0	0	0	0	0	0	0	0	0	0
3085	1241.63	28.7944	--	--	--	--	--	--	0	0	0	0	0	0	0	0	0	0	0	0	0	0	0	0	0	0	0	0	0	0	0	0	0	0	0	0	0	0	0	0	0	0	0	0	0	0	0	0	0
3086	1241.69	21.7166	--	--	--	--	--	--	0	0	0	0	0	0	0	0	0	0	0	0	0	0	0	0	0	0	0	0	0	0	0	0	0	0	0	0	0	0	0	0	0	0	0	0	0	0	0	0	0
3090	1242.55	28.0502	GENGApGQMGPRG	Collagen alpha-1(I) chain	COL1A1	P02452	293	305	0	0	0	0	0	0	0	0	0	0	0	0	0	0	0	0	0	0	0	0	0	0	0	0	0	0	0	0	0	0	0	0	0	0	0	0	0	0	0	0	0
3091	1242.56	27.0673	--	--	--	--	--	--	23.8828	0	0	12.5556	0	0	0	0	0	0	0	0	0	0	0	0	0	0	0	0	0	0	0	0	0	0	0	0	0	0	0	0	0	0	0	0	0	0	0	0	0
3093	1242.57	21.6895	--	--	--	--	--	--	0	0	54.3674	0	0	0	0	0	31.4202	0	0	0	0	0	0	0	0	0	0	0	0	64.6408	0	0	0	0	0	0	0	0	0	26.3944	0	0	0	0	0	0	0	0	0
3094	1242.59	23.8763	--	--	--	--	--	--	0	0	0	0	0	0	0	0	65.5345	0	0	0	0	0	0	0	0	0	0	0	0	0	0	0	0	0	0	0	0	0	0	0	0	0	0	0	0	0	0	0	0
3097	1242.66	27.1204	--	--	--	--	--	--	0	0	0	0	0	0	0	0	0	0	0	0	0	0	0	0	0	0	0	0	0	0	40.9786	0	0	0	0	0	0	0	0	0	0	0	0	0	0	0	0	0	0
3101	1243.5	38.0801	--	--	--	--	--	--	0	0	0	0	0	0	0	0	0	0	0	0	0	0	0	0	0	0	0	0	0	0	0	0	0	0	0	0	0	0	0	0	0	0	0	0	0	0	0	0	0
3102	1243.55	27.0316	--	--	--	--	--	--	0	0	0	0	0	0	0	0	0	0	0	0	0	0	0	0	0	0	0	0	0	0	0	0	0	0	0	0	0	0	0	0	0	0	0	0	0	0	0	0	0
3103	1243.57	21.7258	SpGAKGDRGETGP	Collagen alpha-1(I) chain	COL1A1	P02452	1029	1041	0	0	0	0	0	0	0	0	0	0	117.31	0	0	0	0	0	0	0	0	0	0	0	0	0	0	0	0	0	81.3565	0	0	0	0	0	67.6487	0	0	0	0	0	0
3104	1243.64	27.4242	KGDGPVQGIINF	Superoxide dismutase [Cu-Zn]	SOD1	P00441	10	21	0	0	0	0	0	0	0	0	0	0	0	0	0	0	0	0	0	0	0	0	0	0	0	0	0	0	0	0	0	0	0	0	0	0	0	0	0	0	0	0	0
3105	1243.68	19.5251	HAVYRDDLKK	Protein S100-A8	S100A8	P05109	27	36	0	0	0	0	0	0	0	0	0	0	0	0	0	0	0	0	41.7131	0	72.5008	0	0	0	0	0	0	0	0	0	0	0	0	0	0	0	0	0	0	0	0	0	0
3106	1244.45	37.6876	--	--	--	--	--	--	0	0	0	0	0	0	0	0	0	0	0	0	0	0	0	0	0	0	0	0	25.3219	20.5061	0	0	0	0	0	0	0	0	0	50.9007	0	0	0	0	0	0	0	0	0
3108	1244.53	26.4062	--	--	--	--	--	--	0	0	0	0	0	0	0	0	0	0	0	0	0	0	0	0	0	0	0	0	0	17.4482	0	0	0	0	0	0	0	0	0	0	0	0	0	0	0	0	0	0	0
3110	1244.55	37.9039	--	--	--	--	--	--	0	0	0	0	0	0	0	0	0	0	0	0	0	0	0	0	0	0	0	17.8689	0	0	132.611	40.0111	89.9603	50.1445	0	0	24.6727	0	0	0	0	18.1226	0	0	0	0	0	0	0
3111	1244.56	21.702	--	--	--	--	--	--	47.4219	0	112.321	40.7737	0	94.9236	121.881	10.5839	104.146	0	20.5769	77.1153	0	0	0	0	80.4813	0	0	15.8917	0	0	270.806	20.7292	109.341	109.902	0	11.416	55.5483	137.458	0	83.383	123.574	0	0	64.6472	0	0	0	0	0
3113	1244.59	19.7269	YWKKGDVAAAH	Tetratricopeptide repeat protein 5	TTC5	Q8N0Z6	113	123	0	0	0	0	0	14.5063	0	0	0	0	0	0	0	0	0	0	27.0577	0	0	0	0	0	0	0	0	0	0	0	0	0	0	0	0	0	0	0	0	0	0	0	0
3116	1245.24	35.7902	--	--	--	--	--	--	157.253	0	0	0	66.6683	0	11.9249	60.8066	165.862	57.5051	35.9733	0	53.0963	0	39.3237	0	0	0	17.4292	0	0	0	9.23374	0	0	0	0	16.5139	25.4288	0	0	0	0	0	0	50.4654	0	0	8.69574	27.2457	0
3117	1245.45	37.4977	--	--	--	--	--	--	0	0	0	0	0	0	0	0	0	0	0	0	0	0	0	0	0	0	0	0	0	0	0	0	0	0	0	0	0	0	0	0	0	0	0	0	0	0	0	0	0
3118	1245.47	36	--	--	--	--	--	--	0	0	0	0	0	0	0	0	0	0	0	0	0	0	0	0	0	0	0	0	0	0	0	0	0	0	0	0	0	12.1627	37.2363	0	0	0	0	0	0	0	0	0	0
3120	1245.55	21.6907	--	--	--	--	--	--	26.7764	0	0	15.8279	136.483	0	0	187.011	0	211.905	0	0	115.886	62.0993	153.72	0	61.5118	142.773	0	51.4756	0	0	0	46.1433	0	0	209.186	10.512	0	0	0	0	0	137.769	0	22.7286	119.375	100.766	73.6388	203.872	0
3121	1245.63	27.1383	--	--	--	--	--	--	114.721	0	0	0	0	0	0	0	0	0	0	0	0	0	0	0	0	0	0	0	0	0	0	0	0	0	0	0	0	0	0	0	0	0	0	0	0	0	0	0	0
3126	1246.44	26.4268	--	--	--	--	--	--	0	18.5075	0	0	0	0	0	0	0	0	15.7145	0	0	0	0	0	0	0	0	0	0	0	0	0	0	0	0	0	0	0	50.5491	0	0	0	18.0846	0	34.8479	0	0	44.4194	0
3127	1246.47	39.6234	--	--	--	--	--	--	26.5618	0	0	0	0	0	0	0	0	0	0	0	0	0	0	0	0	0	0	0	0	0	0	0	0	0	0	0	0	0	0	0	0	0	0	0	0	0	0	0	0
3129	1246.53	22.0354	HSPAFQHPPTE	Clusterin	CLU	P10909	263	273	0	0	0	0	0	0	0	0	0	0	0	0	0	0	0	0	0	0	0	0	0	0	0	0	0	0	0	0	0	0	0	0	0	0	0	0	0	0	0	0	0
3131	1246.54	21.5119	--	--	--	--	--	--	129.194	51.7705	39.8754	0	0	62.3587	80.359	0	46.5898	0	0	0	0	0	0	0	82.1179	0	0	72.0622	0	72.7502	0	130.157	112.792	326.128	0	0	0	23.6385	0	0	95.0075	0	106.896	0	121.464	27.5556	0	0	0
3132	1246.54	29.482	--	--	--	--	--	--	0	0	0	0	0	0	0	68.7999	0	77.4666	0	0	0	0	0	0	46.41	11.8594	0	0	0	0	0	0	0	0	0	0	0	0	0	0	0	0	0	0	0	0	0	38.0972	0
3133	1246.55	23.0305	--	--	--	--	--	--	0	0	53.9578	48.0792	0	0	135.702	0	0	0	58.6683	0	0	0	0	0	0	0	20.8046	0	0	0	186.804	54.9409	92.5762	39.2326	23.0773	0	96.9323	16.6766	26.9003	24.1684	109.178	0	49.3314	0	0	0	92.7217	0	0
3136	1246.65	19.7343	EEKENKKFPV	Cystatin-B	CSTB	P04080	28	37	319.379	0	0	0	0	0	0	0	0	0	0	0	0	0	0	0	55.3496	0	0	0	0	0	41.2753	0	0	0	0	0	0	0	0	0	0	0	0	0	0	0	0	0	0
3137	1247.27	35.8049	--	--	--	--	--	--	0	0	0	0	0	0	0	0	0	0	0	0	0	0	0	0	0	0	0	0	0	0	0	0	0	0	0	0	0	0	0	0	0	0	0	0	0	0	0	0	0
3138	1247.47	39.5553	--	--	--	--	--	--	0	0	0	0	0	0	0	0	0	0	0	0	0	0	0	0	0	0	0	0	0	0	0	0	0	0	0	0	0	0	0	0	0	19.8787	0	0	0	0	0	0	0
3139	1247.48	19.9012	--	--	--	--	--	--	0	0	0	0	0	0	0	0	0	0	0	0	0	0	0	0	0	0	0	0	0	0	0	0	0	0	0	0	0	0	0	0	0	0	0	0	0	0	0	0	0
3140	1247.48	26.3585	--	--	--	--	--	--	0	0	0	0	0	0	0	0	0	0	0	0	0	0	0	0	14.2388	0	28.0324	0	0	0	0	0	0	0	0	0	0	0	0	9.56375	0	0	0	12.2661	0	0	0	0	0
3141	1247.52	36.2062	--	--	--	--	--	--	0	0	0	0	0	0	0	0	0	0	0	0	0	0	0	0	0	0	0	0	0	0	0	0	0	0	0	0	0	27.8761	0	0	0	0	0	0	0	0	0	0	0
3142	1247.52	22.0679	--	--	--	--	--	--	939.09	408.154	0	818.7	909.439	860.522	1158.48	1085.3	747.634	1154.22	0	719.925	950.285	816.066	892.312	2961.19	771.964	995.687	1071.59	831.493	454.226	727.179	1761.32	1845.73	0	1733.97	1979.09	1072.16	1446.14	604.155	745.194	898.323	942.889	1216.51	735.085	1201.54	1087.05	2193.91	993.775	1384.39	731.266
3143	1247.54	21.5637	--	--	--	--	--	--	0	0	0	0	63.305	0	0	75.0139	0	78.3695	71.0075	55.8981	106.472	137.052	0	0	0	0	0	0	19.574	0	131.644	0	0	0	25.5998	72.8613	132.875	90.5685	38.0068	0	0	0	0	118.016	0	0	0	0	112.207
3144	1247.55	22.5829	DKGETGEQGDRG	Collagen alpha-1(I) chain	COL1A1	P02452	1095	1106	0	185.031	0	0	0	0	0	0	0	0	0	0	0	0	0	0	0	0	0	0	0	0	0	0	1095.19	0	0	0	0	0	0	0	0	0	0	0	0	0	0	0	0
3145	1247.56	26.8119	--	--	--	--	--	--	0	0	0	0	0	0	0	0	0	0	0	0	0	0	0	0	0	0	0	0	0	0	0	0	0	0	0	0	0	0	0	0	0	0	0	0	0	0	0	0	0
3146	1247.63	27.0769	--	--	--	--	--	--	0	0	0	0	0	0	0	0	0	0	0	0	0	0	0	0	0	0	0	0	0	0	0	0	0	0	0	0	0	0	0	0	0	0	0	0	0	0	0	0	0
3148	1247.65	21.648	FMGKVVNPTQK	Alpha-1-antitrypsin	SERPINA1	P01009	408	418	0	0	0	0	0	0	0	0	0	0	0	0	0	0	0	0	0	0	0	0	0	0	0	0	0	0	0	0	0	0	0	0	0	0	0	0	0	0	0	0	0
3150	1248.32	36.4053	--	--	--	--	--	--	0	0	0	0	0	0	0	0	0	0	0	0	0	0	0	0	0	0	0	0	0	0	0	0	0	0	0	0	0	0	0	0	0	0	0	0	0	0	0	0	0
3151	1248.36	37.3901	--	--	--	--	--	--	0	0	0	0	0	0	0	0	0	0	0	0	0	0	0	0	0	0	0	0	0	0	0	0	0	0	0	0	0	0	0	0	0	0	0	0	0	0	0	0	0
3152	1248.49	30.1989	--	--	--	--	--	--	0	0	0	0	0	0	0	69.6203	0	133.511	0	0	108.718	0	0	0	63.007	49.8755	23.9031	0	0	0	0	0	0	0	0	0	19.3052	0	190.485	0	0	0	0	325.766	0	0	0	0	0
3153	1248.51	26.7086	--	--	--	--	--	--	89.0099	0	0	0	22.346	0	0	328.176	0	27.8764	0	0	0	0	25.2269	0	27.7572	18.0521	0	0	0	0	0	0	0	0	0	17.0104	0	0	52.6082	0	0	0	0	10.2681	0	0	0	13.101	0
3154	1248.53	21.1499	--	--	--	--	--	--	0	0	0	0	0	0	0	0	0	0	0	0	0	0	0	0	0	0	0	0	0	0	0	0	0	0	0	0	0	0	0	0	0	0	0	0	0	0	0	0	0
3155	1248.53	37.62	--	--	--	--	--	--	0	0	0	0	0	0	0	0	0	0	0	0	0	0	0	0	0	0	0	0	0	0	0	0	32.5271	0	0	0	0	0	0	0	0	0	0	0	0	0	0	0	0
3156	1248.57	23.0865	--	--	--	--	--	--	0	0	0	0	15.407	0	0	0	0	0	0	0	0	0	0	0	0	0	16.7565	0	0	0	0	0	0	0	89.4874	0	0	0	0	0	0	0	0	0	0	0	0	0	0
3159	1248.6	20.1224	--	--	--	--	--	--	127.328	0	0	0	0	0	0	0	0	0	0	0	0	0	0	0	0	0	192.757	0	0	0	0	0	0	0	0	0	30.3347	0	0	0	0	0	0	0	0	0	0	0	0
3162	1249.25	35.7961	--	--	--	--	--	--	0	0	0	0	0	0	0	0	0	0	0	0	0	0	0	0	0	0	0	0	0	0	0	0	0	0	0	0	0	0	0	0	0	0	0	0	0	0	0	0	0
3164	1249.4	45.61	--	--	--	--	--	--	0	0	0	0	0	0	0	0	0	0	0	0	0	0	0	0	0	0	0	0	0	0	0	0	0	0	0	0	0	0	0	0	0	0	0	0	0	0	0	0	0
3166	1249.47	24.6427	--	--	--	--	--	--	0	0	0	0	0	0	0	0	197.784	0	0	0	0	0	0	0	5.24204	0	0	0	0	0	0	0	0	0	0	39.6405	53.559	0	0	0	0	0	0	338.946	0	0	0	0	0
3167	1249.5	26.1522	--	--	--	--	--	--	0	0	0	0	0	0	0	7.08056	0	0	0	0	0	0	0	0	6.43087	0	0	0	0	0	0	0	0	0	0	0	0	0	0	0	0	0	0	0	0	0	0	0	0
3168	1249.56	38.0478	SAPTGGGGGPGPGAGPG	NK1 transcription factor-related protein 1	NKX1-1	Q15270	324	340	0	0	0	0	0	0	0	0	0	0	0	0	0	0	0	0	0	0	0	0	0	0	21.2703	0	0	0	0	0	0	0	0	0	0	0	0	0	0	0	0	0	0
3172	1250.25	35.7165	--	--	--	--	--	--	2057.4	0	0	0	721.944	0	0	633.679	2468.02	634.87	0	0	1207.63	840.548	0	0	0	0	0	0	0	0	0	0	0	0	0	0	1088.31	0	938.393	0	0	0	0	411.256	0	0	0	414.471	0
3173	1250.26	36.9342	--	--	--	--	--	--	0	0	0	0	0	0	0	0	0	0	0	0	0	0	0	0	0	0	0	0	0	0	0	0	0	0	0	0	0	0	86.338	0	0	0	0	0	0	0	0	0	0
3176	1250.54	26.2506	--	--	--	--	--	--	0	0	0	0	0	0	0	0	0	0	0	0	0	0	0	0	0	0	0	0	0	0	0	0	0	0	0	0	0	0	0	0	0	0	0	0	0	0	0	0	0
3177	1250.54	19.7326	--	--	--	--	--	--	0	0	0	0	0	0	0	0	0	0	0	0	0	0	0	0	0	0	0	0	0	0	0	0	0	0	0	0	0	0	0	0	0	0	0	0	0	0	0	0	0
3180	1250.56	27.9954	ApGDRGEpGPPGp	Collagen alpha-1(I) chain	COL1A1	P02452	798	810	24832.4	30297.1	32240.8	29091.8	25793.6	71684.8	51217.1	22911.2	65152.3	25075.8	61625.4	43778.5	26768.6	28150.6	21610.6	41343.1	27008	28316.2	30560.8	30217.8	41921.5	41285.3	34818	41274.9	37322.9	43514	23537.7	32985.1	42500	60903.8	35897.3	62147.8	39844.5	27224.7	43633.8	40077.1	38133.6	23085.5	30570.4	22282.4	33515.8
3182	1250.56	20.9646	--	--	--	--	--	--	0	0	0	0	0	0	0	0	0	0	0	0	0	0	0	0	0	0	0	0	0	0	0	0	0	0	0	0	0	0	0	0	0	0	0	0	0	0	0	0	0
3183	1250.64	20.575	KPWAAQDGPKPG	Leucine-rich repeat-containing protein 25	LRRC25	Q8N386	203	214	320.734	110.056	375.218	343.341	122.134	193.942	70.8938	252.269	67.7504	226.493	80.5724	332.954	142.204	87.552	128.047	0	277.623	292.383	81.864	263.785	0	55.9769	197.031	85.2649	222.166	46.558	0	115.732	260.346	123.129	129.882	137.027	255.332	131.046	64.6346	142.082	199.534	0	125.065	311.266	0
3185	1250.65	22.4231	--	--	--	--	--	--	0	0	0	2045.87	0	0	0	0	0	0	0	0	0	0	0	0	0	0	0	0	0	0	0	0	0	0	0	0	0	0	0	0	0	0	0	0	0	0	0	0	0
3186	1250.65	19.8722	AGVANALAHKYH	Hemoglobin subunit delta	HBD	P02042	136	147	204.277	0	0	0	0	0	0	0	0	0	0	0	0	0	0	0	0	0	0	0	0	0	0	0	0	0	0	0	0	0	0	0	0	0	0	0	0	0	0	0	0
3187	1250.68	22.9023	--	--	--	--	--	--	0	0	0	0	0	0	0	0	0	0	0	0	0	0	0	0	0	0	0	0	0	0	0	0	0	0	0	0	0	0	0	0	0	0	0	0	0	0	0	0	0
3188	1251.25	22.3195	--	--	--	--	--	--	0	0	0	0	0	0	0	0	0	0	0	0	0	0	0	0	0	0	0	0	0	0	0	0	0	0	0	0	0	0	0	0	0	0	0	0	0	0	0	0	0
3191	1251.52	21.301	--	--	--	--	--	--	0	0	0	0	0	0	16.0072	0	0	0	0	0	0	0	0	0	6.14275	0	0	0	0	0	0	0	0	0	0	0	0	0	0	0	0	0	0	0	0	0	0	0	0
3192	1251.56	26.2954	--	--	--	--	--	--	0	0	6.84483	0	0	29.4118	0	25.6532	0	27.2561	0	0	0	0	0	0	17.0227	0	0	0	0	0	0	0	9.97131	0	0	0	0	0	0	0	0	18.9607	0	0	19.2507	0	0	0	0
3193	1251.58	27.043	GSpGPDGKTGPpGP	Collagen alpha-1(I) chain	COL1A1	P02452	545	558	0	0	0	0	0	0	0	0	0	0	0	0	0	0	0	0	0	0	0	0	0	0	0	0	0	0	0	0	0	0	0	0	0	0	0	0	0	0	0	0	0
3194	1251.62	22.4469	DGVPGKDGPRGPT	Collagen alpha-1(III) chain	COL3A1	P02461	752	764	0	286.462	33.5716	29.9295	19.9736	0	0	21.7866	0	670.985	0	0	627.07	393.064	305.425	0	32.5009	21.2018	697.813	0	291.321	15.3232	1484.15	35.0577	24.0601	1065.93	0	0	567.663	0	0	0	0	0	0	553.292	0	177.521	0	643.156	0
3197	1252.37	35.9778	--	--	--	--	--	--	75.1247	0	110.718	72.8731	172.445	524.484	469.928	337.472	422.767	293.684	680.865	165.38	344.574	96.2189	170.981	0	127.496	137.501	0	151.15	113.379	146.199	278.931	164.209	258.817	119.24	0	0	0	214.481	0	213.864	279.218	173.947	332.114	0	146.75	0	209.684	272.307	0
3199	1252.56	21.518	--	--	--	--	--	--	0	0	0	0	0	0	0	0	0	0	0	0	0	0	0	0	0	0	0	0	0	0	26.6337	0	0	0	0	0	0	0	0	0	0	0	0	0	0	0	0	0	0
3202	1252.64	21.6335	--	--	--	--	--	--	0	0	0	0	0	0	0	0	0	0	0	0	0	41.6993	0	0	0	0	0	0	0	0	0	0	0	0	117.54	0	0	0	0	0	0	0	0	0	0	0	0	0	0
3204	1253.38	26.6101	--	--	--	--	--	--	0	0	0	0	0	0	0	0	0	0	0	0	0	0	0	0	0	0	18.3321	0	0	0	0	0	0	0	0	16.8059	0	0	20.6239	0	0	0	0	33.5626	0	0	0	0	0
3206	1253.55	21.3401	--	--	--	--	--	--	0	0	0	0	0	42.2529	0	0	0	0	0	0	0	0	45.1577	0	70.5592	0	0	0	0	0	0	0	0	0	0	0	0	0	0	0	55.2083	0	0	0	0	0	27.1807	0	0
3207	1253.57	23.0625	--	--	--	--	--	--	0	0	0	0	0	0	0	0	0	0	0	0	0	0	0	0	0	0	0	0	0	0	0	0	0	0	0	0	0	0	0	0	0	0	0	0	0	0	0	0	0
3209	1253.58	25.094	--	--	--	--	--	--	0	0	0	0	0	0	0	0	0	0	0	0	0	0	34.7766	0	0	0	0	0	0	0	0	0	0	0	0	0	0	0	0	0	0	0	0	0	0	0	0	0	0
3210	1253.67	38.1594	--	--	--	--	--	--	0	0	0	0	0	0	0	0	0	0	0	0	0	0	0	0	0	0	0	0	0	0	0	0	8.95098	0	0	0	0	0	0	0	0	0	0	0	0	0	0	0	0
3211	1253.68	21.2255	--	--	--	--	--	--	0	0	74.4781	49.0889	58.1245	0	0	88.9287	153.558	133.998	93.3611	0	159.395	116.971	57.773	0	0	31.7079	36.1661	0	0	0	149.779	0	180.331	181.158	0	45.5015	123.848	0	27.4417	0	0	0	0	0	0	0	0	109.982	0
3213	1254.49	24.6563	--	--	--	--	--	--	380.397	65.2906	0	0	0	0	0	121.352	0	0	27.654	0	0	0	0	0	0	0	0	0	0	0	0	0	0	0	0	197.92	449.244	0	0	0	0	0	0	0	0	0	37.0425	0	0
3214	1254.52	26.8673	--	--	--	--	--	--	38.5895	18.5172	0	0	15.1337	0	0	0	0	0	0	0	15.9716	0	0	0	20.0441	0	27.7284	0	0	0	0	0	0	0	0	0	0	0	0	0	0	17.3888	0	0	0	0	0	0	0
3215	1254.52	38.0631	EVQAQMEEEY	Striatin-interacting protein 1	STRIP1	Q5VSL9	480	489	0	0	0	0	0	112.324	0	0	0	0	0	0	0	0	0	0	0	0	0	0	203.005	220.965	0	0	0	0	0	0	0	0	0	301.382	0	0	0	0	0	0	0	0	0
3216	1254.54	21.724	--	--	--	--	--	--	0	0	0	0	0	0	0	0	0	0	0	0	0	0	0	0	0	0	156.097	0	0	0	0	0	0	0	0	0	0	0	0	0	0	0	0	0	0	0	0	0	0
3217	1254.56	21.1907	--	--	--	--	--	--	0	0	0	0	0	0	0	0	0	0	0	0	0	0	0	0	0	0	0	0	0	0	0	0	0	0	0	0	0	0	0	0	0	0	0	0	0	0	0	0	0
3218	1254.57	23.0491	--	--	--	--	--	--	0	0	0	0	0	0	0	0	0	0	0	0	0	0	0	0	0	0	0	0	0	0	0	0	0	0	0	0	0	0	0	0	0	0	0	0	0	0	0	0	0
3219	1254.58	24.9371	--	--	--	--	--	--	0	0	0	0	0	0	0	20.3258	0	175.846	0	0	0	0	0	0	0	0	0	0	0	0	0	0	0	0	0	0	0	0	0	0	0	0	0	0	0	0	0	0	0
3222	1255.48	37.3181	--	--	--	--	--	--	0	0	0	0	0	0	0	0	0	0	0	0	0	0	0	0	0	0	0	0	0	0	0	0	0	0	0	0	0	0	0	37.8183	0	0	0	0	0	0	0	0	0
3223	1255.48	35.7253	--	--	--	--	--	--	0	0	0	0	46.4506	0	0	0	0	0	0	87.8121	0	0	0	0	20.828	194.919	0	0	106.097	166.471	0	0	0	0	0	100.202	126.461	0	275.056	168.753	108.233	0	127.726	255.981	0	0	0	0	0
3225	1255.56	26.6355	--	--	--	--	--	--	12.081	0	0	0	0	0	0	0	0	0	0	0	0	0	0	0	0	0	0	0	0	0	0	0	0	0	0	0	0	0	0	0	0	0	0	0	0	0	0	0	0
3226	1255.57	27.645	--	--	--	--	--	--	0	0	0	0	0	0	0	0	0	0	0	0	0	0	0	0	0	0	0	0	0	0	0	0	0	0	0	0	0	0	0	0	0	0	0	0	0	0	0	0	0
3228	1255.58	20.0572	--	--	--	--	--	--	0	0	0	0	0	0	0	21	0	26.1308	0	0	0	0	0	0	5.17455	0	0	7.99525	0	0	0	0	0	0	0	0	0	0	0	0	0	0	0	9.595	0	0	13.9931	0	0
3229	1255.64	24.8263	--	--	--	--	--	--	0	0	0	0	0	0	0	72.4741	0	0	0	0	0	0	0	0	0	0	0	0	0	0	0	0	0	0	0	0	0	0	0	0	0	0	0	0	0	0	0	0	0
3230	1255.68	38.167	GPPLPPPPPPPPP	Formin-1	FMN1	Q68DA7-5	900	912	67.3106	0	70.0218	45.9026	0	0	0	41.803	0	51.9333	0	0	20.6545	0	0	0	0	48.7773	0	12.2939	0	0	17.3498	0	58.8491	0	0	0	12.8475	0	0	0	112.778	0	0	0	0	0	22.1376	21.1683	0
3233	1256.41	36.0986	--	--	--	--	--	--	0	0	0	0	0	0	0	0	0	0	0	0	0	0	0	0	0	0	0	0	0	0	0	0	0	0	0	0	0	0	0	124.874	19.0427	0	0	0	0	0	0	0	0
3235	1256.47	34.6934	--	--	--	--	--	--	0	0	0	96.2082	0	0	0	0	0	0	0	0	0	0	0	0	0	0	0	0	0	0	0	0	0	0	0	0	0	0	0	0	0	0	0	0	0	0	0	0	0
3237	1256.52	39.7226	--	--	--	--	--	--	50.1703	0	71.4018	38.5325	6.54479	0	49.9629	0	0	23.4755	54.7335	34.9521	0	0	0	0	0	0	0	63.5301	0	0	0	0	58.4965	0	0	0	0	20.6121	0	0	83.7972	50.4834	0	0	0	0	22.5915	0	0
3238	1256.53	21.1945	--	--	--	--	--	--	0	0	0	0	0	0	0	26.7737	0	28.715	0	0	0	0	0	0	19.2018	0	0	0	0	0	0	0	0	0	0	0	0	0	0	0	16.0878	0	0	0	0	0	0	20.4595	0
3239	1256.54	26.9045	--	--	--	--	--	--	0	0	0	0	0	0	0	0	0	0	0	0	0	0	0	0	0	0	0	0	0	0	0	0	0	0	0	0	0	0	0	2189.29	0	0	0	0	0	0	0	0	0
3240	1256.55	27.6641	AEMREQYEAM	Keratin; type I cytoskeletal 13	KRT13	P13646-2	275	284	62.4821	0	86.9757	75.3334	0	337.042	0	0	0	0	0	224.469	0	0	0	0	0	0	0	0	0	0	0	0	0	158.878	30.3302	0	24.1672	0	43.8823	0	15.8237	0	0	0	155.572	56.0422	0	0	0
3242	1256.56	38.9064	PGEPGPpGPpGPpG	Collagen alpha-2(V) chain	COL5A2	P05997	1214	1227	0	0	0	0	0	0	0	0	0	0	0	0	0	0	0	0	0	0	0	0	0	0	0	0	0	0	0	0	0	0	0	0	0	0	0	0	0	0	0	0	0
3243	1256.57	20.1429	--	--	--	--	--	--	0	0	0	0	0	0	0	18.7542	0	0	0	0	0	0	0	0	0	0	0	0	0	0	0	0	11.9691	0	0	0	0	0	0	0	0	0	0	13.5487	0	0	0	0	0
3245	1257.24	35.7265	--	--	--	--	--	--	0	0	0	0	0	0	0	0	0	0	0	0	0	31.182	0	0	0	0	0	0	0	0	0	0	0	0	0	0	0	0	0	0	0	0	0	0	0	0	0	0	0
3246	1257.38	36.1227	--	--	--	--	--	--	0	0	0	0	0	0	0	0	0	0	0	165.12	0	0	0	0	0	0	41.6574	0	208.415	185.236	0	0	0	0	0	0	0	0	0	0	0	0	0	0	0	0	0	0	271.049
3248	1257.44	33.5598	--	--	--	--	--	--	1818.85	1415.62	997.653	774.671	1953.07	1935.16	2420.94	1996.08	2293.21	2640.94	2137.46	757.592	2078.37	3560.97	2891.98	3887.52	1769.1	1527.36	1990.16	853.837	1240.57	1227.11	2676.48	2307.6	2663.59	2178.77	2869.86	2029.34	1623.43	1224.47	1965.07	1385.14	986.322	2688.57	873.243	2511.48	0	3210.4	4996.34	2323.42	5574.93
3249	1257.44	34.7698	--	--	--	--	--	--	0	0	0	0	0	0	0	0	0	0	0	0	0	0	0	0	0	0	0	0	0	0	0	0	0	0	0	0	0	0	0	0	0	0	156.619	0	4431.48	0	0	0	0
3250	1257.54	26.7782	--	--	--	--	--	--	278.643	0	332.323	398.066	282.962	1783.83	0	0	0	0	0	806.037	0	98.6615	52.1178	0	0	0	0	205.094	0	0	0	0	0	0	0	296.408	0	0	0	0	0	96.9247	0	0	822.519	0	0	0	0
3251	1257.64	19.9347	--	--	--	--	--	--	0	0	0	0	0	0	0	0	0	0	0	0	0	0	0	0	0	0	0	0	0	0	0	0	0	0	0	0	0	0	0	0	0	0	0	0	0	0	0	0	0
3254	1258.24	35.6922	--	--	--	--	--	--	0	0	0	0	0	0	1603.7	0	0	0	1092.09	0	0	0	0	0	0	0	0	0	0	0	421.88	0	273.135	0	0	0	0	0	0	0	282.461	0	150.887	0	0	0	0	0	0
3255	1258.39	36.6302	--	--	--	--	--	--	21.9979	0	223.172	33.3229	0	111.273	0	0	0	40.1989	21.4478	30.2077	0	45.4334	39.7018	0	0	0	0	0	0	0	0	0	22.8937	0	0	0	0	147.529	0	70.6839	275.322	0	164.097	0	0	0	0	0	0
3257	1258.56	27.2884	DFSSDLENVPH	Prolargin	PRELP	P51888	341	351	0	0	0	0	0	0	0	0	0	0	0	0	0	0	0	0	0	0	0	0	0	0	0	0	0	0	0	0	0	0	0	0	0	0	0	0	0	0	0	0	0
3258	1258.56	21.0992	--	--	--	--	--	--	0	0	0	0	0	0	0	0	0	0	0	0	0	0	0	0	0	0	0	11.3853	0	0	0	0	0	0	0	0	0	0	0	0	0	0	0	0	0	0	13.3977	0	0
3262	1259.4	37.1219	--	--	--	--	--	--	0	0	0	0	0	0	0	0	0	0	24.63	0	0	0	0	0	0	0	0	0	0	0	0	0	0	0	0	0	0	0	51.1583	0	0	0	0	0	0	0	0	0	0
3263	1259.4	36.268	--	--	--	--	--	--	105.061	37.1045	0	128.862	89.3536	39.3531	0	104.235	0	84.2736	167.601	0	116.068	114.029	146.428	0	108.9	179.677	193.309	0	0	33.3668	223.195	50.5917	218.665	0	40.9349	87.8528	173.458	0	186.253	0	0	120.836	31.0225	162.653	0	0	89.4725	163.931	0
3264	1259.54	21.3263	--	--	--	--	--	--	0	0	0	0	0	62.6591	0	0	88.5238	0	0	0	0	0	0	0	0	0	0	0	0	0	0	0	0	0	0	0	0	0	0	0	0	0	0	12.4967	0	0	0	0	0
3265	1259.55	26.1336	--	--	--	--	--	--	0	0	0	0	0	0	0	9.58646	0	0	0	0	0	0	0	0	0	0	0	0	0	0	0	0	0	0	0	0	0	0	0	0	0	0	0	0	0	0	0	0	0
3267	1259.62	27.6898	RGSAGpPGATGFpG	Collagen alpha-1(I) chain	COL1A1	P02452	865	878	0	0	0	0	0	0	0	0	0	0	0	0	0	0	0	0	0	0	35.2407	0	0	0	0	0	74.8566	0	0	0	0	0	0	0	0	0	0	0	0	0	0	0	0
3270	1260.24	35.684	--	--	--	--	--	--	0	0	0	0	0	0	411.271	0	0	0	472.849	0	0	0	0	0	0	0	0	58.4675	0	0	173.07	0	89.4374	0	0	0	0	0	0	0	126.355	0	0	0	28.3939	0	76.0566	0	0
3273	1260.54	26.3667	--	--	--	--	--	--	0	0	0	0	0	0	0	8.47512	0	0	0	0	0	0	0	0	0	0	0	0	0	0	0	0	0	0	0	0	0	0	0	0	0	0	0	0	0	0	0	0	0
3274	1260.55	21.3283	--	--	--	--	--	--	0	0	0	0	0	0	0	0	0	0	0	0	0	0	0	0	0	0	0	0	0	0	0	36.7708	0	0	0	0	0	0	0	0	0	0	0	0	0	0	0	0	0
3276	1260.56	21.897	--	--	--	--	--	--	0	0	0	0	59.7025	0	0	0	0	0	0	0	0	56.0058	38.5686	616.138	0	33.1388	25.5404	0	0	0	0	0	0	0	227.407	0	0	45.7273	0	0	70.6217	49.1967	0	72.7166	0	307.033	0	0	0
3277	1260.56	37.9484	--	--	--	--	--	--	0	0	48.4039	13.1686	0	0	0	0	0	0	0	0	0	0	0	0	0	0	0	0	0	0	0	0	0	0	0	0	0	0	0	0	0	0	0	0	0	0	0	0	0
3278	1260.6	27.4567	RpGEVGpPGPpGP	Collagen alpha-1(I) chain	COL1A1	P02452	918	930	0	0	0	48.7662	0	0	0	0	0	0	0	0	0	0	0	0	0	0	0	0	0	0	35.0908	0	0	0	0	0	0	0	0	0	0	0	0	0	0	0	0	0	0
3279	1260.61	22.921	--	--	--	--	--	--	0	0	0	0	0	0	0	0	0	0	0	0	0	0	0	0	0	0	0	0	0	0	0	0	0	0	0	0	0	0	0	0	0	0	0	0	0	0	0	0	0
3280	1261.24	35.7624	--	--	--	--	--	--	0	0	0	0	0	0	0	0	0	0	0	0	0	0	0	0	0	0	0	0	0	0	0	0	0	0	0	0	0	0	0	0	0	0	0	0	0	0	0	0	0
3281	1261.5	35.9453	--	--	--	--	--	--	0	0	0	0	0	0	0	0	0	0	0	77.5629	0	0	0	0	0	0	0	0	0	0	0	0	0	0	0	0	0	0	0	0	0	0	0	0	0	0	0	0	0
3282	1261.5	37.9102	--	--	--	--	--	--	0	0	0	0	0	0	0	0	0	0	0	0	0	0	0	0	0	0	0	0	0	0	0	0	0	0	0	0	0	0	0	0	0	0	0	0	0	0	0	0	0
3283	1261.56	22.6093	--	--	--	--	--	--	0	0	0	0	0	0	0	0	0	0	0	0	0	19.0404	0	0	0	0	0	0	0	0	0	0	0	0	0	0	0	0	0	0	0	14.0121	0	0	0	0	0	0	0
3284	1261.56	22.0113	--	--	--	--	--	--	0	0	0	0	0	0	0	0	0	0	0	0	0	0	0	146.607	0	0	0	0	0	0	0	0	0	0	0	0	0	0	0	0	0	0	0	0	0	0	0	0	0
3285	1261.6	19.8197	PEDEEEKKKM	Heat shock protein HSP 90-beta	HSP90AB1	P08238	544	553	0	0	0	0	0	0	0	54.5418	0	40.2994	0	0	43.0219	0	25.3259	0	25.2433	0	0	0	0	0	27.8603	0	18.3417	0	0	0	0	0	0	0	0	0	0	0	0	0	0	0	0
3287	1261.91	22.1108	--	--	--	--	--	--	0	0	0	0	0	0	0	0	0	0	0	0	0	0	0	0	0	0	0	0	0	0	0	0	0	0	0	0	0	0	0	0	0	0	0	0	0	0	0	0	0
3288	1262.26	35.7557	--	--	--	--	--	--	0	0	0	0	0	0	0	0	0	0	0	0	0	0	0	0	0	0	0	0	0	0	0	0	0	0	0	0	0	0	0	0	0	0	0	0	97.0286	0	0	0	0
3289	1262.43	39.4711	--	--	--	--	--	--	0	0	0	0	0	27.5391	0	0	0	0	229.864	0	0	0	0	0	0	0	0	0	0	0	41.9402	0	69.1663	0	0	0	0	0	0	0	0	0	0	0	0	0	0	0	0
3290	1262.44	37.9493	--	--	--	--	--	--	0	0	12.1261	0	167.159	313.034	747.504	0	0	55.6175	17.5112	487.901	0	0	0	0	217.09	0	0	351.235	149.072	404.025	141.422	80.2039	147.671	112.42	0	564.947	435.432	724.176	115.45	394.904	0	390.419	419.493	85.7206	0	0	32.3301	70.9579	0
3291	1262.47	24.4212	--	--	--	--	--	--	0	0	0	0	0	0	0	0	0	0	0	0	0	0	0	0	0	0	0	0	0	0	0	0	0	0	0	0	0	0	0	279.159	0	0	225.003	0	0	0	0	0	0
3292	1262.49	26.4875	--	--	--	--	--	--	0	0	0	0	0	0	0	0	0	0	0	0	0	0	0	0	0	0	0	0	0	0	0	0	0	30.524	0	0	0	0	0	0	0	0	0	0	0	0	0	0	0
3293	1262.51	39.9828	--	--	--	--	--	--	0	0	0	0	0	0	0	0	0	0	0	0	0	0	0	0	0	0	0	0	0	0	0	0	0	0	0	0	0	0	0	0	0	0	0	0	0	0	0	0	0
3294	1262.56	23.0313	--	--	--	--	--	--	0	0	0	0	0	0	0	0	1072.7	0	0	0	0	0	0	0	0	0	0	44.9951	0	846.124	0	0	0	0	0	0	0	25.4688	0	0	683.545	18.4924	805.49	0	47.4308	0	72.1394	0	0
3295	1262.56	22.2315	--	--	--	--	--	--	0	28.0205	32.6224	0	0	0	0	0	0	0	80.5241	0	0	0	0	0	0	0	57.7894	0	0	0	0	0	0	68.3197	0	0	0	117.473	44.4146	0	0	0	0	0	0	865.764	0	0	0
3296	1262.59	27.7133	EEGTEASAATAVK	Alpha-1-antichymotrypsin	SERPINA3	P01011	367	379	0	0	0	0	0	0	0	0	0	0	0	0	0	0	0	0	0	0	16.3728	0	0	0	0	0	0	0	0	0	0	0	0	0	0	0	0	0	18.276	0	0	0	0
3297	1262.59	29.5896	--	--	--	--	--	--	0	0	0	0	0	0	0	0	0	0	0	0	0	0	0	0	0	0	0	0	0	0	0	0	0	0	0	0	0	0	0	0	0	0	0	0	0	0	0	0	0
3301	1263.26	36.4192	--	--	--	--	--	--	0	0	0	0	0	0	0	0	0	0	0	0	0	0	0	0	0	0	0	0	0	0	0	0	0	0	0	0	0	0	0	0	0	0	0	0	0	0	0	0	0
3303	1263.48	26.3763	--	--	--	--	--	--	0	0	0	0	0	0	0	42.5942	0	0	0	0	0	0	0	0	0	0	0	0	0	0	0	0	0	0	0	9.09877	11.896	0	79.5332	0	0	0	0	0	0	0	0	0	0
3304	1263.52	22.3064	--	--	--	--	--	--	0	0	0	0	0	0	0	0	0	0	0	0	0	0	0	0	0	0	0	0	0	68.1181	0	0	0	0	0	0	0	0	0	0	0	0	0	0	0	0	0	0	0
3305	1263.55	22.643	--	--	--	--	--	--	606.744	212.556	998.718	796.756	826.976	819.102	1222.09	692.291	0	675.924	1398.77	724.655	772.806	551.341	510.253	1674.99	591.451	737.25	662.783	820.229	0	0	2180.68	1860.92	1223.88	1692.99	1313.96	1289.34	1911.13	346.994	0	0	0	700.119	0	1312.02	648.805	850.727	565.066	755.501	448.894
3307	1263.56	19.6648	--	--	--	--	--	--	0	0	0	0	0	0	0	62.8599	204.642	59.7746	0	161.252	0	0	0	0	131.557	10.8526	0	0	0	15.7648	16.1332	0	0	0	0	29.4294	93.8004	83.2544	88.5	91.7703	73.257	0	32.9873	34.1646	0	0	0	0	0
3313	1264.56	26.8651	--	--	--	--	--	--	0	0	0	0	0	0	0	0	0	0	0	0	0	0	0	0	0	0	0	0	0	0	0	0	0	0	0	0	0	0	0	0	0	0	0	0	0	0	0	0	0
3315	1264.6	37.7904	--	--	--	--	--	--	0	0	0	0	0	0	0	0	0	0	0	0	0	0	0	0	0	0	0	0	0	0	0	0	0	0	0	0	0	0	0	0	0	0	0	0	0	0	0	0	0
3319	1265.58	20.7304	--	--	--	--	--	--	0	0	0	0	0	0	0	0	0	0	0	0	0	0	0	0	0	0	0	0	0	0	0	0	0	0	0	0	0	0	22.2965	0	0	0	0	0	0	0	0	0	0
3320									0	0	0	0	0	0	0	0	0	0	0	0	0	0	0	228.064	0	0	0	0	0	0	0	0	92.7934	0	0	0	0	0	0	0	0	0	0	0	0	0	0	0	0
3322	1265.59	27.3283	SpGPDGKTGPpGPA	Collagen alpha-1(I) chain	COL1A1	P02452	546	559	7405.24	10292.7	10975.9	4934.46	3568.02	29550.3	22872.2	2796.07	35792.7	3210.83	39055.4	10612.5	4399.58	1442.5	0	1597.48	4770.81	7455.66	7223.23	8857.89	14142.2	13767.7	3643.6	9221.71	3127.29	9668.67	0	9364.44	19173.2	13111.8	13790.9	21217.1	9616.76	4659.81	13435.2	11170.7	10237.9	4025.56	10440.4	2435.44	12673.2
3327	1266.39	36.0362	--	--	--	--	--	--	0	0	0	0	0	0	0	0	0	0	0	0	0	73.1342	0	0	0	0	0	0	0	0	0	104.666	0	0	0	0	0	0	0	0	0	0	0	0	0	0	0	0	0
3328	1266.5	37.7181	--	--	--	--	--	--	0	0	0	0	0	0	0	0	0	0	0	0	0	0	0	0	0	0	0	0	0	0	0	0	0	0	0	0	0	0	0	0	0	0	0	0	0	0	0	0	0
3329	1266.56	21.2779	--	--	--	--	--	--	0	0	0	58.1785	99.6265	191.292	0	0	0	0	0	149.873	118.652	0	0	0	132.114	93.2376	0	100.613	0	0	52.3646	23.7555	42.7344	0	0	0	0	0	0	0	161.35	0	0	315.876	172.95	0	94.0992	72.8966	0
3330	1266.56	26.7284	--	--	--	--	--	--	0	0	0	0	31.7465	0	0	9.34326	0	0	0	0	25.076	0	0	0	0	53.7355	0	0	0	0	88.4527	0	105.347	0	0	0	0	0	27.5927	0	0	0	0	0	0	0	10.4287	25.5518	0
3331	1266.57	22.4729	--	--	--	--	--	--	0	0	0	0	0	0	0	0	25.3517	0	0	0	0	0	0	0	0	0	24.0897	0	0	0	0	0	0	0	0	0	0	0	0	0	25.1825	0	0	0	0	0	0	0	0
3333	1266.58	28.603	--	--	--	--	--	--	0	0	0	0	0	0	0	13.6516	0	30.8425	0	0	0	0	0	0	0	0	0	0	0	0	0	0	0	0	0	0	0	0	0	0	0	0	0	0	0	0	0	0	0
3334	1266.68	19.5068	DLHKKPIQMSA	Calmodulin-regulated spectrin-associated protein 2	CAMSAP2	Q08AD1-2	125	135	835.738	0	0	0	0	0	0	0	0	0	0	0	0	0	0	0	0	0	467.069	0	0	0	0	0	0	0	0	0	0	0	0	0	0	0	0	0	0	0	0	0	0
3339	1267.38	36.0497	--	--	--	--	--	--	0	0	0	0	0	85.4172	66.4266	18.4464	96.3081	0	0	0	0	0	0	0	0	0	0	0	0	0	36.7458	0	0	0	0	0	0	0	0	0	0	0	0	0	0	0	0	0	0
3340	1267.54	36.5578	--	--	--	--	--	--	0	0	0	0	0	0	0	0	0	0	291.362	0	0	0	0	0	0	0	0	9.61488	0	38.922	0	0	0	0	0	0	0	0	32.3058	50.1422	50.5268	0	30.9619	0	0	0	0	0	0
3341	1267.54	21.2841	--	--	--	--	--	--	0	0	0	0	0	0	0	152.971	0	149.807	0	0	0	130.991	280.186	0	0	0	0	0	0	0	0	0	0	0	0	0	0	0	0	0	0	0	0	0	0	0	0	0	0
3342	1267.6	22.4951	--	--	--	--	--	--	21.9317	0	0	0	83.0492	0	0	0	0	32.8467	0	0	0	27.8478	0	0	60.4009	0	0	17.33	0	0	123.748	0	59.0623	0	0	45.6069	0	0	0	0	0	61.9673	0	0	0	0	0	0	0
3346	1268.49	26.3304	--	--	--	--	--	--	0	0	0	0	0	0	0	9.20011	0	0	0	0	0	0	0	0	0	0	0	0	0	0	0	42.2514	0	51.0478	0	0	0	0	0	0	0	0	0	0	0	0	0	0	0
3347	1268.53	21.4286	--	--	--	--	--	--	0	112.535	51.4111	92.3202	104.12	171.462	184.217	228.847	156.493	188.961	173.422	113.837	210.066	229.518	0	0	137.423	111.386	116.718	136.496	42.2321	102.088	234.891	151.532	184.321	0	87.835	157.141	272.143	284.77	156.569	0	206.827	137.899	162.29	287.122	301.835	0	156.504	210.828	201.159
3348	1268.54	21.9524	--	--	--	--	--	--	0	0	0	0	0	0	0	0	0	0	0	0	0	0	0	0	0	0	0	0	0	0	0	0	0	0	0	0	0	0	0	0	0	0	0	0	0	0	0	0	0
3349									0	0	0	0	0	0	0	0	0	0	0	30.3809	0	0	0	0	0	0	0	0	0	0	0	0	0	0	0	0	0	41.7349	47.2639	0	76.1353	0	46.3413	0	970.877	0	0	0	110.218
3350	1268.56	36.7851	--	--	--	--	--	--	0	0	0	0	0	0	0	0	0	0	0	0	0	0	0	0	0	0	0	0	0	0	0	0	0	0	0	0	0	0	0	0	0	0	0	0	0	0	0	0	0
3351	1268.56	31.1868	SpGERGETGPpGP	Collagen alpha-1(III) chain	COL3A1	P02461	796	808	0	0	0	0	0	0	50.9694	0	0	0	0	91.6286	0	0	0	0	0	0	0	0	0	0	0	0	0	0	0	0	0	0	0	0	0	0	0	0	0	0	0	0	0
3352	1268.57	28.288	SpGERGETGpPGP	Collagen alpha-1(III) chain	COL3A1	P02461	796	808	0	0	0	0	0	0	244.276	0	0	0	0	0	0	0	0	0	0	627.527	0	3803.35	0	0	0	0	0	1033.42	0	0	0	0	315.726	0	53.7145	0	113.312	0	0	0	5055.73	0	438.399
3353	1268.57	39.4863	GPPGSEGFTGPPGp	Collagen alpha-2(IV) chain	COL4A2	P08572	148	161	0	0	0	0	0	0	0	0	0	0	0	0	0	0	0	0	0	0	0	0	0	0	0	0	0	0	0	0	0	0	0	0	0	0	0	0	0	0	0	0	0
3354	1268.57	27.387	SpGERGETGPpGP	Collagen alpha-1(III) chain	COL3A1	P02461	796	808	6163.43	5078.39	8947.78	6984.45	5227.19	0	0	5732.6	0	5573.26	0	1412.7	6547.67	6711.12	6026.58	10047.7	4386.03	3976.47	4585.49	0	0	0	0	10775.1	10164.7	9360.89	7415.62	4658.73	0	0	0	0	0	5723.59	0	0	3165.79	5868.99	0	6351.1	1893.92
3356	1268.59	22.4316	--	--	--	--	--	--	0	0	0	0	0	0	0	0	0	0	60.2886	0	0	0	0	0	0	0	0	0	0	0	0	0	0	0	0	0	28.6867	0	0	0	0	0	0	0	0	0	0	0	0
3361	1269.55	37.9692	--	--	--	--	--	--	0	0	0	0	0	0	0	0	0	0	0	0	0	0	0	0	0	0	0	0	0	0	0	0	0	0	0	0	0	0	0	0	0	0	0	0	0	0	0	0	0
3362	1269.58	22.6592	--	--	--	--	--	--	0	0	0	0	0	94.503	0	0	116.406	0	0	0	0	0	0	0	0	0	0	0	0	0	0	0	0	0	0	0	0	0	0	31.828	0	0	0	0	0	0	0	0	0
3366	1270.45	35.6911	--	--	--	--	--	--	0	0	0	0	0	0	0	0	0	0	0	0	0	0	0	0	0	0	0	0	0	0	0	0	0	0	0	0	0	0	0	0	0	0	0	0	0	0	0	0	0
3368	1270.46	24.4885	--	--	--	--	--	--	0	0	0	0	0	0	0	0	0	0	0	0	0	0	0	0	0	0	0	0	0	0	0	0	0	0	0	0	0	0	189.227	0	0	0	0	0	0	0	0	0	0
3370	1270.49	37.9513	--	--	--	--	--	--	0	0	0	0	0	0	0	0	0	0	0	0	0	0	0	0	0	0	0	0	0	0	36.2672	0	0	0	0	0	0	0	0	0	0	0	0	0	0	0	0	0	0
3372	1270.55	29.2868	DGQPGAKGEpGDAG	Collagen alpha-1(I) chain	COL1A1	P02452	820	833	0	0	0	0	123.636	0	0	238.016	0	227.289	0	565.903	222.217	0	0	0	204.445	162.646	40.333	221.679	0	0	0	0	0	0	0	8.84356	0	0	17.8658	0	117.843	136.863	0	189.127	0	0	0	119.177	0
3373	1270.55	21.2282	--	--	--	--	--	--	0	0	0	0	0	0	0	0	0	0	0	0	0	0	0	0	0	0	0	0	0	28.9517	0	0	0	0	0	0	0	0	0	0	0	0	0	0	0	0	0	0	0
3377	1270.65	21.7119	ELGGTRRAGNGAL	MyoD family inhibitor	MDFI	B1AKC0	109	121	0	0	0	0	0	0	0	0	0	0	0	0	0	0	17.8505	0	0	0	0	0	0	0	0	0	0	0	0	0	0	0	0	0	0	0	0	0	0	0	0	0	0
3379	1271.46	35.689	--	--	--	--	--	--	225.395	0	0	0	55.264	0	0	39.2032	0	42.8073	0	0	52.6006	0	0	0	20.5411	0	0	8.08387	0	0	0	0	0	0	0	0	495.688	0	272.478	0	0	11.3008	0	106.668	0	0	0	0	0
3381	1271.57	20.1787	--	--	--	--	--	--	0	0	0	0	0	0	0	0	0	0	0	0	0	0	0	0	0	0	0	0	0	0	0	0	0	0	0	0	0	0	0	0	0	0	0	0	0	0	0	0	0
3383	1271.62	21.8308	--	--	--	--	--	--	0	0	0	0	0	0	0	0	0	0	0	0	0	0	0	0	0	0	30.2175	0	0	0	0	0	0	0	0	0	0	0	0	0	0	0	0	0	0	0	0	0	0
3384	1272.22	35.6035	--	--	--	--	--	--	0	0	0	0	0	0	0	0	0	0	0	0	0	0	0	0	0	26.8134	167.389	0	0	0	0	0	0	0	0	0	0	0	0	0	0	76.5417	0	0	0	0	0	25.4857	0
3387	1272.52	29.7031	--	--	--	--	--	--	221.903	0	0	0	0	0	0	0	0	0	0	0	0	0	0	0	0	0	0	0	0	0	0	0	0	0	0	0	0	0	0	0	0	0	0	0	0	0	0	0	0
3391	1272.56	21.0935	--	--	--	--	--	--	0	0	0	18.5961	0	0	0	0	0	0	0	0	0	0	0	0	0	17.5073	0	0	0	0	0	0	0	0	0	0	0	0	0	0	0	0	0	0	0	0	0	0	0
3400	1273.52	26.7605	--	--	--	--	--	--	0	0	0	0	169.723	28.9784	0	0	0	0	0	0	0	0	0	0	0	0	0	0	0	0	0	0	0	0	0	180.264	0	0	0	0	0	72.0441	0	0	0	0	0	0	0
3401	1273.53	29.0089	--	--	--	--	--	--	0	0	0	0	0	0	0	0	0	0	0	0	0	0	0	0	0	0	0	0	0	0	0	0	0	0	0	0	0	0	0	0	0	0	0	0	0	0	0	0	0
3402	1273.6	22.4659	--	--	--	--	--	--	0	0	46.1807	55.5892	29.7866	165.94	0	0	163.557	0	0	94.5699	0	0	0	0	0	28.4323	0	0	0	154.631	0	321.536	48.9126	0	0	0	0	0	0	0	0	0	15.976	0	103.66	0	0	0	51.8047
3403	1273.6	20.0417	--	--	--	--	--	--	0	0	0	0	0	0	0	0	0	0	0	0	0	0	0	0	0	0	0	0	0	0	39.1932	0	0	0	0	0	0	0	0	0	0	0	0	0	0	0	0	0	0
3404	1273.65	27.3604	--	--	--	--	--	--	0	0	0	0	0	0	0	0	0	0	0	0	0	0	0	0	0	0	0	0	0	0	0	0	0	0	0	0	0	0	0	0	0	0	0	0	0	0	0	0	0
3407	1274.36	31.3601	--	--	--	--	--	--	0	0	0	0	0	0	0	0	0	0	0	0	0	0	0	0	0	65.3277	0	7.57761	0	0	0	0	32.5941	0	0	0	0	0	0	0	0	0	0	0	0	0	0	0	0
[truncated: 11,841 more rows]
[truncated: 123 more columns]
