# Supplementary material for: The effect of sodium/glucose cotransporter 2 (SGLT2) inhibition on the urinary proteome
Source: PLoS One. 2017 Oct 30;12(10):e0186910. doi: 10.1371/journal.pone.0186910 (PMC5662219; doi:10.1371/journal.pone.0186910)
Supplement: S2 Table — The table lists the mass (in Da) and migration time (CE-T, in minutes), the relative abundance before (Pre EMPA) and after (Post EMPA) treatment, and the fold-change induced by empagliflozin (EMPA-ind change). Further, the average abundance in patients with CKD (CKD mean) and controls (control mean) as well as the fold-change observed in CKD (CKD-induced) is listed. Where applicable, the Sequence, and protein Name and Symbol are given. For all peptides, the unadjusted p-value (for the difference prior and after empagliflozin treatment), the AUC, and the Benjamini-Hochberg (BH) adjusted p-value is listed. (XLSX) [file pone.0186910.s002.xlsx]

## Sheet: Tabelle1
Mass	CE-T	Pre EMPA	Post EMPA	EMPA-ind change	CKD mean	control mean	CKD-induced	Sequence	Protein Name	p-value	AUC	BH adj wilcox-p-value
873.4	21.12	8.73	4.05	0.46	10.0935	11.9028	0.847994	--	--	0.00199359	0.61622	0.0450131
883.41	23.48	81.46	56.76	0.7	52.0767	72.7582	0.71575	PpGENGKpG	Collagen alpha-1(III) chain	0.0005323	0.656548	0.0224363
892.42	25.73	3.67	11.28	3.07	0.001	0.5524	0.00181028	--	--	0.000625249	0.61875	0.0235902
906.41	24.8	34.59	21.06	0.61	37.008	19.3074	1.91678	GPpGPpGPpS	Collagen alpha-1(XVIII) chain	0.00135312	0.642559	0.0367398
906.46	21.85	27.46	13.43	0.49	39.721	27.7784	1.42992	--	--	0.000286625	0.656101	0.0168832
923.43	22.09	87.57	53.03	0.61	77.2	42.4164	1.82005	--	--	1.26637e-05	0.697321	0.00678842
963.5	21.87	34.56	17.38	0.5	58.065	40.628	1.42919	--	--	0.000454859	0.650893	0.020759
1080.48	27.62	206.04	281.42	1.37	45.218	145.007	0.311833	DRGEpGPpGPA	Collagen alpha-1(I) chain	0.000403804	0.660045	0.0196854
1101.48	22.29	61.43	36.11	0.59	36.4308	25.944	1.40421	--	--	0.000812783	0.64881	0.0281197
1116.47	36.9	4	30.72	7.68	68.8275	78.9558	0.871722	PpGPpGpPGPpS	Collagen alpha-1(I) chain	7.12282e-05	0.625893	0.00898733
1141.53	37.32	492.94	696.2	1.41	134.186	404.168	0.332005	GPpGpPGPPGPpA	Collagen alpha-1(VIII) chain	0.000597223	0.655357	0.0232917
1215.44	26.94	860.7	1217.67	1.41	117.872	259.196	0.454758	--	--	0.000439608	0.659003	0.020759
1238.56	21.22	26.03	6.73	0.26	14.0368	32.8797	0.426914	GEAGHPGPPGPpGP	Collagen alpha-1(V) chain	0.000577805	0.618452	0.0229675
1238.58	22.52	30.42	11.22	0.37	59.892	47.2022	1.26884	--	--	2.84829e-05	0.669345	0.00678842
1247.52	22.07	1098.75	744	0.68	929.907	906.831	1.02545	--	--	0.00100974	0.648661	0.0317115
1262.44	37.95	200.94	94.99	0.47	26.07	106.329	0.245181	EAVGDGDGDGDADA	ATPase WRNIP1	0.000189224	0.666667	0.0144959
1304.61	22	45.92	20.23	0.44	116.304	90.6944	1.28237	--	--	0.00117317	0.629167	0.0338186
1400.65	22.56	15.51	3.84	0.25	19.548	20.4289	0.95688	DGESGRpGRpGER	Collagen alpha-1(III) chain	0.00109806	0.609226	0.0332931
1457.6	22.03	127.74	67.2	0.53	19.0827	50.82	0.375496	--	--	0.000128177	0.670536	0.0114558
1483.66	22.63	360.21	704.15	1.95	135.73	318.747	0.425824	GPpGKNGDDGEAGKpG	Collagen alpha-1(I) chain	0.000159196	0.668304	0.0134837
1495.69	23.45	60.6	29.67	0.49	98.7744	72.92	1.35456	GPpGPpGPpGPpGPPSA	Collagen alpha-1(I) chain	0.000291081	0.661012	0.0168832
1516.77	40.95	49.09	279.09	5.69	110.213	210.33	0.524003	FDSDPITVTVPVEV	Clusterin	0.000842353	0.626265	0.0285864
1531.68	39.25	514.41	339.07	0.66	258.968	322.873	0.802073	GLpGPpGSNGNpGPpGP	Collagen alpha-1(III) chain	8.74397e-05	0.67753	0.00917285
1538.69	29.69	236.76	168.38	0.71	156.027	253.946	0.61441	PpGEAGKpGEQGVpGD	Collagen alpha-1(I) chain	6.1255e-05	0.68125	0.008212
1584.69	24.59	9.68	20.45	2.11	6.2412	14.971	0.416886	EGSpGHPGQpGPpGPpG	Collagen alpha-1(III) chain	0.000773754	0.6125	0.0276617
1596.74	23.57	146.46	240.83	1.64	34.1008	68.0076	0.501426	--	--	0.000578202	0.65506	0.0229675
1618.65	36.52	29.48	67.49	2.29	0.4947	3.4962	0.141496	--	--	0.00239176	0.610491	0.0478991
1656.74	24.98	18.51	5.79	0.31	9.729	7.0992	1.37044	GSPGGKGEmGpAGIpGApG	Collagen alpha-1(III) chain	0.00126385	0.607887	0.0350859
1675.7	29.31	29.56	17.38	0.59	40.9913	35.5104	1.15435	PGSSGFpGnPGMKGEAGp	Collagen alpha-2(V) chain	0.00245636	0.631399	0.0478991
1685.74	21.12	17.91	38.16	2.13	0.8882	2.9896	0.297097	--	--	1.55115e-05	0.677455	0.00678842
1688.66	20.14	92.45	161.88	1.75	12.6261	71.4582	0.176692	--	--	0.000253989	0.664435	0.0165093
1693.76	23.54	107.8	164.62	1.53	40.8434	67.1602	0.608149	PpGPpGKNGDDGEAGKpG	Collagen alpha-1(I) chain	0.00244503	0.635714	0.0478991
1696.72	29.62	41.69	21.5	0.52	28.0566	24.2656	1.15623	pGNDGAKGDAGAPGAPGSqG	Collagen alpha-1(I) chain	0.00086766	0.642708	0.0285864
1707.82	22.56	37.1	11.91	0.32	0.001	0.8647	0.00115647	--	--	0.00146773	0.617336	0.0383936
1711.63	22.43	87.56	148.92	1.7	8.895	38.4125	0.231565	--	--	0.00127585	0.645387	0.0350859
1734.66	19.83	110.35	186.71	1.69	20.4744	129.223	0.158443	--	--	0.0019855	0.638691	0.0450131
1738.76	24.95	122.13	53.88	0.44	454.823	425.04	1.07007	--	--	0.00178867	0.62872	0.04263
1750.79	23.87	1215.92	1808.18	1.49	1022.81	1215.8	0.841268	GpPGpPGKNGDDGEAGKpG	Collagen alpha-1(I) chain	0.00112507	0.647396	0.0332931
1791.78	30.76	83.11	24.34	0.29	53.7488	47.0528	1.14231	RGApGpDGNnGAQGPpGPQ	Collagen alpha-2(I) chain	9.68996e-05	0.664583	0.00941766
1854.81	40.21	5735.31	7405.82	1.29	4208.87	4659.09	0.903369	--	--	0.00225405	0.638244	0.0468841
1863.88	43.32	1120.44	2609.41	2.33	236.281	450.731	0.524217	--	--	0.000313149	0.650446	0.0168832
1916.78	20.22	1822.64	2703.44	1.48	906.282	2148.74	0.421773	--	--	0.000626872	0.654762	0.0235902
1927.92	19.53	175.34	91.85	0.52	29.0176	67.233	0.431598	DGPRGpTGPIGPPGpAGQPGD	Collagen alpha-1(III) chain	0.000737385	0.648363	0.0272705
1934.79	19.91	553.01	917.44	1.66	182.617	633.172	0.288417	GSGGSSYGSGGGSYGSGGGGGGGRG	"Keratin; type II cytoskeletal 1"	8.98041e-05	0.677232	0.00917285
1976.82	19.26	186.17	379.32	2.04	60.402	89.0358	0.678401	NSESSTVSSGASTATTSESST	Mucin-21	8.13395e-05	0.676339	0.00917285
2006.92	21.39	109.18	66.7	0.61	15.504	51.6732	0.300039	GSTGPAGqKGDSGLPGPpGSpGP	Collagen alpha-1(XI) chain	0.00174931	0.640179	0.0421604
2026.03	25.68	48.74	277.31	5.69	595.286	409.463	1.45382	--	--	0.00169692	0.618006	0.0413625
2029.85	20.34	180.29	274.11	1.52	48.231	146.007	0.330333	--	--	0.00245517	0.637054	0.0478991
2046.92	32.75	1282.13	827.74	0.65	1585.2	1925.74	0.823163	GSNGNpGpPGPSGSpGKDGPpGP	Collagen alpha-1(III) chain	0.000372785	0.660193	0.0191558
2047.88	19.93	25.37	68.37	2.69	0.001	20.5344	4.86988e-05	KGEDGDPGqpGPPGpSGEAGpP	Collagen alpha-1(XI) chain	3.54323e-05	0.670982	0.0069528
2067.82	20.6	1254.49	1751.18	1.4	626.985	1694.11	0.370096	EEDDGEVTEDSDEDFIQP	E3 ubiquitin-protein ligase TRIM33	0.00183694	0.640997	0.0432059
2081.86	20	14.03	40.8	2.91	0.001	2.0982	0.000476599	--	--	0.000289343	0.641592	0.0168832
2087.84	19.43	208.07	368.2	1.77	123.449	250.715	0.492386	GPPGSPGEDGpAGEpGPPGpEGq	Collagen alpha-1(XV) chain	8.69923e-05	0.677232	0.00917285
2124.85	20.37	117.31	247.76	2.11	25.8011	95.03	0.271505	--	--	3.56554e-05	0.686161	0.0069528
2196	34.49	5.59	22.67	4.06	1.7525	0.5266	3.32795	--	--	0.000314838	0.619345	0.0168832
2216.03	33.83	387.62	493.17	1.27	226.022	548.867	0.411796	IGPpGPAGApGDKGESGPSGPAGPTG	Collagen alpha-1(I) chain	0.00213321	0.638988	0.0466911
2275.85	20	8.7	18.07	2.08	0.2368	6.006	0.0394272	--	--	0.0014303	0.606696	0.03835
2277.98	21.62	17.61	5.9	0.34	1.2063	3.4314	0.351547	--	--	0.00102009	0.617783	0.0317115
2320.08	20.79	219.08	305.54	1.39	43.4484	148.324	0.292929	KNGDDGEAGKpGRPGERGppGPQ	Collagen alpha-1(I) chain	0.0025386	0.636458	0.0490567
2327.91	20.99	221.04	328.15	1.48	20.0752	123.84	0.162106	EDPQGDAAQKTDTSHHDQDHP	Short peptide from AAT	0.00236046	0.637574	0.0478991
2362.11	26.49	15.29	5.64	0.37	0.3704	2.5672	0.144282	--	--	0.00112733	0.607887	0.0332931
2378.08	23.55	15.55	4.04	0.26	12.393	4.1085	3.01643	KNGDDGEAGKpGRpGERGPPGpqG	Collagen alpha-1(I) chain	0.00198935	0.610863	0.0450131
2394.08	23.63	81.26	20.24	0.25	115.159	64.815	1.77674	--	--	0.000248607	0.617485	0.0165093
2487.12	28.21	646.01	460.79	0.71	230.527	418.618	0.550686	GADGQPGAKGEpGDAGAKGDAGPpGPAGP	Collagen alpha-1(I) chain	0.000397899	0.660268	0.0196854
2502.03	20.24	12.3	29.73	2.42	0.001	1.305	0.000766284	--	--	0.000100982	0.648735	0.00941766
2529.17	27.01	75.5	37.54	0.5	34.5828	48.6883	0.71029	GETGPAGRpGEVGPpGPpGPAGEKGSpG	Collagen alpha-1(I) chain	0.000549394	0.650446	0.0226625
2605.02	21	26.85	49.94	1.86	1.8032	3.8265	0.47124	--	--	2.69259e-05	0.679464	0.00678842
2663.21	23.57	1707.46	1298.97	0.76	720.204	1021.11	0.705316	NRGERGSEGSPGHpGQpGPPGpPGApGP	Collagen alpha-1(III) chain	0.000199956	0.668304	0.0147899
2679.19	23.56	2842.68	2158.62	0.76	2330.4	2398.19	0.971734	PGMPGADGpPGHPGKEGppGEKGGQGpPG	Collagen alpha-1(V) chain	2.50655e-05	0.690699	0.00678842
2695.19	23.54	2652.66	2079.6	0.78	3134.21	2728.53	1.14868	AGSPGSNGApGQRGEpGpQGHAGAqGPPGP	Collagen alpha-1(III) chain	2.02712e-05	0.692857	0.00678842
2773.14	21.1	25.89	68.11	2.63	12.6812	27.8341	0.455599	--	--	5.04399e-05	0.669196	0.00770274
2825.28	24.45	19517.8	22836.5	1.17	15553.5	16825.1	0.924427	ERGEAGIpGVpGAKGEDGKDGSpGEpGANG	Collagen alpha-1(III) chain	0.000224727	0.666964	0.0155497
2835.1	21.33	49.6	89.73	1.81	3.8952	6.4477	0.604122	--	--	0.000751191	0.649777	0.0273102
2920.28	28.81	15.88	3.47	0.22	9.62	1.7967	5.35426	--	--	0.00202083	0.604316	0.0451528
2936.21	21.6	28.9	87.46	3.03	3.5538	3.3615	1.05721	--	--	0.000218917	0.652827	0.0155497
2975.44	20.97	52.43	7.78	0.15	3.681	4.4512	0.826968	--	--	2.09392e-05	0.645089	0.00678842
2987.36	24.79	111.54	228.71	2.05	18.4338	18.9363	0.973464	--	--	0.000506485	0.655506	0.0221717
2991.41	20.97	184.34	44.97	0.24	68.4913	74.4856	0.919524	--	--	0.000453121	0.631845	0.020759
3047.36	26.58	45.16	23.21	0.51	13.572	26.8884	0.504753	--	--	0.00122021	0.630357	0.0344388
3148.27	23.91	172.91	252.42	1.46	21.6073	58.4896	0.369421	--	--	0.00227317	0.638095	0.0468841
3207.39	24.76	38.64	16.78	0.43	60.9372	24.5936	2.47777	--	--	0.00163745	0.626934	0.0409366
3209.43	22.73	5616.44	4002.63	0.71	3257.7	6895.61	0.472431	PpGESGREGApGAEGSpGRDGSpGAKGDRGETGP	Collagen alpha-1(I) chain	5.38653e-05	0.682738	0.00770274
3223.32	21.55	343.73	532.47	1.55	36.3781	68.9425	0.527659	--	--	0.00150869	0.643452	0.0386514
3225.43	22.67	27.84	11.96	0.43	17.759	28.654	0.619774	EqGHpGSPGFKGIDGMPGTPGLKGDRGSPGmDG	Collagen alpha-2(IV) chain	0.00101822	0.628348	0.0317115
3239.3	21.6	7.47	27.88	3.73	7.5372	11.3029	0.666838	--	--	0.00217583	0.603571	0.0468841
3271.51	32.1	29.08	11.04	0.38	6.393	6.0992	1.04817	GEVGPAGSPGSNGApGQRGEPGPQGHAGAQGPPGpPG	Collagen alpha-1(III) chain	0.00079208	0.611161	0.0278527
3281.43	35.96	1077.2	817.32	0.76	1755.73	1915.38	0.916648	GpAGQDGVGGDKGEDGDPGQPGPpGpSGEAGpPGPPG	Collagen alpha-1(XI) chain	0.00113305	0.647321	0.0332931
3286.53	25.4	24.43	5.51	0.23	4.648	15.9962	0.290569	AGRpGEVGPpGPPGPAGEKGSPGADGPAGAPGTPGPQG	Collagen alpha-1(I) chain	0.00185312	0.603125	0.0432059
3331.56	36.33	19.05	6.57	0.34	3.2361	2.5196	1.28437	--	--	0.000879581	0.619271	0.0285864
3416.59	31.96	1172.89	1495.4	1.27	692.862	1154.42	0.600182	GPpGADGQPGAKGEpGDAGAKGDAGPPGpAGPAGPPGpIG	Collagen alpha-1(I) chain	0.000472481	0.658184	0.021114
3553.62	31.11	72.83	24.19	0.33	27.9338	54.7036	0.510639	GPAGpAGERGEQGPAGSpGFqGLPGPAGPPGEAGKPGEq	Collagen alpha-1(I) chain	7.8349e-06	0.691071	0.00678842
3685.84	22.19	1481.96	2353.74	1.59	1426.76	1378.98	1.03465	GRPEAQPPPLSSEHKEPVAGDAVPGPKDGSAPEVRGA	Neurosecretory protein VGF	0.000302418	0.663319	0.0168832
3764.46	42.54	149.19	291.55	1.95	12.7976	28.0432	0.456353	--	--	0.00118247	0.645536	0.0338186
3788.84	24.92	7.43	17.18	2.31	48.446	134.056	0.361387	--	--	0.00340724	0.61756	0.0490567
3968.63	21.07	1257.14	1846.63	1.47	591.511	1760.25	0.336039	--	--	0.0023882	0.637351	0.0478991
3986.63	20.5	2069.56	3560.82	1.72	2191.99	2484.62	0.882223	--	--	4.7301e-05	0.684077	0.00770274
4002.63	20.69	269.14	451.17	1.68	751.592	1416.9	0.530448	--	--	0.000375079	0.65997	0.0191558
4352.87	20.09	2098.28	3795.32	1.81	2874.86	3894.46	0.738193	--	--	4.80109e-05	0.683929	0.00770274
4381.09	33.96	13.31	79.71	5.99	35.7855	32.8605	1.08901	--	--	0.000300394	0.651786	0.0168832
4409.89	20	456.37	1060.33	2.32	558.726	796.86	0.701159	--	--	1.8403e-06	0.715625	0.00394744
4420.87	20.69	22.87	44.19	1.93	63.9642	153.334	0.417155	--	--	0.00145357	0.62247	0.0383936
4425.89	20.03	27.35	89.78	3.28	149.371	176.555	0.846033	--	--	0.000163439	0.636161	0.0134837
4799.9	23.48	1610.05	2447.23	1.52	1996.04	1782.92	1.11953	--	--	0.000175387	0.669717	0.0139335
4882.23	42.5	32.33	92.47	2.86	3.9416	37.2672	0.105766	--	--	0.00166037	0.620982	0.0409366
6782.79	26.41	369.2	521.4	1.41	333.524	317.698	1.04981	--	--	0.000870532	0.649405	0.0285864
10559.2	21.22	28.25	72.41	2.56	7.2273	53.244	0.135739	--	--	0.00205333	0.615179	0.0454061
13372.3	28.64	26.5	50.56	1.91	67.076	130.75	0.513008	--	--	0.000533451	0.645833	0.0224363
